# Supplementary material for: Blau syndrome polymorphisms in NOD2 identify nucleotide hydrolysis and helical domain 1 as signalling regulators
Source: FEBS Lett. 2014 Sep 17;588(18):3382–9. doi: 10.1016/j.febslet.2014.07.029 (PMC4158908; doi:10.1016/j.febslet.2014.07.029)
Supplement: Supplementary data 2 — This file contains supplementary data consisting of a homology model of the NOD1 NACHT. [file mmc2.pdb]

REMARK  99  Chain ID : 1
REMARK  99  Residues : 607
REMARK  99  Atoms    : 4877
REMARK  99  File     : final.sc.pdb
ATOM      1  N   SER     1     -64.020 112.171 104.796  1.00  0.00              
ATOM      2  CA  SER     1     -64.577 112.909 105.952  1.00  0.00              
ATOM      3  CB  SER     1     -65.953 113.497 105.600  1.00  0.00              
ATOM      4  C   SER     1     -64.745 112.004 107.125  1.00  0.00              
ATOM      5  O   SER     1     -65.254 110.890 107.013  1.00  0.00              
ATOM      6  OG  SER     1     -66.482 114.202 106.712  1.00  0.00           O  
ATOM      7  N   ARG     2     -64.273 112.483 108.285  1.00  0.00              
ATOM      8  CA  ARG     2     -64.455 111.849 109.553  1.00  0.00              
ATOM      9  CB  ARG     2     -63.180 111.809 110.413  1.00  0.00              
ATOM     10  C   ARG     2     -65.425 112.808 110.138  1.00  0.00              
ATOM     11  O   ARG     2     -66.309 113.262 109.411  1.00  0.00              
ATOM     12  CG  ARG     2     -63.367 111.129 111.771  1.00  0.00           C  
ATOM     13  CD  ARG     2     -62.044 110.791 112.459  1.00  0.00           C  
ATOM     14  NE  ARG     2     -61.173 111.994 112.357  1.00  0.00           N  
ATOM     15  CZ  ARG     2     -59.853 111.911 112.694  1.00  0.00           C  
ATOM     16  NH1 ARG     2     -59.337 110.729 113.141  1.00  0.00           N  
ATOM     17  NH2 ARG     2     -59.051 113.009 112.580  1.00  0.00           N  
ATOM     18  N   TYR     3     -65.363 113.106 111.447  1.00  0.00              
ATOM     19  CA  TYR     3     -66.175 114.226 111.817  1.00  0.00              
ATOM     20  CB  TYR     3     -66.054 114.604 113.304  1.00  0.00              
ATOM     21  C   TYR     3     -65.493 115.285 111.038  1.00  0.00              
ATOM     22  O   TYR     3     -64.286 115.449 111.222  1.00  0.00              
ATOM     23  CG  TYR     3     -66.541 113.460 114.127  1.00  0.00           C  
ATOM     24  CD1 TYR     3     -65.743 112.359 114.342  1.00  0.00           C  
ATOM     25  CD2 TYR     3     -67.792 113.492 114.699  1.00  0.00           C  
ATOM     26  CE1 TYR     3     -66.189 111.304 115.104  1.00  0.00           C  
ATOM     27  CE2 TYR     3     -68.244 112.441 115.463  1.00  0.00           C  
ATOM     28  CZ  TYR     3     -67.442 111.344 115.666  1.00  0.00           C  
ATOM     29  OH  TYR     3     -67.903 110.264 116.449  1.00  0.00           O  
ATOM     30  N   THR     4     -66.288 116.019 110.220  1.00  0.00              
ATOM     31  CA  THR     4     -65.921 116.894 109.135  1.00  0.00              
ATOM     32  CB  THR     4     -66.367 118.320 109.340  1.00  0.00              
ATOM     33  C   THR     4     -64.463 116.872 108.959  1.00  0.00              
ATOM     34  O   THR     4     -63.759 117.678 109.564  1.00  0.00              
ATOM     35  OG1 THR     4     -65.827 118.849 110.542  1.00  0.00           O  
ATOM     36  CG2 THR     4     -67.901 118.364 109.397  1.00  0.00           C  
ATOM     37  N   GLN     5     -63.927 115.881 108.206  1.00  0.00              
ATOM     38  CA  GLN     5     -62.548 116.241 108.056  1.00  0.00              
ATOM     39  CB  GLN     5     -61.702 115.014 107.614  1.00  0.00              
ATOM     40  C   GLN     5     -62.605 117.359 107.042  1.00  0.00              
ATOM     41  O   GLN     5     -62.924 117.009 105.897  1.00  0.00              
ATOM     42  CG  GLN     5     -61.832 113.864 108.629  1.00  0.00           C  
ATOM     43  CD  GLN     5     -60.929 112.689 108.264  1.00  0.00           C  
ATOM     44  OE1 GLN     5     -59.711 112.771 108.405  1.00  0.00           O  
ATOM     45  NE2 GLN     5     -61.533 111.553 107.818  1.00  0.00           N  
ATOM     46  N   GLN     6     -62.410 118.649 107.570  1.00  0.00              
ATOM     47  CA  GLN     6     -62.187 120.084 107.230  1.00  0.00              
ATOM     48  CB  GLN     6     -60.814 120.283 106.568  1.00  0.00              
ATOM     49  C   GLN     6     -63.167 120.885 106.390  1.00  0.00              
ATOM     50  O   GLN     6     -62.760 121.854 105.743  1.00  0.00              
ATOM     51  CG  GLN     6     -59.640 119.895 107.468  1.00  0.00           C  
ATOM     52  CD  GLN     6     -59.422 121.032 108.452  1.00  0.00           C  
ATOM     53  OE1 GLN     6     -58.839 122.058 108.107  1.00  0.00           O  
ATOM     54  NE2 GLN     6     -59.906 120.850 109.710  1.00  0.00           N  
ATOM     55  N   LEU     7     -64.477 120.617 106.431  1.00  0.00              
ATOM     56  CA  LEU     7     -65.397 121.299 105.549  1.00  0.00              
ATOM     57  CB  LEU     7     -66.800 120.672 105.585  1.00  0.00              
ATOM     58  C   LEU     7     -65.581 122.784 105.773  1.00  0.00              
ATOM     59  O   LEU     7     -65.565 123.568 104.824  1.00  0.00              
ATOM     60  CG  LEU     7     -66.845 119.229 105.047  1.00  0.00           C  
ATOM     61  CD1 LEU     7     -66.507 119.186 103.552  1.00  0.00           C  
ATOM     62  CD2 LEU     7     -65.968 118.281 105.880  1.00  0.00           C  
ATOM     63  N   ARG     8     -65.749 123.225 107.029  1.00  0.00              
ATOM     64  CA  ARG     8     -66.145 124.585 107.297  1.00  0.00              
ATOM     65  CB  ARG     8     -66.351 124.831 108.800  1.00  0.00              
ATOM     66  C   ARG     8     -65.118 125.561 106.811  1.00  0.00              
ATOM     67  O   ARG     8     -65.467 126.598 106.248  1.00  0.00              
ATOM     68  CG  ARG     8     -67.283 123.796 109.437  1.00  0.00           C  
ATOM     69  CD  ARG     8     -67.758 124.146 110.848  1.00  0.00           C  
ATOM     70  NE  ARG     8     -69.221 124.419 110.762  1.00  0.00           N  
ATOM     71  CZ  ARG     8     -69.924 124.763 111.880  1.00  0.00           C  
ATOM     72  NH1 ARG     8     -69.274 124.945 113.067  1.00  0.00           N  
ATOM     73  NH2 ARG     8     -71.277 124.922 111.809  1.00  0.00           N  
ATOM     74  N   HIS     9     -63.824 125.255 107.009  1.00  0.00              
ATOM     75  CA  HIS     9     -62.792 126.190 106.661  1.00  0.00              
ATOM     76  CB  HIS     9     -61.384 125.739 107.084  1.00  0.00              
ATOM     77  C   HIS     9     -62.768 126.453 105.190  1.00  0.00              
ATOM     78  O   HIS     9     -62.584 127.593 104.770  1.00  0.00              
ATOM     79  ND1 HIS     9     -60.835 127.081 109.164  1.00  0.00           N  
ATOM     80  CG  HIS     9     -61.164 125.888 108.560  1.00  0.00           C  
ATOM     81  NE2 HIS     9     -60.967 125.565 110.784  1.00  0.00           N  
ATOM     82  CD2 HIS     9     -61.241 124.973 109.564  1.00  0.00           C  
ATOM     83  CE1 HIS     9     -60.729 126.832 110.493  1.00  0.00           C  
ATOM     84  N   HIS    10     -62.947 125.414 104.360  1.00  0.00              
ATOM     85  CA  HIS    10     -62.851 125.598 102.939  1.00  0.00              
ATOM     86  CB  HIS    10     -62.971 124.273 102.183  1.00  0.00              
ATOM     87  C   HIS    10     -63.930 126.511 102.444  1.00  0.00              
ATOM     88  O   HIS    10     -63.683 127.378 101.611  1.00  0.00              
ATOM     89  ND1 HIS    10     -63.795 124.601  99.809  1.00  0.00           N  
ATOM     90  CG  HIS    10     -62.788 124.313 100.701  1.00  0.00           C  
ATOM     91  NE2 HIS    10     -61.981 124.160  98.602  1.00  0.00           N  
ATOM     92  CD2 HIS    10     -61.687 124.048  99.948  1.00  0.00           C  
ATOM     93  CE1 HIS    10     -63.259 124.495  98.568  1.00  0.00           C  
ATOM     94  N   LEU    11     -65.167 126.338 102.933  1.00  0.00              
ATOM     95  CA  LEU    11     -66.263 127.131 102.452  1.00  0.00              
ATOM     96  CB  LEU    11     -67.621 126.596 102.934  1.00  0.00              
ATOM     97  C   LEU    11     -66.101 128.564 102.838  1.00  0.00              
ATOM     98  O   LEU    11     -66.504 129.464 102.102  1.00  0.00              
ATOM     99  CG  LEU    11     -67.985 125.260 102.252  1.00  0.00           C  
ATOM    100  CD1 LEU    11     -66.952 124.163 102.534  1.00  0.00           C  
ATOM    101  CD2 LEU    11     -69.397 124.805 102.623  1.00  0.00           C  
ATOM    102  N   GLY    12     -65.534 128.798 104.029  1.00  0.00              
ATOM    103  CA  GLY    12     -65.310 130.106 104.573  1.00  0.00              
ATOM    104  C   GLY    12     -64.281 130.844 103.783  1.00  0.00              
ATOM    105  O   GLY    12     -64.255 132.073 103.793  1.00  0.00              
ATOM    106  N   ARG    13     -63.371 130.099 103.133  1.00  0.00              
ATOM    107  CA  ARG    13     -62.234 130.654 102.459  1.00  0.00              
ATOM    108  CB  ARG    13     -61.349 129.562 101.832  1.00  0.00              
ATOM    109  C   ARG    13     -62.641 131.598 101.372  1.00  0.00              
ATOM    110  O   ARG    13     -63.662 131.431 100.708  1.00  0.00              
ATOM    111  CG  ARG    13     -60.011 130.064 101.295  1.00  0.00           C  
ATOM    112  CD  ARG    13     -58.939 130.266 102.368  1.00  0.00           C  
ATOM    113  NE  ARG    13     -58.283 128.945 102.595  1.00  0.00           N  
ATOM    114  CZ  ARG    13     -58.679 128.138 103.624  1.00  0.00           C  
ATOM    115  NH1 ARG    13     -59.653 128.552 104.486  1.00  0.00           N  
ATOM    116  NH2 ARG    13     -58.094 126.917 103.793  1.00  0.00           N  
ATOM    117  N   ASP    14     -61.811 132.643 101.190  1.00  0.00              
ATOM    118  CA  ASP    14     -61.982 133.640 100.178  1.00  0.00              
ATOM    119  CB  ASP    14     -60.993 134.813 100.316  1.00  0.00              
ATOM    120  C   ASP    14     -61.787 132.975  98.856  1.00  0.00              
ATOM    121  O   ASP    14     -62.274 133.441  97.827  1.00  0.00              
ATOM    122  CG  ASP    14     -59.562 134.298 100.232  1.00  0.00           C  
ATOM    123  OD1 ASP    14     -59.336 133.080 100.464  1.00  0.00           O  
ATOM    124  OD2 ASP    14     -58.665 135.133  99.942  1.00  0.00           O  
ATOM    125  N   SER    15     -61.040 131.859  98.857  1.00  0.00              
ATOM    126  CA  SER    15     -60.790 131.138  97.647  1.00  0.00              
ATOM    127  CB  SER    15     -59.967 129.860  97.875  1.00  0.00              
ATOM    128  C   SER    15     -62.110 130.715  97.084  1.00  0.00              
ATOM    129  O   SER    15     -62.268 130.609  95.870  1.00  0.00              
ATOM    130  OG  SER    15     -58.700 130.189  98.423  1.00  0.00           O  
ATOM    131  N   LYS    16     -63.099 130.445  97.953  1.00  0.00              
ATOM    132  CA  LYS    16     -64.352 129.960  97.459  1.00  0.00              
ATOM    133  CB  LYS    16     -65.305 129.448  98.550  1.00  0.00              
ATOM    134  C   LYS    16     -65.109 130.985  96.652  1.00  0.00              
ATOM    135  O   LYS    16     -65.681 130.636  95.621  1.00  0.00              
ATOM    136  CG  LYS    16     -66.511 128.730  97.941  1.00  0.00           C  
ATOM    137  CD  LYS    16     -67.290 127.855  98.920  1.00  0.00           C  
ATOM    138  CE  LYS    16     -68.402 127.048  98.246  1.00  0.00           C  
ATOM    139  NZ  LYS    16     -67.813 125.965  97.426  1.00  0.00           N  
ATOM    140  N   PHE    17     -65.215 132.248  97.127  1.00  0.00              
ATOM    141  CA  PHE    17     -65.991 133.229  96.409  1.00  0.00              
ATOM    142  CB  PHE    17     -66.643 134.315  97.298  1.00  0.00              
ATOM    143  C   PHE    17     -65.313 133.856  95.221  1.00  0.00              
ATOM    144  O   PHE    17     -65.956 133.992  94.186  1.00  0.00              
ATOM    145  CG  PHE    17     -65.645 135.130  98.043  1.00  0.00           C  
ATOM    146  CD1 PHE    17     -65.193 134.719  99.275  1.00  0.00           C  
ATOM    147  CD2 PHE    17     -65.174 136.313  97.523  1.00  0.00           C  
ATOM    148  CE1 PHE    17     -64.279 135.470  99.975  1.00  0.00           C  
ATOM    149  CE2 PHE    17     -64.260 137.067  98.222  1.00  0.00           C  
ATOM    150  CZ  PHE    17     -63.809 136.648  99.449  1.00  0.00           C  
ATOM    151  N   VAL    18     -64.013 134.233  95.299  1.00  0.00              
ATOM    152  CA  VAL    18     -63.417 135.005  94.228  1.00  0.00              
ATOM    153  CB  VAL    18     -62.280 135.893  94.657  1.00  0.00              
ATOM    154  C   VAL    18     -62.891 134.152  93.123  1.00  0.00              
ATOM    155  O   VAL    18     -62.356 133.065  93.339  1.00  0.00              
ATOM    156  CG1 VAL    18     -61.657 136.552  93.412  1.00  0.00           C  
ATOM    157  CG2 VAL    18     -62.818 136.917  95.663  1.00  0.00           C  
ATOM    158  N   LEU    19     -63.052 134.645  91.875  1.00  0.00              
ATOM    159  CA  LEU    19     -62.508 133.922  90.771  1.00  0.00              
ATOM    160  CB  LEU    19     -63.585 133.254  89.902  1.00  0.00              
ATOM    161  C   LEU    19     -61.780 134.920  89.927  1.00  0.00              
ATOM    162  O   LEU    19     -62.307 135.988  89.616  1.00  0.00              
ATOM    163  CG  LEU    19     -63.033 132.118  89.026  1.00  0.00           C  
ATOM    164  CD1 LEU    19     -61.888 132.593  88.123  1.00  0.00           C  
ATOM    165  CD2 LEU    19     -62.665 130.894  89.880  1.00  0.00           C  
ATOM    166  N   CYS    20     -60.526 134.603  89.552  1.00  0.00              
ATOM    167  CA  CYS    20     -59.799 135.483  88.694  1.00  0.00              
ATOM    168  CB  CYS    20     -58.358 135.763  89.152  1.00  0.00              
ATOM    169  C   CYS    20     -59.711 134.804  87.373  1.00  0.00              
ATOM    170  O   CYS    20     -59.318 133.645  87.268  1.00  0.00              
ATOM    171  SG  CYS    20     -57.485 136.893  88.025  1.00  0.00           S  
ATOM    172  N   TYR    21     -60.088 135.532  86.315  1.00  0.00              
ATOM    173  CA  TYR    21     -60.014 135.007  84.990  1.00  0.00              
ATOM    174  CB  TYR    21     -61.343 135.009  84.205  1.00  0.00              
ATOM    175  C   TYR    21     -59.199 136.006  84.250  1.00  0.00              
ATOM    176  O   TYR    21     -58.721 136.996  84.800  1.00  0.00              
ATOM    177  CG  TYR    21     -62.365 134.050  84.715  1.00  0.00           C  
ATOM    178  CD1 TYR    21     -63.088 134.311  85.855  1.00  0.00           C  
ATOM    179  CD2 TYR    21     -62.642 132.906  84.008  1.00  0.00           C  
ATOM    180  CE1 TYR    21     -64.042 133.428  86.305  1.00  0.00           C  
ATOM    181  CE2 TYR    21     -63.595 132.027  84.457  1.00  0.00           C  
ATOM    182  CZ  TYR    21     -64.292 132.276  85.607  1.00  0.00           C  
ATOM    183  OH  TYR    21     -65.266 131.363  86.060  1.00  0.00           O  
ATOM    184  N   ALA    22     -59.019 135.747  82.956  1.00  0.00              
ATOM    185  CA  ALA    22     -58.302 136.633  82.103  1.00  0.00              
ATOM    186  CB  ALA    22     -58.230 136.135  80.651  1.00  0.00              
ATOM    187  C   ALA    22     -59.042 137.931  82.109  1.00  0.00              
ATOM    188  O   ALA    22     -58.465 138.974  81.808  1.00  0.00              
ATOM    189  N   GLN    23     -60.370 137.892  82.350  1.00  0.00              
ATOM    190  CA  GLN    23     -61.080 139.136  82.422  1.00  0.00              
ATOM    191  CB  GLN    23     -62.334 139.259  81.555  1.00  0.00              
ATOM    192  C   GLN    23     -61.445 139.466  83.824  1.00  0.00              
ATOM    193  O   GLN    23     -61.619 138.589  84.669  1.00  0.00              
ATOM    194  CG  GLN    23     -61.982 139.642  80.121  1.00  0.00           C  
ATOM    195  CD  GLN    23     -62.002 138.391  79.275  1.00  0.00           C  
ATOM    196  OE1 GLN    23     -62.971 137.636  79.304  1.00  0.00           O  
ATOM    197  NE2 GLN    23     -60.912 138.166  78.495  1.00  0.00           N  
ATOM    198  N   LYS    24     -61.572 140.781  84.103  1.00  0.00              
ATOM    199  CA  LYS    24     -61.799 141.156  85.461  1.00  0.00              
ATOM    200  CB  LYS    24     -61.020 142.407  85.895  1.00  0.00              
ATOM    201  C   LYS    24     -63.247 141.382  85.721  1.00  0.00              
ATOM    202  O   LYS    24     -63.813 142.434  85.424  1.00  0.00              
ATOM    203  CG  LYS    24     -59.512 142.205  85.753  1.00  0.00           C  
ATOM    204  CD  LYS    24     -58.994 140.952  86.462  1.00  0.00           C  
ATOM    205  CE  LYS    24     -58.498 141.201  87.887  1.00  0.00           C  
ATOM    206  NZ  LYS    24     -59.641 141.462  88.789  1.00  0.00           N  
ATOM    207  N   GLU    25     -63.871 140.334  86.280  1.00  0.00              
ATOM    208  CA  GLU    25     -65.197 140.341  86.800  1.00  0.00              
ATOM    209  CB  GLU    25     -66.266 139.837  85.809  1.00  0.00              
ATOM    210  C   GLU    25     -65.078 139.416  87.967  1.00  0.00              
ATOM    211  O   GLU    25     -64.551 138.312  87.841  1.00  0.00              
ATOM    212  CG  GLU    25     -66.476 140.847  84.672  1.00  0.00           C  
ATOM    213  CD  GLU    25     -67.530 140.360  83.686  1.00  0.00           C  
ATOM    214  OE1 GLU    25     -67.493 139.159  83.308  1.00  0.00           O  
ATOM    215  OE2 GLU    25     -68.383 141.199  83.287  1.00  0.00           O  
ATOM    216  N   GLU    26     -65.533 139.863  89.149  1.00  0.00              
ATOM    217  CA  GLU    26     -65.354 139.093  90.344  1.00  0.00              
ATOM    218  CB  GLU    26     -64.579 139.913  91.392  1.00  0.00              
ATOM    219  C   GLU    26     -66.714 138.821  90.881  1.00  0.00              
ATOM    220  O   GLU    26     -67.561 139.703  90.866  1.00  0.00              
ATOM    221  CG  GLU    26     -64.241 139.198  92.696  1.00  0.00           C  
ATOM    222  CD  GLU    26     -63.481 140.198  93.562  1.00  0.00           C  
ATOM    223  OE1 GLU    26     -62.385 140.642  93.126  1.00  0.00           O  
ATOM    224  OE2 GLU    26     -63.985 140.533  94.667  1.00  0.00           O  
ATOM    225  N   LEU    27     -66.980 137.591  91.349  1.00  0.00              
ATOM    226  CA  LEU    27     -68.283 137.304  91.876  1.00  0.00              
ATOM    227  CB  LEU    27     -68.967 136.165  91.097  1.00  0.00              
ATOM    228  C   LEU    27     -68.050 136.851  93.284  1.00  0.00              
ATOM    229  O   LEU    27     -67.103 136.117  93.535  1.00  0.00              
ATOM    230  CG  LEU    27     -70.471 135.983  91.355  1.00  0.00           C  
ATOM    231  CD1 LEU    27     -71.265 137.178  90.817  1.00  0.00           C  
ATOM    232  CD2 LEU    27     -70.979 134.661  90.761  1.00  0.00           C  
ATOM    233  N   LEU    28     -68.862 137.302  94.259  1.00  0.00              
ATOM    234  CA  LEU    28     -68.681 136.856  95.615  1.00  0.00              
ATOM    235  CB  LEU    28     -68.383 137.973  96.633  1.00  0.00              
ATOM    236  C   LEU    28     -69.952 136.204  96.035  1.00  0.00              
ATOM    237  O   LEU    28     -71.043 136.705  95.771  1.00  0.00              
ATOM    238  CG  LEU    28     -66.983 138.596  96.483  1.00  0.00           C  
ATOM    239  CD1 LEU    28     -66.840 139.347  95.152  1.00  0.00           C  
ATOM    240  CD2 LEU    28     -66.619 139.460  97.702  1.00  0.00           C  
ATOM    241  N   LEU    29     -69.830 135.062  96.731  1.00  0.00              
ATOM    242  CA  LEU    29     -70.982 134.314  97.124  1.00  0.00              
ATOM    243  CB  LEU    29     -70.613 133.026  97.878  1.00  0.00              
ATOM    244  C   LEU    29     -71.817 135.162  98.019  1.00  0.00              
ATOM    245  O   LEU    29     -73.045 135.113  97.949  1.00  0.00              
ATOM    246  CG  LEU    29     -69.847 132.023  96.995  1.00  0.00           C  
ATOM    247  CD1 LEU    29     -69.490 130.748  97.767  1.00  0.00           C  
ATOM    248  CD2 LEU    29     -70.618 131.714  95.705  1.00  0.00           C  
ATOM    249  N   GLU    30     -71.187 135.890  98.959  1.00  0.00              
ATOM    250  CA  GLU    30     -72.006 136.707  99.803  1.00  0.00              
ATOM    251  CB  GLU    30     -71.375 136.943 101.182  1.00  0.00              
ATOM    252  C   GLU    30     -72.401 138.028  99.188  1.00  0.00              
ATOM    253  O   GLU    30     -73.585 138.354  99.124  1.00  0.00              
ATOM    254  CG  GLU    30     -72.412 137.271 102.256  1.00  0.00           C  
ATOM    255  CD  GLU    30     -71.771 136.990 103.606  1.00  0.00           C  
ATOM    256  OE1 GLU    30     -70.818 137.725 103.976  1.00  0.00           O  
ATOM    257  OE2 GLU    30     -72.222 136.027 104.282  1.00  0.00           O  
ATOM    258  N   GLU    31     -71.412 138.816  98.705  1.00  0.00              
ATOM    259  CA  GLU    31     -71.682 140.176  98.294  1.00  0.00              
ATOM    260  CB  GLU    31     -70.403 141.014  98.146  1.00  0.00              
ATOM    261  C   GLU    31     -72.433 140.318  97.003  1.00  0.00              
ATOM    262  O   GLU    31     -73.451 141.004  96.930  1.00  0.00              
ATOM    263  CG  GLU    31     -69.676 141.253  99.469  1.00  0.00           C  
ATOM    264  CD  GLU    31     -68.442 142.090  99.168  1.00  0.00           C  
ATOM    265  OE1 GLU    31     -68.380 142.673  98.053  1.00  0.00           O  
ATOM    266  OE2 GLU    31     -67.542 142.154 100.047  1.00  0.00           O  
ATOM    267  N   ILE    32     -71.922 139.680  95.940  1.00  0.00              
ATOM    268  CA  ILE    32     -72.445 139.831  94.614  1.00  0.00              
ATOM    269  CB  ILE    32     -71.462 139.440  93.581  1.00  0.00              
ATOM    270  C   ILE    32     -73.755 139.148  94.423  1.00  0.00              
ATOM    271  O   ILE    32     -74.540 139.539  93.563  1.00  0.00              
ATOM    272  CG2 ILE    32     -72.103 139.637  92.197  1.00  0.00           C  
ATOM    273  CG1 ILE    32     -70.259 140.361  93.820  1.00  0.00           C  
ATOM    274  CD1 ILE    32     -68.973 139.898  93.175  1.00  0.00           C  
ATOM    275  N   TYR    33     -73.996 138.064  95.173  1.00  0.00              
ATOM    276  CA  TYR    33     -75.174 137.262  95.008  1.00  0.00              
ATOM    277  CB  TYR    33     -75.182 136.038  95.951  1.00  0.00              
ATOM    278  C   TYR    33     -76.425 138.054  95.248  1.00  0.00              
ATOM    279  O   TYR    33     -76.555 138.780  96.232  1.00  0.00              
ATOM    280  CG  TYR    33     -76.374 135.185  95.671  1.00  0.00           C  
ATOM    281  CD1 TYR    33     -76.392 134.365  94.566  1.00  0.00           C  
ATOM    282  CD2 TYR    33     -77.459 135.181  96.518  1.00  0.00           C  
ATOM    283  CE1 TYR    33     -77.478 133.565  94.294  1.00  0.00           C  
ATOM    284  CE2 TYR    33     -78.549 134.383  96.251  1.00  0.00           C  
ATOM    285  CZ  TYR    33     -78.561 133.575  95.138  1.00  0.00           C  
ATOM    286  OH  TYR    33     -79.678 132.756  94.866  1.00  0.00           O  
ATOM    287  N   MET    34     -77.386 137.923  94.308  1.00  0.00              
ATOM    288  CA  MET    34     -78.677 138.538  94.419  1.00  0.00              
ATOM    289  CB  MET    34     -79.161 139.199  93.115  1.00  0.00              
ATOM    290  C   MET    34     -79.610 137.394  94.666  1.00  0.00              
ATOM    291  O   MET    34     -79.456 136.327  94.073  1.00  0.00              
ATOM    292  CG  MET    34     -78.298 140.358  92.607  1.00  0.00           C  
ATOM    293  SD  MET    34     -78.371 141.889  93.588  1.00  0.00           S  
ATOM    294  CE  MET    34     -77.171 141.376  94.851  1.00  0.00           C  
ATOM    295  N   ASP    35     -80.599 137.577  95.562  1.00  0.00              
ATOM    296  CA  ASP    35     -81.487 136.494  95.866  1.00  0.00              
ATOM    297  CB  ASP    35     -82.502 136.835  96.971  1.00  0.00              
ATOM    298  C   ASP    35     -82.258 136.170  94.629  1.00  0.00              
ATOM    299  O   ASP    35     -82.918 137.029  94.049  1.00  0.00              
ATOM    300  CG  ASP    35     -83.287 135.578  97.322  1.00  0.00           C  
ATOM    301  OD1 ASP    35     -82.871 134.473  96.882  1.00  0.00           O  
ATOM    302  OD2 ASP    35     -84.319 135.708  98.032  1.00  0.00           O  
ATOM    303  N   THR    36     -82.202 134.896  94.203  1.00  0.00              
ATOM    304  CA  THR    36     -82.891 134.474  93.022  1.00  0.00              
ATOM    305  CB  THR    36     -82.211 133.292  92.387  1.00  0.00              
ATOM    306  C   THR    36     -84.286 134.109  93.412  1.00  0.00              
ATOM    307  O   THR    36     -84.582 133.939  94.594  1.00  0.00              
ATOM    308  OG1 THR    36     -82.895 132.877  91.217  1.00  0.00           O  
ATOM    309  CG2 THR    36     -82.138 132.155  93.415  1.00  0.00           C  
ATOM    310  N   ILE    37     -85.198 134.018  92.423  1.00  0.00              
ATOM    311  CA  ILE    37     -86.543 133.629  92.735  1.00  0.00              
ATOM    312  CB  ILE    37     -87.617 134.405  92.031  1.00  0.00              
ATOM    313  C   ILE    37     -86.681 132.216  92.282  1.00  0.00              
ATOM    314  O   ILE    37     -86.286 131.874  91.168  1.00  0.00              
ATOM    315  CG2 ILE    37     -88.963 133.767  92.410  1.00  0.00           C  
ATOM    316  CG1 ILE    37     -87.557 135.894  92.391  1.00  0.00           C  
ATOM    317  CD1 ILE    37     -88.496 136.750  91.544  1.00  0.00           C  
ATOM    318  N   MET    38     -87.227 131.340  93.147  1.00  0.00              
ATOM    319  CA  MET    38     -87.330 129.973  92.735  1.00  0.00              
ATOM    320  CB  MET    38     -86.470 129.000  93.562  1.00  0.00              
ATOM    321  C   MET    38     -88.758 129.545  92.783  1.00  0.00              
ATOM    322  O   MET    38     -89.598 130.199  93.399  1.00  0.00              
ATOM    323  CG  MET    38     -84.973 129.255  93.357  1.00  0.00           C  
ATOM    324  SD  MET    38     -83.880 127.849  93.729  1.00  0.00           S  
ATOM    325  CE  MET    38     -83.675 128.180  95.500  1.00  0.00           C  
ATOM    326  N   GLU    39     -89.087 128.448  92.069  1.00  0.00              
ATOM    327  CA  GLU    39     -90.451 128.013  92.094  1.00  0.00              
ATOM    328  CB  GLU    39     -91.249 128.425  90.847  1.00  0.00              
ATOM    329  C   GLU    39     -90.507 126.530  92.270  1.00  0.00              
ATOM    330  O   GLU    39     -89.738 125.779  91.670  1.00  0.00              
ATOM    331  CG  GLU    39     -91.465 129.940  90.811  1.00  0.00           C  
ATOM    332  CD  GLU    39     -92.370 130.286  89.644  1.00  0.00           C  
ATOM    333  OE1 GLU    39     -91.963 130.034  88.479  1.00  0.00           O  
ATOM    334  OE2 GLU    39     -93.484 130.812  89.905  1.00  0.00           O  
ATOM    335  N   LEU    40     -91.436 126.079  93.137  1.00  0.00              
ATOM    336  CA  LEU    40     -91.610 124.681  93.401  1.00  0.00              
ATOM    337  CB  LEU    40     -92.488 124.420  94.640  1.00  0.00              
ATOM    338  C   LEU    40     -92.289 124.111  92.195  1.00  0.00              
ATOM    339  O   LEU    40     -93.168 124.749  91.616  1.00  0.00              
ATOM    340  CG  LEU    40     -92.692 122.934  94.981  1.00  0.00           C  
ATOM    341  CD1 LEU    40     -91.359 122.263  95.347  1.00  0.00           C  
ATOM    342  CD2 LEU    40     -93.753 122.756  96.079  1.00  0.00           C  
ATOM    343  N   VAL    41     -91.899 122.888  91.776  1.00  0.00              
ATOM    344  CA  VAL    41     -92.457 122.360  90.563  1.00  0.00              
ATOM    345  CB  VAL    41     -91.423 122.084  89.509  1.00  0.00              
ATOM    346  C   VAL    41     -93.171 121.070  90.822  1.00  0.00              
ATOM    347  O   VAL    41     -92.727 120.235  91.611  1.00  0.00              
ATOM    348  CG1 VAL    41     -92.120 121.481  88.278  1.00  0.00           C  
ATOM    349  CG2 VAL    41     -90.660 123.386  89.215  1.00  0.00           C  
ATOM    350  N   GLY    42     -94.324 120.897  90.140  1.00  0.00              
ATOM    351  CA  GLY    42     -95.111 119.701  90.230  1.00  0.00              
ATOM    352  C   GLY    42     -94.707 118.814  89.092  1.00  0.00              
ATOM    353  O   GLY    42     -93.727 119.080  88.399  1.00  0.00              
ATOM    354  N   PHE    43     -95.483 117.739  88.856  1.00  0.00              
ATOM    355  CA  PHE    43     -95.167 116.792  87.825  1.00  0.00              
ATOM    356  CB  PHE    43     -96.110 115.580  87.796  1.00  0.00              
ATOM    357  C   PHE    43     -95.277 117.482  86.498  1.00  0.00              
ATOM    358  O   PHE    43     -94.495 117.223  85.584  1.00  0.00              
ATOM    359  CG  PHE    43     -95.434 114.557  86.951  1.00  0.00           C  
ATOM    360  CD1 PHE    43     -94.569 113.655  87.527  1.00  0.00           C  
ATOM    361  CD2 PHE    43     -95.646 114.504  85.593  1.00  0.00           C  
ATOM    362  CE1 PHE    43     -93.932 112.706  86.763  1.00  0.00           C  
ATOM    363  CE2 PHE    43     -95.011 113.557  84.823  1.00  0.00           C  
ATOM    364  CZ  PHE    43     -94.154 112.656  85.408  1.00  0.00           C  
ATOM    365  N   SER    44     -96.279 118.374  86.371  1.00  0.00              
ATOM    366  CA  SER    44     -96.604 119.094  85.169  1.00  0.00              
ATOM    367  CB  SER    44     -97.866 119.962  85.314  1.00  0.00              
ATOM    368  C   SER    44     -95.534 120.089  84.843  1.00  0.00              
ATOM    369  O   SER    44     -95.506 120.624  83.735  1.00  0.00              
ATOM    370  OG  SER    44     -98.967 119.190  85.758  1.00  0.00           O  
ATOM    371  N   ASN    45     -94.627 120.371  85.793  1.00  0.00              
ATOM    372  CA  ASN    45     -93.631 121.381  85.575  1.00  0.00              
ATOM    373  CB  ASN    45     -92.881 121.244  84.235  1.00  0.00              
ATOM    374  C   ASN    45     -94.289 122.726  85.570  1.00  0.00              
ATOM    375  O   ASN    45     -93.798 123.666  84.948  1.00  0.00              
ATOM    376  CG  ASN    45     -91.984 120.017  84.295  1.00  0.00           C  
ATOM    377  OD1 ASN    45     -91.342 119.752  85.309  1.00  0.00           O  
ATOM    378  ND2 ASN    45     -91.936 119.247  83.175  1.00  0.00           N  
ATOM    379  N   GLU    46     -95.432 122.844  86.269  1.00  0.00              
ATOM    380  CA  GLU    46     -96.100 124.103  86.431  1.00  0.00              
ATOM    381  CB  GLU    46     -97.615 123.922  86.617  1.00  0.00              
ATOM    382  C   GLU    46     -95.546 124.693  87.694  1.00  0.00              
ATOM    383  O   GLU    46     -95.077 123.955  88.559  1.00  0.00              
ATOM    384  CG  GLU    46     -98.433 125.207  86.535  1.00  0.00           C  
ATOM    385  CD  GLU    46     -99.881 124.826  86.806  1.00  0.00           C  
ATOM    386  OE1 GLU    46    -100.100 123.874  87.602  1.00  0.00           O  
ATOM    387  OE2 GLU    46    -100.788 125.478  86.222  1.00  0.00           O  
ATOM    388  N   SER    47     -95.580 126.034  87.852  1.00  0.00              
ATOM    389  CA  SER    47     -95.000 126.600  89.043  1.00  0.00              
ATOM    390  CB  SER    47     -94.437 128.010  88.825  1.00  0.00              
ATOM    391  C   SER    47     -96.055 126.701  90.102  1.00  0.00              
ATOM    392  O   SER    47     -96.950 127.542  90.034  1.00  0.00              
ATOM    393  OG  SER    47     -93.370 127.957  87.892  1.00  0.00           O  
ATOM    394  N   LEU    48     -95.968 125.799  91.102  1.00  0.00              
ATOM    395  CA  LEU    48     -96.916 125.697  92.176  1.00  0.00              
ATOM    396  CB  LEU    48     -96.764 124.359  92.925  1.00  0.00              
ATOM    397  C   LEU    48     -96.800 126.819  93.177  1.00  0.00              
ATOM    398  O   LEU    48     -97.806 127.434  93.529  1.00  0.00              
ATOM    399  CG  LEU    48     -97.927 123.985  93.868  1.00  0.00           C  
ATOM    400  CD1 LEU    48     -98.069 124.945  95.059  1.00  0.00           C  
ATOM    401  CD2 LEU    48     -99.233 123.806  93.078  1.00  0.00           C  
ATOM    402  N   GLY    49     -95.574 127.139  93.653  1.00  0.00              
ATOM    403  CA  GLY    49     -95.457 128.112  94.715  1.00  0.00              
ATOM    404  C   GLY    49     -94.098 128.742  94.669  1.00  0.00              
ATOM    405  O   GLY    49     -93.246 128.348  93.875  1.00  0.00              
ATOM    406  N   SER    50     -93.844 129.726  95.562  1.00  0.00              
ATOM    407  CA  SER    50     -92.610 130.451  95.449  1.00  0.00              
ATOM    408  CB  SER    50     -92.819 131.945  95.140  1.00  0.00              
ATOM    409  C   SER    50     -91.754 130.362  96.677  1.00  0.00              
ATOM    410  O   SER    50     -92.226 130.285  97.811  1.00  0.00              
ATOM    411  OG  SER    50     -93.581 132.557  96.169  1.00  0.00           O  
ATOM    412  N   LEU    51     -90.429 130.360  96.423  1.00  0.00              
ATOM    413  CA  LEU    51     -89.374 130.363  97.395  1.00  0.00              
ATOM    414  CB  LEU    51     -88.023 129.999  96.749  1.00  0.00              
ATOM    415  C   LEU    51     -89.255 131.764  97.906  1.00  0.00              
ATOM    416  O   LEU    51     -89.296 132.717  97.130  1.00  0.00              
ATOM    417  CG  LEU    51     -86.790 130.243  97.634  1.00  0.00           C  
ATOM    418  CD1 LEU    51     -86.806 129.380  98.892  1.00  0.00           C  
ATOM    419  CD2 LEU    51     -85.494 130.076  96.834  1.00  0.00           C  
ATOM    420  N   ASN    52     -89.104 131.929  99.235  1.00  0.00              
ATOM    421  CA  ASN    52     -88.977 133.256  99.770  1.00  0.00              
ATOM    422  CB  ASN    52     -90.184 133.708 100.609  1.00  0.00              
ATOM    423  C   ASN    52     -87.772 133.292 100.656  1.00  0.00              
ATOM    424  O   ASN    52     -87.352 132.270 101.198  1.00  0.00              
ATOM    425  CG  ASN    52     -91.359 133.905  99.662  1.00  0.00           C  
ATOM    426  OD1 ASN    52     -92.455 133.402  99.901  1.00  0.00           O  
ATOM    427  ND2 ASN    52     -91.130 134.660  98.554  1.00  0.00           N  
ATOM    428  N   SER    53     -87.170 134.490 100.813  1.00  0.00              
ATOM    429  CA  SER    53     -86.000 134.605 101.638  1.00  0.00              
ATOM    430  CB  SER    53     -84.808 135.264 100.924  1.00  0.00              
ATOM    431  C   SER    53     -86.338 135.470 102.808  1.00  0.00              
ATOM    432  O   SER    53     -87.006 136.494 102.671  1.00  0.00              
ATOM    433  OG  SER    53     -83.692 135.345 101.796  1.00  0.00           O  
ATOM    434  N   LEU    54     -85.887 135.059 104.010  1.00  0.00              
ATOM    435  CA  LEU    54     -86.145 135.840 105.184  1.00  0.00              
ATOM    436  CB  LEU    54     -87.027 135.131 106.226  1.00  0.00              
ATOM    437  C   LEU    54     -84.836 136.152 105.835  1.00  0.00              
ATOM    438  O   LEU    54     -83.909 135.345 105.830  1.00  0.00              
ATOM    439  CG  LEU    54     -88.459 134.855 105.728  1.00  0.00           C  
ATOM    440  CD1 LEU    54     -89.302 134.151 106.804  1.00  0.00           C  
ATOM    441  CD2 LEU    54     -89.122 136.134 105.191  1.00  0.00           C  
ATOM    442  N   ALA    55     -84.719 137.359 106.414  1.00  0.00              
ATOM    443  CA  ALA    55     -83.483 137.686 107.056  1.00  0.00              
ATOM    444  CB  ALA    55     -83.082 139.163 106.908  1.00  0.00              
ATOM    445  C   ALA    55     -83.664 137.414 108.509  1.00  0.00              
ATOM    446  O   ALA    55     -84.569 137.954 109.142  1.00  0.00              
ATOM    447  N   CYS    56     -82.814 136.535 109.072  1.00  0.00              
ATOM    448  CA  CYS    56     -82.888 136.295 110.480  1.00  0.00              
ATOM    449  CB  CYS    56     -83.017 134.810 110.857  1.00  0.00              
ATOM    450  C   CYS    56     -81.598 136.783 111.031  1.00  0.00              
ATOM    451  O   CYS    56     -80.604 136.058 111.021  1.00  0.00              
ATOM    452  SG  CYS    56     -84.615 134.103 110.357  1.00  0.00           S  
ATOM    453  N   LEU    57     -81.596 138.024 111.559  1.00  0.00              
ATOM    454  CA  LEU    57     -80.371 138.592 112.034  1.00  0.00              
ATOM    455  CB  LEU    57     -79.775 137.879 113.263  1.00  0.00              
ATOM    456  C   LEU    57     -79.394 138.497 110.906  1.00  0.00              
ATOM    457  O   LEU    57     -79.699 138.832 109.764  1.00  0.00              
ATOM    458  CG  LEU    57     -80.593 138.065 114.556  1.00  0.00           C  
ATOM    459  CD1 LEU    57     -81.992 137.440 114.443  1.00  0.00           C  
ATOM    460  CD2 LEU    57     -79.814 137.560 115.781  1.00  0.00           C  
ATOM    461  N   LEU    58     -78.172 138.049 111.228  1.00  0.00              
ATOM    462  CA  LEU    58     -77.108 137.901 110.284  1.00  0.00              
ATOM    463  CB  LEU    58     -75.751 137.592 110.939  1.00  0.00              
ATOM    464  C   LEU    58     -77.399 136.781 109.317  1.00  0.00              
ATOM    465  O   LEU    58     -76.891 136.791 108.196  1.00  0.00              
ATOM    466  CG  LEU    58     -75.163 138.775 111.730  1.00  0.00           C  
ATOM    467  CD1 LEU    58     -74.793 139.937 110.793  1.00  0.00           C  
ATOM    468  CD2 LEU    58     -76.093 139.205 112.875  1.00  0.00           C  
ATOM    469  N   ASP    59     -78.168 135.750 109.731  1.00  0.00              
ATOM    470  CA  ASP    59     -78.388 134.611 108.887  1.00  0.00              
ATOM    471  CB  ASP    59     -78.826 133.365 109.673  1.00  0.00              
ATOM    472  C   ASP    59     -79.446 134.879 107.858  1.00  0.00              
ATOM    473  O   ASP    59     -80.112 135.916 107.871  1.00  0.00              
ATOM    474  CG  ASP    59     -77.661 132.938 110.553  1.00  0.00           C  
ATOM    475  OD1 ASP    59     -76.510 133.363 110.265  1.00  0.00           O  
ATOM    476  OD2 ASP    59     -77.907 132.180 111.528  1.00  0.00           O  
ATOM    477  N   HIS    60     -79.605 133.922 106.909  1.00  0.00              
ATOM    478  CA  HIS    60     -80.584 134.089 105.869  1.00  0.00              
ATOM    479  CB  HIS    60     -79.991 134.278 104.463  1.00  0.00              
ATOM    480  C   HIS    60     -81.312 132.796 105.753  1.00  0.00              
ATOM    481  O   HIS    60     -80.683 131.743 105.689  1.00  0.00              
ATOM    482  ND1 HIS    60     -79.363 136.739 104.273  1.00  0.00           N  
ATOM    483  CG  HIS    60     -79.017 135.407 104.325  1.00  0.00           C  
ATOM    484  NE2 HIS    60     -77.151 136.645 104.055  1.00  0.00           N  
ATOM    485  CD2 HIS    60     -77.664 135.368 104.191  1.00  0.00           C  
ATOM    486  CE1 HIS    60     -78.208 137.435 104.111  1.00  0.00           C  
ATOM    487  N   THR    61     -82.657 132.820 105.705  1.00  0.00              
ATOM    488  CA  THR    61     -83.293 131.548 105.513  1.00  0.00              
ATOM    489  CB  THR    61     -84.438 131.209 106.421  1.00  0.00              
ATOM    490  C   THR    61     -83.898 131.534 104.156  1.00  0.00              
ATOM    491  O   THR    61     -84.487 132.517 103.708  1.00  0.00              
ATOM    492  OG1 THR    61     -85.470 132.175 106.298  1.00  0.00           O  
ATOM    493  CG2 THR    61     -83.942 131.098 107.865  1.00  0.00           C  
ATOM    494  N   THR    62     -83.733 130.397 103.459  1.00  0.00              
ATOM    495  CA  THR    62     -84.395 130.200 102.215  1.00  0.00              
ATOM    496  CB  THR    62     -83.609 129.530 101.126  1.00  0.00              
ATOM    497  C   THR    62     -85.485 129.247 102.537  1.00  0.00              
ATOM    498  O   THR    62     -85.284 128.277 103.270  1.00  0.00              
ATOM    499  OG1 THR    62     -83.176 128.247 101.547  1.00  0.00           O  
ATOM    500  CG2 THR    62     -82.423 130.411 100.726  1.00  0.00           C  
ATOM    501  N   GLY    63     -86.677 129.518 101.984  1.00  0.00              
ATOM    502  CA  GLY    63     -87.814 128.701 102.255  1.00  0.00              
ATOM    503  C   GLY    63     -87.543 127.314 101.771  1.00  0.00              
ATOM    504  O   GLY    63     -87.968 126.344 102.393  1.00  0.00              
ATOM    505  N   ILE    64     -86.846 127.177 100.632  1.00  0.00              
ATOM    506  CA  ILE    64     -86.592 125.883 100.064  1.00  0.00              
ATOM    507  CB  ILE    64     -85.898 125.968  98.739  1.00  0.00              
ATOM    508  C   ILE    64     -85.758 125.062 101.000  1.00  0.00              
ATOM    509  O   ILE    64     -86.034 123.881 101.211  1.00  0.00              
ATOM    510  CG2 ILE    64     -85.485 124.552  98.309  1.00  0.00           C  
ATOM    511  CG1 ILE    64     -86.824 126.668  97.733  1.00  0.00           C  
ATOM    512  CD1 ILE    64     -86.183 126.896  96.372  1.00  0.00           C  
ATOM    513  N   LEU    65     -84.712 125.654 101.599  1.00  0.00              
ATOM    514  CA  LEU    65     -83.895 124.895 102.507  1.00  0.00              
ATOM    515  CB  LEU    65     -82.646 125.633 103.028  1.00  0.00              
ATOM    516  C   LEU    65     -84.708 124.513 103.695  1.00  0.00              
ATOM    517  O   LEU    65     -84.458 123.480 104.316  1.00  0.00              
ATOM    518  CG  LEU    65     -81.518 125.756 101.987  1.00  0.00           C  
ATOM    519  CD1 LEU    65     -80.287 126.461 102.580  1.00  0.00           C  
ATOM    520  CD2 LEU    65     -81.172 124.386 101.383  1.00  0.00           C  
ATOM    521  N   ASN    66     -85.671 125.370 104.079  1.00  0.00              
ATOM    522  CA  ASN    66     -86.468 125.078 105.230  1.00  0.00              
ATOM    523  CB  ASN    66     -87.461 126.201 105.585  1.00  0.00              
ATOM    524  C   ASN    66     -87.251 123.842 104.965  1.00  0.00              
ATOM    525  O   ASN    66     -87.282 122.951 105.811  1.00  0.00              
ATOM    526  CG  ASN    66     -86.694 127.329 106.263  1.00  0.00           C  
ATOM    527  OD1 ASN    66     -86.023 127.118 107.272  1.00  0.00           O  
ATOM    528  ND2 ASN    66     -86.793 128.561 105.696  1.00  0.00           N  
ATOM    529  N   GLU    67     -87.890 123.742 103.780  1.00  0.00              
ATOM    530  CA  GLU    67     -88.676 122.567 103.540  1.00  0.00              
ATOM    531  CB  GLU    67     -90.040 122.856 102.892  1.00  0.00              
ATOM    532  C   GLU    67     -87.941 121.662 102.611  1.00  0.00              
ATOM    533  O   GLU    67     -88.546 121.069 101.721  1.00  0.00              
ATOM    534  CG  GLU    67     -91.024 123.568 103.820  1.00  0.00           C  
ATOM    535  CD  GLU    67     -92.342 123.708 103.074  1.00  0.00           C  
ATOM    536  OE1 GLU    67     -92.418 123.225 101.912  1.00  0.00           O  
ATOM    537  OE2 GLU    67     -93.292 124.297 103.656  1.00  0.00           O  
ATOM    538  N   GLN    68     -86.631 121.459 102.845  1.00  0.00              
ATOM    539  CA  GLN    68     -85.873 120.654 101.935  1.00  0.00              
ATOM    540  CB  GLN    68     -84.354 120.862 102.054  1.00  0.00              
ATOM    541  C   GLN    68     -86.172 119.213 102.191  1.00  0.00              
ATOM    542  O   GLN    68     -86.262 118.792 103.344  1.00  0.00              
ATOM    543  CG  GLN    68     -83.542 120.108 100.999  1.00  0.00           C  
ATOM    544  CD  GLN    68     -82.074 120.425 101.243  1.00  0.00           C  
ATOM    545  OE1 GLN    68     -81.719 121.026 102.255  1.00  0.00           O  
ATOM    546  NE2 GLN    68     -81.193 120.009 100.295  1.00  0.00           N  
ATOM    547  N   GLY    69     -86.323 118.433 101.093  1.00  0.00              
ATOM    548  CA  GLY    69     -86.623 117.027 101.145  1.00  0.00              
ATOM    549  C   GLY    69     -85.597 116.312 100.323  1.00  0.00              
ATOM    550  O   GLY    69     -85.063 116.867  99.362  1.00  0.00              
ATOM    551  N   GLU    70     -85.365 115.024 100.664  1.00  0.00              
ATOM    552  CA  GLU    70     -84.298 114.234 100.126  1.00  0.00              
ATOM    553  CB  GLU    70     -83.814 113.097 101.027  1.00  0.00              
ATOM    554  C   GLU    70     -84.629 113.583  98.859  1.00  0.00              
ATOM    555  O   GLU    70     -85.518 112.739  98.739  1.00  0.00              
ATOM    556  CG  GLU    70     -82.971 113.557 102.203  1.00  0.00           C  
ATOM    557  CD  GLU    70     -82.535 112.302 102.936  1.00  0.00           C  
ATOM    558  OE1 GLU    70     -82.041 111.359 102.262  1.00  0.00           O  
ATOM    559  OE2 GLU    70     -82.689 112.268 104.184  1.00  0.00           O  
ATOM    560  N   THR    71     -83.705 113.926  97.965  1.00  0.00              
ATOM    561  CA  THR    71     -83.542 113.789  96.583  1.00  0.00              
ATOM    562  CB  THR    71     -84.212 112.584  95.993  1.00  0.00              
ATOM    563  C   THR    71     -84.214 115.054  96.170  1.00  0.00              
ATOM    564  O   THR    71     -85.390 115.069  95.819  1.00  0.00              
ATOM    565  OG1 THR    71     -83.808 111.419  96.697  1.00  0.00           O  
ATOM    566  CG2 THR    71     -83.724 112.435  94.546  1.00  0.00           C  
ATOM    567  N   ILE    72     -83.454 116.171  96.235  1.00  0.00              
ATOM    568  CA  ILE    72     -84.005 117.455  95.917  1.00  0.00              
ATOM    569  CB  ILE    72     -83.796 118.436  97.036  1.00  0.00              
ATOM    570  C   ILE    72     -83.321 117.890  94.657  1.00  0.00              
ATOM    571  O   ILE    72     -82.106 117.755  94.517  1.00  0.00              
ATOM    572  CG2 ILE    72     -82.356 118.935  96.978  1.00  0.00           C  
ATOM    573  CG1 ILE    72     -84.823 119.567  97.010  1.00  0.00           C  
ATOM    574  CD1 ILE    72     -84.830 120.364  98.315  1.00  0.00           C  
ATOM    575  N   PHE    73     -84.100 118.383  93.672  1.00  0.00              
ATOM    576  CA  PHE    73     -83.522 118.706  92.401  1.00  0.00              
ATOM    577  CB  PHE    73     -84.091 117.793  91.298  1.00  0.00              
ATOM    578  C   PHE    73     -83.770 120.149  92.088  1.00  0.00              
ATOM    579  O   PHE    73     -84.869 120.668  92.277  1.00  0.00              
ATOM    580  CG  PHE    73     -83.448 118.058  89.984  1.00  0.00           C  
ATOM    581  CD1 PHE    73     -82.080 118.119  89.865  1.00  0.00           C  
ATOM    582  CD2 PHE    73     -84.218 118.157  88.853  1.00  0.00           C  
ATOM    583  CE1 PHE    73     -81.493 118.342  88.644  1.00  0.00           C  
ATOM    584  CE2 PHE    73     -83.628 118.370  87.634  1.00  0.00           C  
ATOM    585  CZ  PHE    73     -82.273 118.473  87.525  1.00  0.00           C  
ATOM    586  N   ILE    74     -82.716 120.839  91.606  1.00  0.00              
ATOM    587  CA  ILE    74     -82.782 122.233  91.259  1.00  0.00              
ATOM    588  CB  ILE    74     -81.677 123.020  91.903  1.00  0.00              
ATOM    589  C   ILE    74     -82.536 122.302  89.774  1.00  0.00              
ATOM    590  O   ILE    74     -81.507 121.828  89.293  1.00  0.00              
ATOM    591  CG2 ILE    74     -81.835 124.476  91.462  1.00  0.00           C  
ATOM    592  CG1 ILE    74     -81.669 122.846  93.433  1.00  0.00           C  
ATOM    593  CD1 ILE    74     -82.915 123.365  94.144  1.00  0.00           C  
ATOM    594  N   LEU    75     -83.460 122.922  89.008  1.00  0.00              
ATOM    595  CA  LEU    75     -83.351 122.898  87.571  1.00  0.00              
ATOM    596  CB  LEU    75     -84.557 122.221  86.908  1.00  0.00              
ATOM    597  C   LEU    75     -83.396 124.302  87.043  1.00  0.00              
ATOM    598  O   LEU    75     -83.819 125.225  87.738  1.00  0.00              
ATOM    599  CG  LEU    75     -85.000 120.934  87.614  1.00  0.00           C  
ATOM    600  CD1 LEU    75     -85.707 121.215  88.940  1.00  0.00           C  
ATOM    601  CD2 LEU    75     -85.851 120.046  86.714  1.00  0.00           C  
ATOM    602  N   GLY    76     -82.961 124.491  85.774  1.00  0.00              
ATOM    603  CA  GLY    76     -83.029 125.786  85.149  1.00  0.00              
ATOM    604  C   GLY    76     -82.279 125.742  83.849  1.00  0.00              
ATOM    605  O   GLY    76     -81.649 124.744  83.510  1.00  0.00              
ATOM    606  N   ASP    77     -82.329 126.847  83.076  1.00  0.00              
ATOM    607  CA  ASP    77     -81.625 126.906  81.825  1.00  0.00              
ATOM    608  CB  ASP    77     -82.161 127.982  80.864  1.00  0.00              
ATOM    609  C   ASP    77     -80.170 127.114  82.113  1.00  0.00              
ATOM    610  O   ASP    77     -79.775 127.334  83.255  1.00  0.00              
ATOM    611  CG  ASP    77     -82.274 129.287  81.630  1.00  0.00           C  
ATOM    612  OD1 ASP    77     -83.086 129.309  82.594  1.00  0.00           O  
ATOM    613  OD2 ASP    77     -81.568 130.269  81.276  1.00  0.00           O  
ATOM    614  N   ALA    78     -79.309 126.993  81.086  1.00  0.00              
ATOM    615  CA  ALA    78     -77.906 127.133  81.344  1.00  0.00              
ATOM    616  CB  ALA    78     -77.018 126.749  80.146  1.00  0.00              
ATOM    617  C   ALA    78     -77.617 128.560  81.690  1.00  0.00              
ATOM    618  O   ALA    78     -78.070 129.479  81.009  1.00  0.00              
ATOM    619  N   GLY    79     -76.820 128.771  82.759  1.00  0.00              
ATOM    620  CA  GLY    79     -76.434 130.096  83.161  1.00  0.00              
ATOM    621  C   GLY    79     -77.441 130.683  84.112  1.00  0.00              
ATOM    622  O   GLY    79     -77.377 131.874  84.417  1.00  0.00              
ATOM    623  N   VAL    80     -78.391 129.863  84.607  1.00  0.00              
ATOM    624  CA  VAL    80     -79.416 130.304  85.522  1.00  0.00              
ATOM    625  CB  VAL    80     -80.452 129.284  85.892  1.00  0.00              
ATOM    626  C   VAL    80     -78.839 130.687  86.845  1.00  0.00              
ATOM    627  O   VAL    80     -79.453 131.471  87.566  1.00  0.00              
ATOM    628  CG1 VAL    80     -81.372 128.998  84.712  1.00  0.00           C  
ATOM    629  CG2 VAL    80     -79.727 128.045  86.423  1.00  0.00           C  
ATOM    630  N   GLY    81     -77.683 130.114  87.238  1.00  0.00              
ATOM    631  CA  GLY    81     -77.154 130.451  88.532  1.00  0.00              
ATOM    632  C   GLY    81     -77.302 129.298  89.485  1.00  0.00              
ATOM    633  O   GLY    81     -77.190 129.475  90.697  1.00  0.00              
ATOM    634  N   LYS    82     -77.562 128.084  88.962  1.00  0.00              
ATOM    635  CA  LYS    82     -77.746 126.917  89.785  1.00  0.00              
ATOM    636  CB  LYS    82     -78.101 125.677  88.944  1.00  0.00              
ATOM    637  C   LYS    82     -76.506 126.575  90.569  1.00  0.00              
ATOM    638  O   LYS    82     -76.579 126.387  91.781  1.00  0.00              
ATOM    639  CG  LYS    82     -79.472 125.770  88.272  1.00  0.00           C  
ATOM    640  CD  LYS    82     -79.692 124.758  87.143  1.00  0.00           C  
ATOM    641  CE  LYS    82     -79.156 125.218  85.786  1.00  0.00           C  
ATOM    642  NZ  LYS    82     -77.698 124.981  85.707  1.00  0.00           N  
ATOM    643  N   SER    83     -75.325 126.506  89.917  1.00  0.00              
ATOM    644  CA  SER    83     -74.135 126.080  90.610  1.00  0.00              
ATOM    645  CB  SER    83     -72.907 125.928  89.694  1.00  0.00              
ATOM    646  C   SER    83     -73.801 127.071  91.675  1.00  0.00              
ATOM    647  O   SER    83     -73.382 126.701  92.772  1.00  0.00              
ATOM    648  OG  SER    83     -72.498 127.190  89.192  1.00  0.00           O  
ATOM    649  N   MET    84     -74.009 128.364  91.379  1.00  0.00              
ATOM    650  CA  MET    84     -73.710 129.416  92.301  1.00  0.00              
ATOM    651  CB  MET    84     -73.984 130.808  91.710  1.00  0.00              
ATOM    652  C   MET    84     -74.607 129.228  93.481  1.00  0.00              
ATOM    653  O   MET    84     -74.239 129.540  94.612  1.00  0.00              
ATOM    654  CG  MET    84     -73.341 131.943  92.505  1.00  0.00           C  
ATOM    655  SD  MET    84     -71.529 132.013  92.364  1.00  0.00           S  
ATOM    656  CE  MET    84     -71.341 133.461  93.443  1.00  0.00           C  
ATOM    657  N   LEU    85     -75.832 128.736  93.227  1.00  0.00              
ATOM    658  CA  LEU    85     -76.798 128.497  94.260  1.00  0.00              
ATOM    659  CB  LEU    85     -78.126 127.966  93.694  1.00  0.00              
ATOM    660  C   LEU    85     -76.262 127.442  95.185  1.00  0.00              
ATOM    661  O   LEU    85     -76.377 127.566  96.403  1.00  0.00              
ATOM    662  CG  LEU    85     -79.223 127.752  94.753  1.00  0.00           C  
ATOM    663  CD1 LEU    85     -79.739 129.095  95.297  1.00  0.00           C  
ATOM    664  CD2 LEU    85     -80.346 126.847  94.222  1.00  0.00           C  
ATOM    665  N   LEU    86     -75.658 126.368  94.632  1.00  0.00              
ATOM    666  CA  LEU    86     -75.156 125.310  95.468  1.00  0.00              
ATOM    667  CB  LEU    86     -74.580 124.101  94.695  1.00  0.00              
ATOM    668  C   LEU    86     -74.057 125.848  96.328  1.00  0.00              
ATOM    669  O   LEU    86     -73.985 125.548  97.518  1.00  0.00              
ATOM    670  CG  LEU    86     -75.598 123.190  93.964  1.00  0.00           C  
ATOM    671  CD1 LEU    86     -76.638 122.600  94.919  1.00  0.00           C  
ATOM    672  CD2 LEU    86     -76.257 123.864  92.766  1.00  0.00           C  
ATOM    673  N   GLN    87     -73.177 126.679  95.742  1.00  0.00              
ATOM    674  CA  GLN    87     -72.070 127.229  96.468  1.00  0.00              
ATOM    675  CB  GLN    87     -71.142 128.087  95.594  1.00  0.00              
ATOM    676  C   GLN    87     -72.612 128.087  97.561  1.00  0.00              
ATOM    677  O   GLN    87     -72.048 128.148  98.653  1.00  0.00              
ATOM    678  CG  GLN    87     -70.455 127.278  94.493  1.00  0.00           C  
ATOM    679  CD  GLN    87     -69.509 128.204  93.748  1.00  0.00           C  
ATOM    680  OE1 GLN    87     -68.561 128.736  94.324  1.00  0.00           O  
ATOM    681  NE2 GLN    87     -69.772 128.407  92.430  1.00  0.00           N  
ATOM    682  N   ARG    88     -73.726 128.786  97.289  1.00  0.00              
ATOM    683  CA  ARG    88     -74.305 129.634  98.285  1.00  0.00              
ATOM    684  CB  ARG    88     -75.556 130.374  97.798  1.00  0.00              
ATOM    685  C   ARG    88     -74.730 128.779  99.438  1.00  0.00              
ATOM    686  O   ARG    88     -74.588 129.168 100.595  1.00  0.00              
ATOM    687  CG  ARG    88     -75.958 131.500  98.745  1.00  0.00           C  
ATOM    688  CD  ARG    88     -77.367 132.025  98.506  1.00  0.00           C  
ATOM    689  NE  ARG    88     -77.450 133.349  99.178  1.00  0.00           N  
ATOM    690  CZ  ARG    88     -77.600 133.419 100.531  1.00  0.00           C  
ATOM    691  NH1 ARG    88     -77.641 132.273 101.269  1.00  0.00           N  
ATOM    692  NH2 ARG    88     -77.693 134.635 101.140  1.00  0.00           N  
ATOM    693  N   LEU    89     -75.281 127.585  99.153  1.00  0.00              
ATOM    694  CA  LEU    89     -75.739 126.732 100.209  1.00  0.00              
ATOM    695  CB  LEU    89     -76.495 125.491  99.687  1.00  0.00              
ATOM    696  C   LEU    89     -74.559 126.310 101.034  1.00  0.00              
ATOM    697  O   LEU    89     -74.643 126.264 102.258  1.00  0.00              
ATOM    698  CG  LEU    89     -77.186 124.629 100.769  1.00  0.00           C  
ATOM    699  CD1 LEU    89     -78.096 123.576 100.126  1.00  0.00           C  
ATOM    700  CD2 LEU    89     -76.193 123.967 101.736  1.00  0.00           C  
ATOM    701  N   GLN    90     -73.415 125.996 100.396  1.00  0.00              
ATOM    702  CA  GLN    90     -72.274 125.541 101.144  1.00  0.00              
ATOM    703  CB  GLN    90     -71.088 125.171 100.235  1.00  0.00              
ATOM    704  C   GLN    90     -71.802 126.629 102.062  1.00  0.00              
ATOM    705  O   GLN    90     -71.540 126.390 103.240  1.00  0.00              
ATOM    706  CG  GLN    90     -71.328 123.929  99.378  1.00  0.00           C  
ATOM    707  CD  GLN    90     -71.197 122.704 100.273  1.00  0.00           C  
ATOM    708  OE1 GLN    90     -70.183 122.517 100.944  1.00  0.00           O  
ATOM    709  NE2 GLN    90     -72.251 121.845 100.288  1.00  0.00           N  
ATOM    710  N   SER    91     -71.706 127.869 101.547  1.00  0.00              
ATOM    711  CA  SER    91     -71.186 128.971 102.311  1.00  0.00              
ATOM    712  CB  SER    91     -71.096 130.259 101.480  1.00  0.00              
ATOM    713  C   SER    91     -72.120 129.256 103.446  1.00  0.00              
ATOM    714  O   SER    91     -71.707 129.623 104.545  1.00  0.00              
ATOM    715  OG  SER    91     -70.275 130.043 100.344  1.00  0.00           O  
ATOM    716  N   LEU    92     -73.423 129.094 103.183  1.00  0.00              
ATOM    717  CA  LEU    92     -74.469 129.358 104.114  1.00  0.00              
ATOM    718  CB  LEU    92     -75.804 129.237 103.347  1.00  0.00              
ATOM    719  C   LEU    92     -74.322 128.383 105.252  1.00  0.00              
ATOM    720  O   LEU    92     -74.525 128.730 106.413  1.00  0.00              
ATOM    721  CG  LEU    92     -77.099 129.543 104.100  1.00  0.00           C  
ATOM    722  CD1 LEU    92     -78.298 129.576 103.138  1.00  0.00           C  
ATOM    723  CD2 LEU    92     -77.316 128.522 105.214  1.00  0.00           C  
ATOM    724  N   TRP    93     -73.961 127.120 104.958  1.00  0.00              
ATOM    725  CA  TRP    93     -73.737 126.166 106.014  1.00  0.00              
ATOM    726  CB  TRP    93     -73.462 124.735 105.541  1.00  0.00              
ATOM    727  C   TRP    93     -72.532 126.545 106.813  1.00  0.00              
ATOM    728  O   TRP    93     -72.529 126.439 108.039  1.00  0.00              
ATOM    729  CG  TRP    93     -72.982 123.864 106.679  1.00  0.00           C  
ATOM    730  CD2 TRP    93     -71.641 123.365 106.792  1.00  0.00           C  
ATOM    731  CD1 TRP    93     -73.664 123.387 107.762  1.00  0.00           C  
ATOM    732  NE1 TRP    93     -72.838 122.602 108.528  1.00  0.00           N  
ATOM    733  CE2 TRP    93     -71.588 122.586 107.947  1.00  0.00           C  
ATOM    734  CE3 TRP    93     -70.544 123.543 105.998  1.00  0.00           C  
ATOM    735  CZ2 TRP    93     -70.431 121.968 108.327  1.00  0.00           C  
ATOM    736  CZ3 TRP    93     -69.378 122.919 106.385  1.00  0.00           C  
ATOM    737  CH2 TRP    93     -69.325 122.147 107.526  1.00  0.00           C  
ATOM    738  N   ALA    94     -71.455 126.972 106.133  1.00  0.00              
ATOM    739  CA  ALA    94     -70.254 127.289 106.848  1.00  0.00              
ATOM    740  CB  ALA    94     -69.113 127.753 105.927  1.00  0.00              
ATOM    741  C   ALA    94     -70.575 128.409 107.788  1.00  0.00              
ATOM    742  O   ALA    94     -70.152 128.398 108.942  1.00  0.00              
ATOM    743  N   THR    95     -71.336 129.407 107.297  1.00  0.00              
ATOM    744  CA  THR    95     -71.759 130.548 108.062  1.00  0.00              
ATOM    745  CB  THR    95     -72.292 131.684 107.226  1.00  0.00              
ATOM    746  C   THR    95     -72.791 130.185 109.106  1.00  0.00              
ATOM    747  O   THR    95     -72.833 130.820 110.156  1.00  0.00              
ATOM    748  OG1 THR    95     -72.789 132.707 108.073  1.00  0.00           O  
ATOM    749  CG2 THR    95     -73.389 131.207 106.270  1.00  0.00           C  
ATOM    750  N   GLY    96     -73.658 129.172 108.875  1.00  0.00              
ATOM    751  CA  GLY    96     -74.626 128.806 109.888  1.00  0.00              
ATOM    752  C   GLY    96     -76.015 129.343 109.612  1.00  0.00              
ATOM    753  O   GLY    96     -76.760 129.641 110.546  1.00  0.00              
ATOM    754  N   ARG    97     -76.389 129.543 108.331  1.00  0.00              
ATOM    755  CA  ARG    97     -77.686 130.086 107.988  1.00  0.00              
ATOM    756  CB  ARG    97     -77.597 130.999 106.752  1.00  0.00              
ATOM    757  C   ARG    97     -79.019 129.301 108.076  1.00  0.00              
ATOM    758  O   ARG    97     -79.914 130.006 108.556  1.00  0.00              
ATOM    759  CG  ARG    97     -76.695 132.195 107.096  1.00  0.00           C  
ATOM    760  CD  ARG    97     -76.562 133.284 106.034  1.00  0.00           C  
ATOM    761  NE  ARG    97     -75.596 132.818 105.003  1.00  0.00           N  
ATOM    762  CZ  ARG    97     -74.784 133.717 104.371  1.00  0.00           C  
ATOM    763  NH1 ARG    97     -74.818 135.039 104.714  1.00  0.00           N  
ATOM    764  NH2 ARG    97     -73.934 133.287 103.395  1.00  0.00           N  
ATOM    765  N   LEU    98     -79.214 127.977 107.612  1.00  0.00              
ATOM    766  CA  LEU    98     -80.388 127.068 107.677  1.00  0.00              
ATOM    767  CB  LEU    98     -81.521 127.483 106.714  1.00  0.00              
ATOM    768  C   LEU    98     -79.895 125.712 107.240  1.00  0.00              
ATOM    769  O   LEU    98     -80.041 125.253 106.109  1.00  0.00              
ATOM    770  CG  LEU    98     -82.853 126.714 106.872  1.00  0.00           C  
ATOM    771  CD1 LEU    98     -82.745 125.231 106.488  1.00  0.00           C  
ATOM    772  CD2 LEU    98     -83.442 126.922 108.275  1.00  0.00           C  
ATOM    773  N   ASP    99     -79.281 124.988 108.160  1.00  0.00              
ATOM    774  CA  ASP    99     -78.721 123.726 107.816  1.00  0.00              
ATOM    775  CB  ASP    99     -77.838 123.711 106.545  1.00  0.00              
ATOM    776  C   ASP    99     -77.908 123.366 109.000  1.00  0.00              
ATOM    777  O   ASP    99     -76.855 122.739 108.908  1.00  0.00              
ATOM    778  CG  ASP    99     -76.724 124.745 106.610  1.00  0.00           C  
ATOM    779  OD1 ASP    99     -76.403 125.256 107.716  1.00  0.00           O  
ATOM    780  OD2 ASP    99     -76.188 125.052 105.513  1.00  0.00           O  
ATOM    781  N   ALA   100     -78.429 123.787 110.161  1.00  0.00              
ATOM    782  CA  ALA   100     -77.821 123.590 111.435  1.00  0.00              
ATOM    783  CB  ALA   100     -78.613 124.249 112.576  1.00  0.00              
ATOM    784  C   ALA   100     -77.790 122.120 111.696  1.00  0.00              
ATOM    785  O   ALA   100     -76.886 121.603 112.352  1.00  0.00              
ATOM    786  N   GLY   101     -78.819 121.417 111.195  1.00  0.00              
ATOM    787  CA  GLY   101     -78.989 120.012 111.406  1.00  0.00              
ATOM    788  C   GLY   101     -77.854 119.242 110.809  1.00  0.00              
ATOM    789  O   GLY   101     -77.461 118.199 111.327  1.00  0.00              
ATOM    790  N   VAL   102     -77.308 119.716 109.680  1.00  0.00              
ATOM    791  CA  VAL   102     -76.321 118.928 109.005  1.00  0.00              
ATOM    792  CB  VAL   102     -76.450 119.093 107.535  1.00  0.00              
ATOM    793  C   VAL   102     -74.931 119.178 109.487  1.00  0.00              
ATOM    794  O   VAL   102     -74.421 120.296 109.486  1.00  0.00              
ATOM    795  CG1 VAL   102     -77.023 120.489 107.361  1.00  0.00           C  
ATOM    796  CG2 VAL   102     -75.097 118.878 106.854  1.00  0.00           C  
ATOM    797  N   LYS   103     -74.302 118.086 109.968  1.00  0.00              
ATOM    798  CA  LYS   103     -72.958 118.114 110.459  1.00  0.00              
ATOM    799  CB  LYS   103     -72.570 116.907 111.327  1.00  0.00              
ATOM    800  C   LYS   103     -71.982 118.248 109.328  1.00  0.00              
ATOM    801  O   LYS   103     -70.943 118.884 109.492  1.00  0.00              
ATOM    802  CG  LYS   103     -73.388 116.862 112.620  1.00  0.00           C  
ATOM    803  CD  LYS   103     -73.348 115.525 113.359  1.00  0.00           C  
ATOM    804  CE  LYS   103     -74.182 115.533 114.642  1.00  0.00           C  
ATOM    805  NZ  LYS   103     -74.226 114.177 115.230  1.00  0.00           N  
ATOM    806  N   PHE   104     -72.269 117.646 108.152  1.00  0.00              
ATOM    807  CA  PHE   104     -71.280 117.677 107.108  1.00  0.00              
ATOM    808  CB  PHE   104     -70.692 116.280 106.851  1.00  0.00              
ATOM    809  C   PHE   104     -71.952 118.051 105.815  1.00  0.00              
ATOM    810  O   PHE   104     -73.064 117.610 105.532  1.00  0.00              
ATOM    811  CG  PHE   104     -70.417 115.687 108.189  1.00  0.00           C  
ATOM    812  CD1 PHE   104     -71.422 115.020 108.854  1.00  0.00           C  
ATOM    813  CD2 PHE   104     -69.185 115.786 108.784  1.00  0.00           C  
ATOM    814  CE1 PHE   104     -71.215 114.464 110.094  1.00  0.00           C  
ATOM    815  CE2 PHE   104     -68.977 115.231 110.025  1.00  0.00           C  
ATOM    816  CZ  PHE   104     -69.983 114.572 110.685  1.00  0.00           C  
ATOM    817  N   PHE   105     -71.277 118.875 104.985  1.00  0.00              
ATOM    818  CA  PHE   105     -71.780 119.203 103.677  1.00  0.00              
ATOM    819  CB  PHE   105     -72.086 120.680 103.455  1.00  0.00              
ATOM    820  C   PHE   105     -70.679 118.987 102.699  1.00  0.00              
ATOM    821  O   PHE   105     -69.565 119.460 102.908  1.00  0.00              
ATOM    822  CG  PHE   105     -73.413 120.989 103.996  1.00  0.00           C  
ATOM    823  CD1 PHE   105     -73.580 121.309 105.316  1.00  0.00           C  
ATOM    824  CD2 PHE   105     -74.483 120.953 103.140  1.00  0.00           C  
ATOM    825  CE1 PHE   105     -74.838 121.602 105.759  1.00  0.00           C  
ATOM    826  CE2 PHE   105     -75.735 121.248 103.593  1.00  0.00           C  
ATOM    827  CZ  PHE   105     -75.908 121.574 104.903  1.00  0.00           C  
ATOM    828  N   PHE   106     -70.970 118.308 101.573  1.00  0.00              
ATOM    829  CA  PHE   106     -69.934 118.112 100.606  1.00  0.00              
ATOM    830  CB  PHE   106     -69.620 116.626 100.365  1.00  0.00              
ATOM    831  C   PHE   106     -70.391 118.710  99.308  1.00  0.00              
ATOM    832  O   PHE   106     -71.520 118.492  98.872  1.00  0.00              
ATOM    833  CG  PHE   106     -69.114 116.027 101.635  1.00  0.00           C  
ATOM    834  CD1 PHE   106     -67.800 116.177 102.013  1.00  0.00           C  
ATOM    835  CD2 PHE   106     -69.956 115.301 102.447  1.00  0.00           C  
ATOM    836  CE1 PHE   106     -67.337 115.620 103.182  1.00  0.00           C  
ATOM    837  CE2 PHE   106     -69.500 114.741 103.617  1.00  0.00           C  
ATOM    838  CZ  PHE   106     -68.187 114.901 103.988  1.00  0.00           C  
ATOM    839  N   HIS   107     -69.508 119.492  98.653  1.00  0.00              
ATOM    840  CA  HIS   107     -69.853 120.115  97.405  1.00  0.00              
ATOM    841  CB  HIS   107     -69.551 121.626  97.386  1.00  0.00              
ATOM    842  C   HIS   107     -69.013 119.488  96.341  1.00  0.00              
ATOM    843  O   HIS   107     -67.791 119.421  96.466  1.00  0.00              
ATOM    844  ND1 HIS   107     -71.188 122.636  95.721  1.00  0.00           N  
ATOM    845  CG  HIS   107     -69.905 122.300  96.092  1.00  0.00           C  
ATOM    846  NE2 HIS   107     -69.855 123.301  94.070  1.00  0.00           N  
ATOM    847  CD2 HIS   107     -69.104 122.713  95.072  1.00  0.00           C  
ATOM    848  CE1 HIS   107     -71.100 123.231  94.504  1.00  0.00           C  
ATOM    849  N   PHE   108     -69.644 118.994  95.257  1.00  0.00              
ATOM    850  CA  PHE   108     -68.825 118.394  94.248  1.00  0.00              
ATOM    851  CB  PHE   108     -68.858 116.877  94.224  1.00  0.00              
ATOM    852  C   PHE   108     -69.306 118.806  92.898  1.00  0.00              
ATOM    853  O   PHE   108     -70.464 119.179  92.708  1.00  0.00              
ATOM    854  CG  PHE   108     -68.519 116.296  95.547  1.00  0.00           C  
ATOM    855  CD1 PHE   108     -69.528 116.057  96.447  1.00  0.00           C  
ATOM    856  CD2 PHE   108     -67.223 115.981  95.880  1.00  0.00           C  
ATOM    857  CE1 PHE   108     -69.249 115.513  97.671  1.00  0.00           C  
ATOM    858  CE2 PHE   108     -66.937 115.435  97.106  1.00  0.00           C  
ATOM    859  CZ  PHE   108     -67.956 115.205  97.997  1.00  0.00           C  
ATOM    860  N   ARG   109     -68.386 118.754  91.917  1.00  0.00              
ATOM    861  CA  ARG   109     -68.751 119.003  90.558  1.00  0.00              
ATOM    862  CB  ARG   109     -67.707 119.822  89.774  1.00  0.00              
ATOM    863  C   ARG   109     -68.864 117.639  89.947  1.00  0.00              
ATOM    864  O   ARG   109     -67.922 116.848  89.966  1.00  0.00              
ATOM    865  CG  ARG   109     -67.551 121.248  90.315  1.00  0.00           C  
ATOM    866  CD  ARG   109     -66.741 122.187  89.416  1.00  0.00           C  
ATOM    867  NE  ARG   109     -66.730 123.530  90.065  1.00  0.00           N  
ATOM    868  CZ  ARG   109     -65.664 123.939  90.814  1.00  0.00           C  
ATOM    869  NH1 ARG   109     -64.536 123.172  90.886  1.00  0.00           N  
ATOM    870  NH2 ARG   109     -65.721 125.129  91.481  1.00  0.00           N  
ATOM    871  N   CYS   110     -70.045 117.334  89.385  1.00  0.00              
ATOM    872  CA  CYS   110     -70.360 116.032  88.867  1.00  0.00              
ATOM    873  CB  CYS   110     -71.809 115.925  88.366  1.00  0.00              
ATOM    874  C   CYS   110     -69.469 115.691  87.717  1.00  0.00              
ATOM    875  O   CYS   110     -69.149 114.522  87.497  1.00  0.00              
ATOM    876  SG  CYS   110     -73.017 116.093  89.712  1.00  0.00           S  
ATOM    877  N   ARG   111     -69.048 116.708  86.947  1.00  0.00              
ATOM    878  CA  ARG   111     -68.262 116.463  85.773  1.00  0.00              
ATOM    879  CB  ARG   111     -67.786 117.754  85.088  1.00  0.00              
ATOM    880  C   ARG   111     -67.018 115.718  86.150  1.00  0.00              
ATOM    881  O   ARG   111     -66.617 114.769  85.479  1.00  0.00              
ATOM    882  CG  ARG   111     -66.691 117.481  84.056  1.00  0.00           C  
ATOM    883  CD  ARG   111     -66.229 118.704  83.261  1.00  0.00           C  
ATOM    884  NE  ARG   111     -65.526 119.639  84.181  1.00  0.00           N  
ATOM    885  CZ  ARG   111     -66.189 120.724  84.673  1.00  0.00           C  
ATOM    886  NH1 ARG   111     -67.498 120.929  84.347  1.00  0.00           N  
ATOM    887  NH2 ARG   111     -65.540 121.612  85.481  1.00  0.00           N  
ATOM    888  N   MET   112     -66.380 116.166  87.240  1.00  0.00              
ATOM    889  CA  MET   112     -65.153 115.673  87.794  1.00  0.00              
ATOM    890  CB  MET   112     -64.492 116.671  88.752  1.00  0.00              
ATOM    891  C   MET   112     -65.270 114.333  88.464  1.00  0.00              
ATOM    892  O   MET   112     -64.248 113.711  88.747  1.00  0.00              
ATOM    893  CG  MET   112     -63.656 117.707  87.995  1.00  0.00           C  
ATOM    894  SD  MET   112     -64.594 118.874  86.975  1.00  0.00           S  
ATOM    895  CE  MET   112     -65.001 119.959  88.368  1.00  0.00           C  
ATOM    896  N   PHE   113     -66.478 113.898  88.868  1.00  0.00              
ATOM    897  CA  PHE   113     -66.580 112.584  89.450  1.00  0.00              
ATOM    898  CB  PHE   113     -67.972 112.117  89.875  1.00  0.00              
ATOM    899  C   PHE   113     -66.406 111.664  88.323  1.00  0.00              
ATOM    900  O   PHE   113     -66.597 112.076  87.198  1.00  0.00              
ATOM    901  CG  PHE   113     -68.534 112.913  90.973  1.00  0.00           C  
ATOM    902  CD1 PHE   113     -69.087 114.130  90.695  1.00  0.00           C  
ATOM    903  CD2 PHE   113     -68.532 112.422  92.254  1.00  0.00           C  
ATOM    904  CE1 PHE   113     -69.638 114.880  91.695  1.00  0.00           C  
ATOM    905  CE2 PHE   113     -69.078 113.159  93.268  1.00  0.00           C  
ATOM    906  CZ  PHE   113     -69.626 114.377  92.970  1.00  0.00           C  
ATOM    907  N   SER   114     -66.010 110.413  88.572  1.00  0.00              
ATOM    908  CA  SER   114     -66.019 109.430  87.539  1.00  0.00              
ATOM    909  CB  SER   114     -67.327 109.516  86.706  1.00  0.00              
ATOM    910  C   SER   114     -64.802 109.594  86.681  1.00  0.00              
ATOM    911  O   SER   114     -64.056 108.644  86.453  1.00  0.00              
ATOM    912  OG  SER   114     -67.161 110.257  85.503  1.00  0.00           O  
ATOM    913  N   CYS   115     -64.615 110.798  86.117  1.00  0.00              
ATOM    914  CA  CYS   115     -63.435 111.119  85.370  1.00  0.00              
ATOM    915  CB  CYS   115     -63.519 112.492  84.684  1.00  0.00              
ATOM    916  C   CYS   115     -62.268 111.142  86.316  1.00  0.00              
ATOM    917  O   CYS   115     -61.141 110.837  85.930  1.00  0.00              
ATOM    918  SG  CYS   115     -62.080 112.820  83.628  1.00  0.00           S  
ATOM    919  N   PHE   116     -62.500 111.594  87.566  1.00  0.00              
ATOM    920  CA  PHE   116     -61.467 111.640  88.575  1.00  0.00              
ATOM    921  CB  PHE   116     -61.723 112.539  89.796  1.00  0.00              
ATOM    922  C   PHE   116     -61.175 110.296  89.170  1.00  0.00              
ATOM    923  O   PHE   116     -60.079 110.079  89.683  1.00  0.00              
ATOM    924  CG  PHE   116     -61.416 113.944  89.431  1.00  0.00           C  
ATOM    925  CD1 PHE   116     -60.410 114.221  88.535  1.00  0.00           C  
ATOM    926  CD2 PHE   116     -62.064 114.984  90.051  1.00  0.00           C  
ATOM    927  CE1 PHE   116     -60.101 115.520  88.207  1.00  0.00           C  
ATOM    928  CE2 PHE   116     -61.752 116.283  89.730  1.00  0.00           C  
ATOM    929  CZ  PHE   116     -60.778 116.557  88.802  1.00  0.00           C  
ATOM    930  N   LYS   117     -62.173 109.392  89.223  1.00  0.00              
ATOM    931  CA  LYS   117     -61.942 108.148  89.910  1.00  0.00              
ATOM    932  CB  LYS   117     -63.216 107.588  90.571  1.00  0.00              
ATOM    933  C   LYS   117     -61.479 107.091  88.958  1.00  0.00              
ATOM    934  O   LYS   117     -61.815 107.097  87.775  1.00  0.00              
ATOM    935  CG  LYS   117     -63.047 106.241  91.284  1.00  0.00           C  
ATOM    936  CD  LYS   117     -62.313 106.299  92.625  1.00  0.00           C  
ATOM    937  CE  LYS   117     -60.844 105.877  92.567  1.00  0.00           C  
ATOM    938  NZ  LYS   117     -60.270 105.868  93.931  1.00  0.00           N  
ATOM    939  N   GLU   118     -60.675 106.137  89.470  1.00  0.00              
ATOM    940  CA  GLU   118     -60.206 105.054  88.656  1.00  0.00              
ATOM    941  CB  GLU   118     -58.893 104.415  89.142  1.00  0.00              
ATOM    942  C   GLU   118     -61.263 103.993  88.649  1.00  0.00              
ATOM    943  O   GLU   118     -62.089 103.916  89.556  1.00  0.00              
ATOM    944  CG  GLU   118     -58.973 103.795  90.538  1.00  0.00           C  
ATOM    945  CD  GLU   118     -57.622 103.159  90.837  1.00  0.00           C  
ATOM    946  OE1 GLU   118     -56.721 103.878  91.344  1.00  0.00           O  
ATOM    947  OE2 GLU   118     -57.473 101.940  90.554  1.00  0.00           O  
ATOM    948  N   SER   119     -61.255 103.130  87.614  1.00  0.00              
ATOM    949  CA  SER   119     -62.257 102.111  87.495  1.00  0.00              
ATOM    950  CB  SER   119     -62.142 101.266  86.216  1.00  0.00              
ATOM    951  C   SER   119     -62.120 101.181  88.655  1.00  0.00              
ATOM    952  O   SER   119     -61.098 101.163  89.341  1.00  0.00              
ATOM    953  OG  SER   119     -60.960 100.482  86.260  1.00  0.00           O  
ATOM    954  N   ASP   120     -63.185 100.392  88.898  1.00  0.00              
ATOM    955  CA  ASP   120     -63.263  99.471  89.991  1.00  0.00              
ATOM    956  CB  ASP   120     -62.438  98.169  89.829  1.00  0.00              
ATOM    957  C   ASP   120     -62.915 100.187  91.255  1.00  0.00              
ATOM    958  O   ASP   120     -62.151  99.684  92.078  1.00  0.00              
ATOM    959  CG  ASP   120     -60.948  98.442  89.672  1.00  0.00           C  
ATOM    960  OD1 ASP   120     -60.527  98.822  88.546  1.00  0.00           O  
ATOM    961  OD2 ASP   120     -60.203  98.233  90.666  1.00  0.00           O  
ATOM    962  N   ARG   121     -63.482 101.403  91.427  1.00  0.00              
ATOM    963  CA  ARG   121     -63.295 102.178  92.621  1.00  0.00              
ATOM    964  CB  ARG   121     -62.206 103.259  92.517  1.00  0.00              
ATOM    965  C   ARG   121     -64.579 102.896  92.896  1.00  0.00              
ATOM    966  O   ARG   121     -65.383 103.138  91.998  1.00  0.00              
ATOM    967  CG  ARG   121     -60.781 102.714  92.606  1.00  0.00           C  
ATOM    968  CD  ARG   121     -60.409 102.279  94.023  1.00  0.00           C  
ATOM    969  NE  ARG   121     -59.004 101.787  93.995  1.00  0.00           N  
ATOM    970  CZ  ARG   121     -58.739 100.497  93.638  1.00  0.00           C  
ATOM    971  NH1 ARG   121     -59.756  99.677  93.243  1.00  0.00           N  
ATOM    972  NH2 ARG   121     -57.458 100.028  93.676  1.00  0.00           N  
ATOM    973  N   LEU   122     -64.777 103.261  94.175  1.00  0.00              
ATOM    974  CA  LEU   122     -65.949 103.919  94.669  1.00  0.00              
ATOM    975  CB  LEU   122     -66.133 103.538  96.148  1.00  0.00              
ATOM    976  C   LEU   122     -65.638 105.381  94.564  1.00  0.00              
ATOM    977  O   LEU   122     -64.790 105.899  95.283  1.00  0.00              
ATOM    978  CG  LEU   122     -67.395 104.052  96.831  1.00  0.00           C  
ATOM    979  CD1 LEU   122     -67.374 105.582  96.945  1.00  0.00           C  
ATOM    980  CD2 LEU   122     -68.640 103.461  96.153  1.00  0.00           C  
ATOM    981  N   CYS   123     -66.310 106.092  93.643  1.00  0.00              
ATOM    982  CA  CYS   123     -65.964 107.463  93.429  1.00  0.00              
ATOM    983  CB  CYS   123     -66.351 108.028  92.058  1.00  0.00              
ATOM    984  C   CYS   123     -66.411 108.363  94.540  1.00  0.00              
ATOM    985  O   CYS   123     -65.923 109.486  94.644  1.00  0.00              
ATOM    986  SG  CYS   123     -65.791 109.726  91.790  1.00  0.00           S  
ATOM    987  N   LEU   124     -67.365 107.938  95.390  1.00  0.00              
ATOM    988  CA  LEU   124     -67.800 108.844  96.420  1.00  0.00              
ATOM    989  CB  LEU   124     -68.838 108.265  97.390  1.00  0.00              
ATOM    990  C   LEU   124     -66.636 109.264  97.268  1.00  0.00              
ATOM    991  O   LEU   124     -66.495 110.447  97.573  1.00  0.00              
ATOM    992  CG  LEU   124     -69.211 109.245  98.522  1.00  0.00           C  
ATOM    993  CD1 LEU   124     -69.817 110.544  97.969  1.00  0.00           C  
ATOM    994  CD2 LEU   124     -70.110 108.571  99.570  1.00  0.00           C  
ATOM    995  N   GLN   125     -65.790 108.311  97.702  1.00  0.00              
ATOM    996  CA  GLN   125     -64.672 108.651  98.544  1.00  0.00              
ATOM    997  CB  GLN   125     -64.042 107.402  99.180  1.00  0.00              
ATOM    998  C   GLN   125     -63.583 109.338  97.776  1.00  0.00              
ATOM    999  O   GLN   125     -63.082 110.386  98.183  1.00  0.00              
ATOM   1000  CG  GLN   125     -64.994 106.649 100.109  1.00  0.00           C  
ATOM   1001  CD  GLN   125     -64.311 105.354 100.521  1.00  0.00           C  
ATOM   1002  OE1 GLN   125     -63.327 104.936  99.912  1.00  0.00           O  
ATOM   1003  NE2 GLN   125     -64.850 104.693 101.580  1.00  0.00           N  
ATOM   1004  N   ASP   126     -63.204 108.753  96.623  1.00  0.00              
ATOM   1005  CA  ASP   126     -62.091 109.241  95.861  1.00  0.00              
ATOM   1006  CB  ASP   126     -61.743 108.341  94.666  1.00  0.00              
ATOM   1007  C   ASP   126     -62.407 110.595  95.319  1.00  0.00              
ATOM   1008  O   ASP   126     -61.554 111.481  95.302  1.00  0.00              
ATOM   1009  CG  ASP   126     -60.404 108.797  94.102  1.00  0.00           C  
ATOM   1010  OD1 ASP   126     -59.540 109.227  94.911  1.00  0.00           O  
ATOM   1011  OD2 ASP   126     -60.232 108.735  92.855  1.00  0.00           O  
ATOM   1012  N   LEU   127     -63.654 110.787  94.853  1.00  0.00              
ATOM   1013  CA  LEU   127     -64.008 112.043  94.257  1.00  0.00              
ATOM   1014  CB  LEU   127     -65.452 112.077  93.728  1.00  0.00              
ATOM   1015  C   LEU   127     -63.915 113.105  95.300  1.00  0.00              
ATOM   1016  O   LEU   127     -63.361 114.179  95.076  1.00  0.00              
ATOM   1017  CG  LEU   127     -65.796 113.317  92.873  1.00  0.00           C  
ATOM   1018  CD1 LEU   127     -65.830 114.624  93.669  1.00  0.00           C  
ATOM   1019  CD2 LEU   127     -64.855 113.426  91.675  1.00  0.00           C  
ATOM   1020  N   LEU   128     -64.454 112.804  96.488  1.00  0.00              
ATOM   1021  CA  LEU   128     -64.553 113.755  97.553  1.00  0.00              
ATOM   1022  CB  LEU   128     -65.258 113.105  98.756  1.00  0.00              
ATOM   1023  C   LEU   128     -63.157 114.128  97.966  1.00  0.00              
ATOM   1024  O   LEU   128     -62.853 115.295  98.215  1.00  0.00              
ATOM   1025  CG  LEU   128     -65.900 114.086  99.747  1.00  0.00           C  
ATOM   1026  CD1 LEU   128     -66.238 113.406 101.080  1.00  0.00           C  
ATOM   1027  CD2 LEU   128     -65.146 115.416  99.834  1.00  0.00           C  
ATOM   1028  N   PHE   129     -62.261 113.127  98.060  1.00  0.00              
ATOM   1029  CA  PHE   129     -60.926 113.400  98.504  1.00  0.00              
ATOM   1030  CB  PHE   129     -60.108 112.128  98.775  1.00  0.00              
ATOM   1031  C   PHE   129     -60.191 114.229  97.496  1.00  0.00              
ATOM   1032  O   PHE   129     -59.560 115.224  97.851  1.00  0.00              
ATOM   1033  CG  PHE   129     -58.770 112.562  99.263  1.00  0.00           C  
ATOM   1034  CD1 PHE   129     -58.623 113.062 100.537  1.00  0.00           C  
ATOM   1035  CD2 PHE   129     -57.661 112.458  98.455  1.00  0.00           C  
ATOM   1036  CE1 PHE   129     -57.390 113.460 100.995  1.00  0.00           C  
ATOM   1037  CE2 PHE   129     -56.425 112.854  98.909  1.00  0.00           C  
ATOM   1038  CZ  PHE   129     -56.288 113.357 100.180  1.00  0.00           C  
ATOM   1039  N   LYS   130     -60.257 113.849  96.205  1.00  0.00              
ATOM   1040  CA  LYS   130     -59.505 114.566  95.213  1.00  0.00              
ATOM   1041  CB  LYS   130     -59.548 113.930  93.812  1.00  0.00              
ATOM   1042  C   LYS   130     -60.013 115.966  95.073  1.00  0.00              
ATOM   1043  O   LYS   130     -59.227 116.905  94.955  1.00  0.00              
ATOM   1044  CG  LYS   130     -58.784 112.609  93.713  1.00  0.00           C  
ATOM   1045  CD  LYS   130     -58.855 111.959  92.330  1.00  0.00           C  
ATOM   1046  CE  LYS   130     -57.831 112.530  91.346  1.00  0.00           C  
ATOM   1047  NZ  LYS   130     -57.917 111.820  90.050  1.00  0.00           N  
ATOM   1048  N   HIS   131     -61.347 116.134  95.035  1.00  0.00              
ATOM   1049  CA  HIS   131     -61.923 117.434  94.843  1.00  0.00              
ATOM   1050  CB  HIS   131     -63.441 117.352  94.609  1.00  0.00              
ATOM   1051  C   HIS   131     -61.705 118.341  96.023  1.00  0.00              
ATOM   1052  O   HIS   131     -61.194 119.451  95.881  1.00  0.00              
ATOM   1053  ND1 HIS   131     -64.151 119.130  92.942  1.00  0.00           N  
ATOM   1054  CG  HIS   131     -64.066 118.661  94.234  1.00  0.00           C  
ATOM   1055  NE2 HIS   131     -65.106 120.663  94.238  1.00  0.00           N  
ATOM   1056  CD2 HIS   131     -64.653 119.610  95.013  1.00  0.00           C  
ATOM   1057  CE1 HIS   131     -64.782 120.329  93.002  1.00  0.00           C  
ATOM   1058  N   TYR   132     -62.104 117.886  97.225  1.00  0.00              
ATOM   1059  CA  TYR   132     -62.076 118.692  98.419  1.00  0.00              
ATOM   1060  CB  TYR   132     -62.899 118.025  99.526  1.00  0.00              
ATOM   1061  C   TYR   132     -60.663 118.942  98.879  1.00  0.00              
ATOM   1062  O   TYR   132     -60.303 120.070  99.215  1.00  0.00              
ATOM   1063  CG  TYR   132     -63.130 119.060 100.553  1.00  0.00           C  
ATOM   1064  CD1 TYR   132     -63.840 120.190 100.220  1.00  0.00           C  
ATOM   1065  CD2 TYR   132     -62.679 118.881 101.835  1.00  0.00           C  
ATOM   1066  CE1 TYR   132     -64.074 121.165 101.153  1.00  0.00           C  
ATOM   1067  CE2 TYR   132     -62.915 119.852 102.770  1.00  0.00           C  
ATOM   1068  CZ  TYR   132     -63.601 120.984 102.426  1.00  0.00           C  
ATOM   1069  OH  TYR   132     -63.825 121.964 103.399  1.00  0.00           O  
ATOM   1070  N   CYS   133     -59.839 117.874  98.908  1.00  0.00              
ATOM   1071  CA  CYS   133     -58.429 117.886  99.216  1.00  0.00              
ATOM   1072  CB  CYS   133     -57.671 118.980  98.447  1.00  0.00              
ATOM   1073  C   CYS   133     -58.145 118.083 100.672  1.00  0.00              
ATOM   1074  O   CYS   133     -57.025 117.849 101.123  1.00  0.00              
ATOM   1075  SG  CYS   133     -57.740 118.733  96.648  1.00  0.00           S  
ATOM   1076  N   TYR   134     -59.145 118.520 101.442  1.00  0.00              
ATOM   1077  CA  TYR   134     -59.044 118.700 102.862  1.00  0.00              
ATOM   1078  CB  TYR   134     -60.063 119.704 103.406  1.00  0.00              
ATOM   1079  C   TYR   134     -59.100 117.413 103.635  1.00  0.00              
ATOM   1080  O   TYR   134     -58.494 117.369 104.704  1.00  0.00              
ATOM   1081  CG  TYR   134     -59.627 121.039 102.899  1.00  0.00           C  
ATOM   1082  CD1 TYR   134     -59.579 121.308 101.552  1.00  0.00           C  
ATOM   1083  CD2 TYR   134     -59.287 122.041 103.773  1.00  0.00           C  
ATOM   1084  CE1 TYR   134     -59.179 122.537 101.082  1.00  0.00           C  
ATOM   1085  CE2 TYR   134     -58.887 123.273 103.314  1.00  0.00           C  
ATOM   1086  CZ  TYR   134     -58.829 123.524 101.967  1.00  0.00           C  
ATOM   1087  OH  TYR   134     -58.417 124.790 101.498  1.00  0.00           O  
ATOM   1088  N   PRO   135     -59.773 116.358 103.219  1.00  0.00              
ATOM   1089  CA  PRO   135     -59.884 115.221 104.082  1.00  0.00              
ATOM   1090  CB  PRO   135     -60.808 114.236 103.375  1.00  0.00              
ATOM   1091  C   PRO   135     -58.626 114.625 104.591  1.00  0.00              
ATOM   1092  O   PRO   135     -57.733 114.275 103.817  1.00  0.00              
ATOM   1093  CD  PRO   135     -60.906 116.419 102.301  1.00  0.00           C  
ATOM   1094  CG  PRO   135     -61.745 115.158 102.577  1.00  0.00           C  
ATOM   1095  N   GLU   136     -58.555 114.490 105.925  1.00  0.00              
ATOM   1096  CA  GLU   136     -57.425 113.822 106.454  1.00  0.00              
ATOM   1097  CB  GLU   136     -57.268 113.944 107.980  1.00  0.00              
ATOM   1098  C   GLU   136     -57.697 112.400 106.107  1.00  0.00              
ATOM   1099  O   GLU   136     -58.839 111.954 106.171  1.00  0.00              
ATOM   1100  CG  GLU   136     -55.895 113.491 108.485  1.00  0.00           C  
ATOM   1101  CD  GLU   136     -54.885 114.549 108.061  1.00  0.00           C  
ATOM   1102  OE1 GLU   136     -55.319 115.556 107.440  1.00  0.00           O  
ATOM   1103  OE2 GLU   136     -53.671 114.368 108.348  1.00  0.00           O  
ATOM   1104  N   ARG   137     -56.686 111.653 105.653  1.00  0.00              
ATOM   1105  CA  ARG   137     -56.958 110.270 105.423  1.00  0.00              
ATOM   1106  CB  ARG   137     -57.582 109.531 106.619  1.00  0.00              
ATOM   1107  C   ARG   137     -57.845 110.062 104.252  1.00  0.00              
ATOM   1108  O   ARG   137     -58.494 110.977 103.746  1.00  0.00              
ATOM   1109  CG  ARG   137     -56.600 109.252 107.758  1.00  0.00           C  
ATOM   1110  CD  ARG   137     -57.213 108.433 108.897  1.00  0.00           C  
ATOM   1111  NE  ARG   137     -57.730 107.164 108.310  1.00  0.00           N  
ATOM   1112  CZ  ARG   137     -59.000 107.113 107.813  1.00  0.00           C  
ATOM   1113  NH1 ARG   137     -59.804 108.213 107.868  1.00  0.00           N  
ATOM   1114  NH2 ARG   137     -59.471 105.958 107.263  1.00  0.00           N  
ATOM   1115  N   ASP   138     -57.873 108.801 103.784  1.00  0.00              
ATOM   1116  CA  ASP   138     -58.660 108.505 102.637  1.00  0.00              
ATOM   1117  CB  ASP   138     -57.816 108.168 101.394  1.00  0.00              
ATOM   1118  C   ASP   138     -59.571 107.347 102.845  1.00  0.00              
ATOM   1119  O   ASP   138     -60.772 107.506 103.041  1.00  0.00              
ATOM   1120  CG  ASP   138     -57.248 109.465 100.834  1.00  0.00           C  
ATOM   1121  OD1 ASP   138     -57.778 110.543 101.209  1.00  0.00           O  
ATOM   1122  OD2 ASP   138     -56.290 109.397 100.019  1.00  0.00           O  
ATOM   1123  N   PRO   139     -58.985 106.186 102.759  1.00  0.00              
ATOM   1124  CA  PRO   139     -59.738 104.998 102.470  1.00  0.00              
ATOM   1125  CB  PRO   139     -58.788 103.835 102.741  1.00  0.00              
ATOM   1126  C   PRO   139     -61.025 104.788 103.176  1.00  0.00              
ATOM   1127  O   PRO   139     -62.062 105.299 102.748  1.00  0.00              
ATOM   1128  CD  PRO   139     -57.782 105.894 103.521  1.00  0.00           C  
ATOM   1129  CG  PRO   139     -57.866 104.391 103.840  1.00  0.00           C  
ATOM   1130  N   GLU   140     -60.913 104.124 104.327  1.00  0.00              
ATOM   1131  CA  GLU   140     -61.997 103.604 105.088  1.00  0.00              
ATOM   1132  CB  GLU   140     -61.518 102.507 106.041  1.00  0.00              
ATOM   1133  C   GLU   140     -62.471 104.677 106.007  1.00  0.00              
ATOM   1134  O   GLU   140     -61.876 105.747 106.142  1.00  0.00              
ATOM   1135  CG  GLU   140     -60.541 103.121 107.050  1.00  0.00           C  
ATOM   1136  CD  GLU   140     -59.970 102.049 107.959  1.00  0.00           C  
ATOM   1137  OE1 GLU   140     -60.025 100.848 107.582  1.00  0.00           O  
ATOM   1138  OE2 GLU   140     -59.458 102.427 109.046  1.00  0.00           O  
ATOM   1139  N   GLU   141     -63.575 104.345 106.690  1.00  0.00              
ATOM   1140  CA  GLU   141     -64.231 105.125 107.683  1.00  0.00              
ATOM   1141  CB  GLU   141     -63.276 106.030 108.486  1.00  0.00              
ATOM   1142  C   GLU   141     -65.043 106.177 106.992  1.00  0.00              
ATOM   1143  O   GLU   141     -65.806 106.908 107.626  1.00  0.00              
ATOM   1144  CG  GLU   141     -62.138 105.386 109.271  1.00  0.00           C  
ATOM   1145  CD  GLU   141     -61.254 106.543 109.733  1.00  0.00           C  
ATOM   1146  OE1 GLU   141     -61.720 107.711 109.642  1.00  0.00           O  
ATOM   1147  OE2 GLU   141     -60.106 106.280 110.181  1.00  0.00           O  
ATOM   1148  N   VAL   142     -64.874 106.323 105.671  1.00  0.00              
ATOM   1149  CA  VAL   142     -65.673 107.303 105.016  1.00  0.00              
ATOM   1150  CB  VAL   142     -65.172 107.658 103.645  1.00  0.00              
ATOM   1151  C   VAL   142     -67.065 106.802 104.868  1.00  0.00              
ATOM   1152  O   VAL   142     -68.030 107.471 105.233  1.00  0.00              
ATOM   1153  CG1 VAL   142     -66.179 108.624 102.997  1.00  0.00           C  
ATOM   1154  CG2 VAL   142     -63.755 108.245 103.773  1.00  0.00           C  
ATOM   1155  N   PHE   143     -67.173 105.570 104.344  1.00  0.00              
ATOM   1156  CA  PHE   143     -68.426 104.954 104.035  1.00  0.00              
ATOM   1157  CB  PHE   143     -68.205 103.559 103.426  1.00  0.00              
ATOM   1158  C   PHE   143     -69.173 104.824 105.317  1.00  0.00              
ATOM   1159  O   PHE   143     -70.306 105.287 105.441  1.00  0.00              
ATOM   1160  CG  PHE   143     -69.520 102.950 103.095  1.00  0.00           C  
ATOM   1161  CD1 PHE   143     -70.261 103.433 102.042  1.00  0.00           C  
ATOM   1162  CD2 PHE   143     -69.995 101.878 103.815  1.00  0.00           C  
ATOM   1163  CE1 PHE   143     -71.474 102.869 101.725  1.00  0.00           C  
ATOM   1164  CE2 PHE   143     -71.207 101.309 103.502  1.00  0.00           C  
ATOM   1165  CZ  PHE   143     -71.949 101.806 102.457  1.00  0.00           C  
ATOM   1166  N   ALA   144     -68.503 104.255 106.331  1.00  0.00              
ATOM   1167  CA  ALA   144     -69.123 103.982 107.592  1.00  0.00              
ATOM   1168  CB  ALA   144     -68.179 103.274 108.579  1.00  0.00              
ATOM   1169  C   ALA   144     -69.519 105.286 108.198  1.00  0.00              
ATOM   1170  O   ALA   144     -70.564 105.410 108.831  1.00  0.00              
ATOM   1171  N   PHE   145     -68.686 106.320 108.030  1.00  0.00              
ATOM   1172  CA  PHE   145     -69.050 107.542 108.660  1.00  0.00              
ATOM   1173  CB  PHE   145     -67.989 108.636 108.448  1.00  0.00              
ATOM   1174  C   PHE   145     -70.339 108.021 108.051  1.00  0.00              
ATOM   1175  O   PHE   145     -71.241 108.463 108.757  1.00  0.00              
ATOM   1176  CG  PHE   145     -68.264 109.775 109.369  1.00  0.00           C  
ATOM   1177  CD1 PHE   145     -69.171 110.746 109.026  1.00  0.00           C  
ATOM   1178  CD2 PHE   145     -67.619 109.867 110.583  1.00  0.00           C  
ATOM   1179  CE1 PHE   145     -69.417 111.797 109.875  1.00  0.00           C  
ATOM   1180  CE2 PHE   145     -67.859 110.919 111.436  1.00  0.00           C  
ATOM   1181  CZ  PHE   145     -68.763 111.889 111.081  1.00  0.00           C  
ATOM   1182  N   LEU   146     -70.477 107.928 106.716  1.00  0.00              
ATOM   1183  CA  LEU   146     -71.656 108.433 106.070  1.00  0.00              
ATOM   1184  CB  LEU   146     -71.568 108.366 104.537  1.00  0.00              
ATOM   1185  C   LEU   146     -72.875 107.676 106.507  1.00  0.00              
ATOM   1186  O   LEU   146     -73.914 108.273 106.787  1.00  0.00              
ATOM   1187  CG  LEU   146     -70.451 109.261 103.969  1.00  0.00           C  
ATOM   1188  CD1 LEU   146     -70.466 109.275 102.433  1.00  0.00           C  
ATOM   1189  CD2 LEU   146     -70.499 110.670 104.583  1.00  0.00           C  
ATOM   1190  N   LEU   147     -72.781 106.337 106.591  1.00  0.00              
ATOM   1191  CA  LEU   147     -73.929 105.557 106.953  1.00  0.00              
ATOM   1192  CB  LEU   147     -73.643 104.049 106.981  1.00  0.00              
ATOM   1193  C   LEU   147     -74.340 105.925 108.344  1.00  0.00              
ATOM   1194  O   LEU   147     -75.526 106.079 108.631  1.00  0.00              
ATOM   1195  CG  LEU   147     -73.211 103.468 105.625  1.00  0.00           C  
ATOM   1196  CD1 LEU   147     -73.050 101.945 105.721  1.00  0.00           C  
ATOM   1197  CD2 LEU   147     -74.150 103.906 104.489  1.00  0.00           C  
ATOM   1198  N   ARG   148     -73.351 106.081 109.242  1.00  0.00              
ATOM   1199  CA  ARG   148     -73.603 106.326 110.632  1.00  0.00              
ATOM   1200  CB  ARG   148     -72.318 106.370 111.477  1.00  0.00              
ATOM   1201  C   ARG   148     -74.289 107.641 110.835  1.00  0.00              
ATOM   1202  O   ARG   148     -75.174 107.730 111.681  1.00  0.00              
ATOM   1203  CG  ARG   148     -71.505 105.073 111.462  1.00  0.00           C  
ATOM   1204  CD  ARG   148     -70.373 105.063 112.493  1.00  0.00           C  
ATOM   1205  NE  ARG   148     -69.505 103.884 112.216  1.00  0.00           N  
ATOM   1206  CZ  ARG   148     -68.636 103.440 113.171  1.00  0.00           C  
ATOM   1207  NH1 ARG   148     -68.629 104.020 114.407  1.00  0.00           N  
ATOM   1208  NH2 ARG   148     -67.773 102.420 112.892  1.00  0.00           N  
ATOM   1209  N   PHE   149     -73.892 108.704 110.101  1.00  0.00              
ATOM   1210  CA  PHE   149     -74.502 109.985 110.350  1.00  0.00              
ATOM   1211  CB  PHE   149     -73.472 111.126 110.291  1.00  0.00              
ATOM   1212  C   PHE   149     -75.508 110.245 109.270  1.00  0.00              
ATOM   1213  O   PHE   149     -75.403 111.224 108.541  1.00  0.00              
ATOM   1214  CG  PHE   149     -72.439 110.823 111.323  1.00  0.00           C  
ATOM   1215  CD1 PHE   149     -71.416 109.958 111.031  1.00  0.00           C  
ATOM   1216  CD2 PHE   149     -72.493 111.366 112.583  1.00  0.00           C  
ATOM   1217  CE1 PHE   149     -70.452 109.645 111.952  1.00  0.00           C  
ATOM   1218  CE2 PHE   149     -71.526 111.062 113.515  1.00  0.00           C  
ATOM   1219  CZ  PHE   149     -70.502 110.201 113.204  1.00  0.00           C  
ATOM   1220  N   PRO   150     -76.537 109.456 109.233  1.00  0.00              
ATOM   1221  CA  PRO   150     -77.433 109.424 108.106  1.00  0.00              
ATOM   1222  CB  PRO   150     -78.640 108.624 108.577  1.00  0.00              
ATOM   1223  C   PRO   150     -77.892 110.726 107.501  1.00  0.00              
ATOM   1224  O   PRO   150     -77.402 111.080 106.432  1.00  0.00              
ATOM   1225  CD  PRO   150     -77.245 109.171 110.468  1.00  0.00           C  
ATOM   1226  CG  PRO   150     -78.712 108.979 110.070  1.00  0.00           C  
ATOM   1227  N   HIS   151     -78.823 111.434 108.173  1.00  0.00              
ATOM   1228  CA  HIS   151     -79.487 112.649 107.755  1.00  0.00              
ATOM   1229  CB  HIS   151     -80.720 112.949 108.628  1.00  0.00              
ATOM   1230  C   HIS   151     -78.579 113.824 107.887  1.00  0.00              
ATOM   1231  O   HIS   151     -78.794 114.880 107.294  1.00  0.00              
ATOM   1232  ND1 HIS   151     -80.294 111.986 110.949  1.00  0.00           N  
ATOM   1233  CG  HIS   151     -80.393 113.061 110.093  1.00  0.00           C  
ATOM   1234  NE2 HIS   151     -79.875 113.800 112.165  1.00  0.00           N  
ATOM   1235  CD2 HIS   151     -80.134 114.162 110.854  1.00  0.00           C  
ATOM   1236  CE1 HIS   151     -79.983 112.484 112.173  1.00  0.00           C  
ATOM   1237  N   VAL   152     -77.564 113.649 108.733  1.00  0.00              
ATOM   1238  CA  VAL   152     -76.619 114.613 109.189  1.00  0.00              
ATOM   1239  CB  VAL   152     -75.629 113.939 110.085  1.00  0.00              
ATOM   1240  C   VAL   152     -75.848 115.223 108.057  1.00  0.00              
ATOM   1241  O   VAL   152     -75.400 116.361 108.174  1.00  0.00              
ATOM   1242  CG1 VAL   152     -74.541 114.936 110.439  1.00  0.00           C  
ATOM   1243  CG2 VAL   152     -76.364 113.351 111.299  1.00  0.00           C  
ATOM   1244  N   ALA   153     -75.622 114.494 106.949  1.00  0.00              
ATOM   1245  CA  ALA   153     -74.770 115.048 105.934  1.00  0.00              
ATOM   1246  CB  ALA   153     -73.653 114.087 105.493  1.00  0.00              
ATOM   1247  C   ALA   153     -75.542 115.424 104.705  1.00  0.00              
ATOM   1248  O   ALA   153     -76.457 114.715 104.290  1.00  0.00              
ATOM   1249  N   LEU   154     -75.175 116.576 104.092  1.00  0.00              
ATOM   1250  CA  LEU   154     -75.811 117.014 102.882  1.00  0.00              
ATOM   1251  CB  LEU   154     -76.436 118.425 102.935  1.00  0.00              
ATOM   1252  C   LEU   154     -74.798 117.037 101.779  1.00  0.00              
ATOM   1253  O   LEU   154     -73.687 117.542 101.935  1.00  0.00              
ATOM   1254  CG  LEU   154     -77.100 118.821 101.594  1.00  0.00           C  
ATOM   1255  CD1 LEU   154     -78.195 117.822 101.198  1.00  0.00           C  
ATOM   1256  CD2 LEU   154     -77.641 120.259 101.601  1.00  0.00           C  
ATOM   1257  N   PHE   155     -75.177 116.477 100.614  1.00  0.00              
ATOM   1258  CA  PHE   155     -74.310 116.455  99.479  1.00  0.00              
ATOM   1259  CB  PHE   155     -74.235 115.082  98.809  1.00  0.00              
ATOM   1260  C   PHE   155     -74.843 117.416  98.467  1.00  0.00              
ATOM   1261  O   PHE   155     -76.036 117.441  98.172  1.00  0.00              
ATOM   1262  CG  PHE   155     -73.283 114.175  99.511  1.00  0.00           C  
ATOM   1263  CD1 PHE   155     -71.937 114.236  99.224  1.00  0.00           C  
ATOM   1264  CD2 PHE   155     -73.726 113.251 100.429  1.00  0.00           C  
ATOM   1265  CE1 PHE   155     -71.042 113.401  99.851  1.00  0.00           C  
ATOM   1266  CE2 PHE   155     -72.836 112.414 101.060  1.00  0.00           C  
ATOM   1267  CZ  PHE   155     -71.494 112.488 100.773  1.00  0.00           C  
ATOM   1268  N   THR   156     -73.954 118.261  97.918  1.00  0.00              
ATOM   1269  CA  THR   156     -74.352 119.206  96.919  1.00  0.00              
ATOM   1270  CB  THR   156     -73.831 120.581  97.214  1.00  0.00              
ATOM   1271  C   THR   156     -73.726 118.759  95.638  1.00  0.00              
ATOM   1272  O   THR   156     -72.512 118.866  95.469  1.00  0.00              
ATOM   1273  OG1 THR   156     -74.384 121.067  98.428  1.00  0.00           O  
ATOM   1274  CG2 THR   156     -74.153 121.516  96.046  1.00  0.00           C  
ATOM   1275  N   PHE   157     -74.545 118.255  94.692  1.00  0.00              
ATOM   1276  CA  PHE   157     -73.997 117.781  93.453  1.00  0.00              
ATOM   1277  CB  PHE   157     -74.473 116.379  93.049  1.00  0.00              
ATOM   1278  C   PHE   157     -74.368 118.737  92.368  1.00  0.00              
ATOM   1279  O   PHE   157     -75.532 119.099  92.201  1.00  0.00              
ATOM   1280  CG  PHE   157     -73.846 115.446  94.022  1.00  0.00           C  
ATOM   1281  CD1 PHE   157     -72.579 114.961  93.809  1.00  0.00           C  
ATOM   1282  CD2 PHE   157     -74.510 115.075  95.161  1.00  0.00           C  
ATOM   1283  CE1 PHE   157     -71.989 114.103  94.708  1.00  0.00           C  
ATOM   1284  CE2 PHE   157     -73.917 114.214  96.049  1.00  0.00           C  
ATOM   1285  CZ  PHE   157     -72.660 113.719  95.838  1.00  0.00           C  
ATOM   1286  N   ASP   158     -73.360 119.154  91.579  1.00  0.00              
ATOM   1287  CA  ASP   158     -73.572 120.176  90.599  1.00  0.00              
ATOM   1288  CB  ASP   158     -72.543 121.317  90.746  1.00  0.00              
ATOM   1289  C   ASP   158     -73.435 119.623  89.208  1.00  0.00              
ATOM   1290  O   ASP   158     -72.557 118.810  88.923  1.00  0.00              
ATOM   1291  CG  ASP   158     -72.898 122.499  89.853  1.00  0.00           C  
ATOM   1292  OD1 ASP   158     -74.077 122.938  89.879  1.00  0.00           O  
ATOM   1293  OD2 ASP   158     -71.977 123.000  89.153  1.00  0.00           O  
ATOM   1294  N   GLY   159     -74.340 120.061  88.308  1.00  0.00              
ATOM   1295  CA  GLY   159     -74.257 119.787  86.899  1.00  0.00              
ATOM   1296  C   GLY   159     -74.403 118.335  86.557  1.00  0.00              
ATOM   1297  O   GLY   159     -73.496 117.728  85.991  1.00  0.00              
ATOM   1298  N   LEU   160     -75.569 117.747  86.859  1.00  0.00              
ATOM   1299  CA  LEU   160     -75.832 116.368  86.562  1.00  0.00              
ATOM   1300  CB  LEU   160     -77.222 115.942  87.073  1.00  0.00              
ATOM   1301  C   LEU   160     -75.776 116.229  85.062  1.00  0.00              
ATOM   1302  O   LEU   160     -75.443 115.169  84.534  1.00  0.00              
ATOM   1303  CG  LEU   160     -77.444 114.420  87.185  1.00  0.00           C  
ATOM   1304  CD1 LEU   160     -77.369 113.710  85.830  1.00  0.00           C  
ATOM   1305  CD2 LEU   160     -76.512 113.805  88.242  1.00  0.00           C  
ATOM   1306  N   ASP   161     -76.123 117.310  84.333  1.00  0.00              
ATOM   1307  CA  ASP   161     -76.107 117.308  82.893  1.00  0.00              
ATOM   1308  CB  ASP   161     -76.605 118.632  82.282  1.00  0.00              
ATOM   1309  C   ASP   161     -74.701 117.063  82.425  1.00  0.00              
ATOM   1310  O   ASP   161     -74.479 116.450  81.381  1.00  0.00              
ATOM   1311  CG  ASP   161     -75.686 119.753  82.742  1.00  0.00           C  
ATOM   1312  OD1 ASP   161     -75.361 119.791  83.959  1.00  0.00           O  
ATOM   1313  OD2 ASP   161     -75.288 120.581  81.882  1.00  0.00           O  
ATOM   1314  N   GLU   162     -73.715 117.589  83.174  1.00  0.00              
ATOM   1315  CA  GLU   162     -72.311 117.422  82.911  1.00  0.00              
ATOM   1316  CB  GLU   162     -71.441 118.408  83.706  1.00  0.00              
ATOM   1317  C   GLU   162     -71.887 116.016  83.254  1.00  0.00              
ATOM   1318  O   GLU   162     -70.845 115.543  82.804  1.00  0.00              
ATOM   1319  CG  GLU   162     -71.669 119.859  83.275  1.00  0.00           C  
ATOM   1320  CD  GLU   162     -70.720 120.753  84.056  1.00  0.00           C  
ATOM   1321  OE1 GLU   162     -70.421 120.420  85.234  1.00  0.00           O  
ATOM   1322  OE2 GLU   162     -70.276 121.782  83.478  1.00  0.00           O  
ATOM   1323  N   LEU   163     -72.660 115.331  84.117  1.00  0.00              
ATOM   1324  CA  LEU   163     -72.332 114.020  84.620  1.00  0.00              
ATOM   1325  CB  LEU   163     -73.258 113.625  85.795  1.00  0.00              
ATOM   1326  C   LEU   163     -72.434 113.008  83.521  1.00  0.00              
ATOM   1327  O   LEU   163     -73.295 113.095  82.649  1.00  0.00              
ATOM   1328  CG  LEU   163     -73.025 112.245  86.443  1.00  0.00           C  
ATOM   1329  CD1 LEU   163     -73.448 111.102  85.513  1.00  0.00           C  
ATOM   1330  CD2 LEU   163     -71.590 112.105  86.973  1.00  0.00           C  
ATOM   1331  N   HIS   164     -71.564 111.977  83.587  1.00  0.00              
ATOM   1332  CA  HIS   164     -71.395 111.020  82.531  1.00  0.00              
ATOM   1333  CB  HIS   164     -70.119 110.171  82.662  1.00  0.00              
ATOM   1334  C   HIS   164     -72.512 110.077  82.371  1.00  0.00              
ATOM   1335  O   HIS   164     -72.441 109.003  82.956  1.00  0.00              
ATOM   1336  ND1 HIS   164     -68.206 111.684  83.379  1.00  0.00           N  
ATOM   1337  CG  HIS   164     -68.867 110.954  82.417  1.00  0.00           C  
ATOM   1338  NE2 HIS   164     -67.054 111.926  81.491  1.00  0.00           N  
ATOM   1339  CD2 HIS   164     -68.150 111.112  81.271  1.00  0.00           C  
ATOM   1340  CE1 HIS   164     -67.130 112.245  82.771  1.00  0.00           C  
ATOM   1341  N   SER   165     -73.504 110.473  81.528  1.00  0.00              
ATOM   1342  CA  SER   165     -74.637 109.717  81.047  1.00  0.00              
ATOM   1343  CB  SER   165     -75.997 110.350  81.383  1.00  0.00              
ATOM   1344  C   SER   165     -74.462 109.777  79.550  1.00  0.00              
ATOM   1345  O   SER   165     -74.158 110.845  79.021  1.00  0.00              
ATOM   1346  OG  SER   165     -76.119 111.611  80.741  1.00  0.00           O  
ATOM   1347  N   ASP   166     -74.618 108.655  78.807  1.00  0.00              
ATOM   1348  CA  ASP   166     -74.300 108.778  77.405  1.00  0.00              
ATOM   1349  CB  ASP   166     -72.839 108.378  77.116  1.00  0.00              
ATOM   1350  C   ASP   166     -75.165 107.901  76.546  1.00  0.00              
ATOM   1351  O   ASP   166     -75.872 108.384  75.663  1.00  0.00              
ATOM   1352  CG  ASP   166     -72.431 108.786  75.702  1.00  0.00           C  
ATOM   1353  OD1 ASP   166     -73.317 108.941  74.820  1.00  0.00           O  
ATOM   1354  OD2 ASP   166     -71.200 108.949  75.489  1.00  0.00           O  
ATOM   1355  N   LEU   167     -75.148 106.582  76.810  1.00  0.00              
ATOM   1356  CA  LEU   167     -75.858 105.596  76.042  1.00  0.00              
ATOM   1357  CB  LEU   167     -77.392 105.722  76.192  1.00  0.00              
ATOM   1358  C   LEU   167     -75.467 105.606  74.594  1.00  0.00              
ATOM   1359  O   LEU   167     -76.245 105.970  73.714  1.00  0.00              
ATOM   1360  CG  LEU   167     -78.222 104.475  75.796  1.00  0.00           C  
ATOM   1361  CD1 LEU   167     -78.198 104.156  74.295  1.00  0.00           C  
ATOM   1362  CD2 LEU   167     -77.822 103.268  76.661  1.00  0.00           C  
ATOM   1363  N   ASP   168     -74.189 105.264  74.334  1.00  0.00              
ATOM   1364  CA  ASP   168     -73.703 105.012  73.005  1.00  0.00              
ATOM   1365  CB  ASP   168     -72.265 105.499  72.768  1.00  0.00              
ATOM   1366  C   ASP   168     -73.694 103.520  72.929  1.00  0.00              
ATOM   1367  O   ASP   168     -74.734 102.882  73.091  1.00  0.00              
ATOM   1368  CG  ASP   168     -71.986 105.406  71.275  1.00  0.00           C  
ATOM   1369  OD1 ASP   168     -72.907 104.983  70.526  1.00  0.00           O  
ATOM   1370  OD2 ASP   168     -70.850 105.763  70.862  1.00  0.00           O  
ATOM   1371  N   LEU   169     -72.520 102.911  72.675  1.00  0.00              
ATOM   1372  CA  LEU   169     -72.500 101.479  72.706  1.00  0.00              
ATOM   1373  CB  LEU   169     -71.353 100.862  71.884  1.00  0.00              
ATOM   1374  C   LEU   169     -72.291 101.149  74.148  1.00  0.00              
ATOM   1375  O   LEU   169     -71.196 101.329  74.678  1.00  0.00              
ATOM   1376  CG  LEU   169     -71.441  99.330  71.724  1.00  0.00           C  
ATOM   1377  CD1 LEU   169     -71.299  98.595  73.066  1.00  0.00           C  
ATOM   1378  CD2 LEU   169     -72.711  98.932  70.955  1.00  0.00           C  
ATOM   1379  N   SER   170     -73.348 100.673  74.837  1.00  0.00              
ATOM   1380  CA  SER   170     -73.165 100.421  76.235  1.00  0.00              
ATOM   1381  CB  SER   170     -74.011 101.335  77.139  1.00  0.00              
ATOM   1382  C   SER   170     -73.570  99.023  76.557  1.00  0.00              
ATOM   1383  O   SER   170     -74.723  98.646  76.354  1.00  0.00              
ATOM   1384  OG  SER   170     -73.607 102.688  76.988  1.00  0.00           O  
ATOM   1385  N   ARG   171     -72.624  98.195  77.051  1.00  0.00              
ATOM   1386  CA  ARG   171     -73.081  96.916  77.496  1.00  0.00              
ATOM   1387  CB  ARG   171     -73.380  95.934  76.346  1.00  0.00              
ATOM   1388  C   ARG   171     -72.085  96.317  78.432  1.00  0.00              
ATOM   1389  O   ARG   171     -71.274  95.489  78.020  1.00  0.00              
ATOM   1390  CG  ARG   171     -74.366  94.837  76.755  1.00  0.00           C  
ATOM   1391  CD  ARG   171     -75.204  94.292  75.594  1.00  0.00           C  
ATOM   1392  NE  ARG   171     -74.820  92.876  75.341  1.00  0.00           N  
ATOM   1393  CZ  ARG   171     -75.799  91.969  75.055  1.00  0.00           C  
ATOM   1394  NH1 ARG   171     -77.104  92.369  75.013  1.00  0.00           N  
ATOM   1395  NH2 ARG   171     -75.482  90.663  74.815  1.00  0.00           N  
ATOM   1396  N   VAL   172     -72.121  96.701  79.730  1.00  0.00              
ATOM   1397  CA  VAL   172     -71.176  96.070  80.604  1.00  0.00              
ATOM   1398  CB  VAL   172     -69.853  96.778  80.672  1.00  0.00              
ATOM   1399  C   VAL   172     -71.671  96.003  82.008  1.00  0.00              
ATOM   1400  O   VAL   172     -71.588  97.007  82.714  1.00  0.00              
ATOM   1401  CG1 VAL   172     -68.975  96.056  81.707  1.00  0.00           C  
ATOM   1402  CG2 VAL   172     -69.237  96.836  79.264  1.00  0.00           C  
ATOM   1403  N   PRO   173     -72.213  94.899  82.481  1.00  0.00              
ATOM   1404  CA  PRO   173     -72.565  93.715  81.721  1.00  0.00              
ATOM   1405  CB  PRO   173     -72.619  92.566  82.730  1.00  0.00              
ATOM   1406  C   PRO   173     -73.914  94.117  81.200  1.00  0.00              
ATOM   1407  O   PRO   173     -74.212  95.300  81.351  1.00  0.00              
ATOM   1408  CD  PRO   173     -72.072  94.604  83.897  1.00  0.00           C  
ATOM   1409  CG  PRO   173     -72.780  93.256  84.093  1.00  0.00           C  
ATOM   1410  N   ASP   174     -74.714  93.198  80.593  1.00  0.00              
ATOM   1411  CA  ASP   174     -76.031  93.502  80.062  1.00  0.00              
ATOM   1412  CB  ASP   174     -76.881  92.245  79.800  1.00  0.00              
ATOM   1413  C   ASP   174     -76.727  94.356  81.079  1.00  0.00              
ATOM   1414  O   ASP   174     -77.248  93.873  82.083  1.00  0.00              
ATOM   1415  CG  ASP   174     -78.092  92.641  78.968  1.00  0.00           C  
ATOM   1416  OD1 ASP   174     -78.500  93.830  79.041  1.00  0.00           O  
ATOM   1417  OD2 ASP   174     -78.624  91.756  78.245  1.00  0.00           O  
ATOM   1418  N   SER   175     -76.725  95.679  80.808  1.00  0.00              
ATOM   1419  CA  SER   175     -77.068  96.659  81.795  1.00  0.00              
ATOM   1420  CB  SER   175     -76.244  97.953  81.678  1.00  0.00              
ATOM   1421  C   SER   175     -78.497  97.049  81.802  1.00  0.00              
ATOM   1422  O   SER   175     -79.271  96.751  80.894  1.00  0.00              
ATOM   1423  OG  SER   175     -76.530  98.606  80.450  1.00  0.00           O  
ATOM   1424  N   SER   176     -78.856  97.730  82.909  1.00  0.00              
ATOM   1425  CA  SER   176     -80.142  98.312  83.095  1.00  0.00              
ATOM   1426  CB  SER   176     -80.845  97.878  84.392  1.00  0.00              
ATOM   1427  C   SER   176     -79.880  99.776  83.202  1.00  0.00              
ATOM   1428  O   SER   176     -79.072 100.208  84.020  1.00  0.00              
ATOM   1429  OG  SER   176     -81.129  96.487  84.353  1.00  0.00           O  
ATOM   1430  N   CYS   177     -80.526 100.586  82.346  1.00  0.00              
ATOM   1431  CA  CYS   177     -80.325 102.000  82.444  1.00  0.00              
ATOM   1432  CB  CYS   177     -79.637 102.617  81.212  1.00  0.00              
ATOM   1433  C   CYS   177     -81.698 102.603  82.566  1.00  0.00              
ATOM   1434  O   CYS   177     -82.547 102.262  81.745  1.00  0.00              
ATOM   1435  SG  CYS   177     -80.569 102.361  79.671  1.00  0.00           S  
ATOM   1436  N   PRO   178     -82.032 103.467  83.508  1.00  0.00              
ATOM   1437  CA  PRO   178     -81.152 103.937  84.549  1.00  0.00              
ATOM   1438  CB  PRO   178     -81.811 105.180  85.143  1.00  0.00              
ATOM   1439  C   PRO   178     -80.849 102.903  85.576  1.00  0.00              
ATOM   1440  O   PRO   178     -81.691 102.053  85.863  1.00  0.00              
ATOM   1441  CD  PRO   178     -83.044 104.461  83.186  1.00  0.00           C  
ATOM   1442  CG  PRO   178     -82.673 105.717  83.990  1.00  0.00           C  
ATOM   1443  N   TRP   179     -79.622 102.974  86.116  1.00  0.00              
ATOM   1444  CA  TRP   179     -79.101 102.122  87.138  1.00  0.00              
ATOM   1445  CB  TRP   179     -79.023 100.647  86.722  1.00  0.00              
ATOM   1446  C   TRP   179     -77.714 102.633  87.245  1.00  0.00              
ATOM   1447  O   TRP   179     -77.282 103.112  88.292  1.00  0.00              
ATOM   1448  CG  TRP   179     -78.628  99.708  87.833  1.00  0.00           C  
ATOM   1449  CD2 TRP   179     -77.904  98.486  87.629  1.00  0.00           C  
ATOM   1450  CD1 TRP   179     -78.861  99.801  89.174  1.00  0.00           C  
ATOM   1451  NE1 TRP   179     -78.334  98.708  89.818  1.00  0.00           N  
ATOM   1452  CE2 TRP   179     -77.740  97.891  88.879  1.00  0.00           C  
ATOM   1453  CE3 TRP   179     -77.416  97.908  86.492  1.00  0.00           C  
ATOM   1454  CZ2 TRP   179     -77.082  96.702  89.012  1.00  0.00           C  
ATOM   1455  CZ3 TRP   179     -76.753  96.709  86.629  1.00  0.00           C  
ATOM   1456  CH2 TRP   179     -76.590  96.119  87.865  1.00  0.00           C  
ATOM   1457  N   GLU   180     -76.984 102.556  86.109  1.00  0.00              
ATOM   1458  CA  GLU   180     -75.671 103.120  86.046  1.00  0.00              
ATOM   1459  CB  GLU   180     -74.610 102.107  85.577  1.00  0.00              
ATOM   1460  C   GLU   180     -75.677 104.301  85.104  1.00  0.00              
ATOM   1461  O   GLU   180     -75.174 104.186  83.987  1.00  0.00              
ATOM   1462  CG  GLU   180     -74.912 101.465  84.220  1.00  0.00           C  
ATOM   1463  CD  GLU   180     -73.838 100.420  83.959  1.00  0.00           C  
ATOM   1464  OE1 GLU   180     -73.106 100.070  84.922  1.00  0.00           O  
ATOM   1465  OE2 GLU   180     -73.739  99.954  82.793  1.00  0.00           O  
ATOM   1466  N   PRO   181     -76.237 105.439  85.476  1.00  0.00              
ATOM   1467  CA  PRO   181     -76.230 106.549  84.560  1.00  0.00              
ATOM   1468  CB  PRO   181     -77.286 107.532  85.055  1.00  0.00              
ATOM   1469  C   PRO   181     -74.883 107.180  84.354  1.00  0.00              
ATOM   1470  O   PRO   181     -74.547 107.510  83.219  1.00  0.00              
ATOM   1471  CD  PRO   181     -77.417 105.476  86.323  1.00  0.00           C  
ATOM   1472  CG  PRO   181     -78.281 106.636  85.807  1.00  0.00           C  
ATOM   1473  N   ALA   182     -74.105 107.359  85.442  1.00  0.00              
ATOM   1474  CA  ALA   182     -72.799 107.923  85.405  1.00  0.00              
ATOM   1475  CB  ALA   182     -72.397 108.630  86.711  1.00  0.00              
ATOM   1476  C   ALA   182     -71.901 106.748  85.272  1.00  0.00              
ATOM   1477  O   ALA   182     -71.648 106.035  86.243  1.00  0.00              
ATOM   1478  N   HIS   183     -71.399 106.515  84.049  1.00  0.00              
ATOM   1479  CA  HIS   183     -70.594 105.358  83.842  1.00  0.00              
ATOM   1480  CB  HIS   183     -70.268 105.086  82.355  1.00  0.00              
ATOM   1481  C   HIS   183     -69.296 105.504  84.562  1.00  0.00              
ATOM   1482  O   HIS   183     -68.840 104.547  85.188  1.00  0.00              
ATOM   1483  ND1 HIS   183     -72.057 103.534  81.436  1.00  0.00           N  
ATOM   1484  CG  HIS   183     -71.463 104.774  81.507  1.00  0.00           C  
ATOM   1485  NE2 HIS   183     -73.189 104.863  80.059  1.00  0.00           N  
ATOM   1486  CD2 HIS   183     -72.168 105.574  80.661  1.00  0.00           C  
ATOM   1487  CE1 HIS   183     -73.084 103.644  80.555  1.00  0.00           C  
ATOM   1488  N   PRO   184     -68.651 106.639  84.515  1.00  0.00              
ATOM   1489  CA  PRO   184     -67.413 106.628  85.230  1.00  0.00              
ATOM   1490  CB  PRO   184     -66.496 107.645  84.545  1.00  0.00              
ATOM   1491  C   PRO   184     -67.510 106.608  86.735  1.00  0.00              
ATOM   1492  O   PRO   184     -66.537 106.210  87.374  1.00  0.00              
ATOM   1493  CD  PRO   184     -68.533 107.380  83.265  1.00  0.00           C  
ATOM   1494  CG  PRO   184     -67.039 107.710  83.112  1.00  0.00           C  
ATOM   1495  N   LEU   185     -68.627 107.086  87.337  1.00  0.00              
ATOM   1496  CA  LEU   185     -68.797 106.987  88.767  1.00  0.00              
ATOM   1497  CB  LEU   185     -68.623 108.302  89.540  1.00  0.00              
ATOM   1498  C   LEU   185     -70.144 106.438  89.079  1.00  0.00              
ATOM   1499  O   LEU   185     -71.113 107.178  89.233  1.00  0.00              
ATOM   1500  CG  LEU   185     -69.278 108.289  90.941  1.00  0.00           C  
ATOM   1501  CD1 LEU   185     -69.038 106.992  91.737  1.00  0.00           C  
ATOM   1502  CD2 LEU   185     -68.855 109.539  91.725  1.00  0.00           C  
ATOM   1503  N   VAL   186     -70.205 105.106  89.233  1.00  0.00              
ATOM   1504  CA  VAL   186     -71.415 104.403  89.540  1.00  0.00              
ATOM   1505  CB  VAL   186     -71.238 102.913  89.491  1.00  0.00              
ATOM   1506  C   VAL   186     -71.874 104.751  90.923  1.00  0.00              
ATOM   1507  O   VAL   186     -73.074 104.874  91.161  1.00  0.00              
ATOM   1508  CG1 VAL   186     -72.554 102.245  89.925  1.00  0.00           C  
ATOM   1509  CG2 VAL   186     -70.777 102.522  88.077  1.00  0.00           C  
ATOM   1510  N   LEU   187     -70.943 104.916  91.886  1.00  0.00              
ATOM   1511  CA  LEU   187     -71.401 105.112  93.235  1.00  0.00              
ATOM   1512  CB  LEU   187     -70.347 105.171  94.345  1.00  0.00              
ATOM   1513  C   LEU   187     -72.162 106.392  93.370  1.00  0.00              
ATOM   1514  O   LEU   187     -73.171 106.431  94.070  1.00  0.00              
ATOM   1515  CG  LEU   187     -71.107 105.196  95.689  1.00  0.00           C  
ATOM   1516  CD1 LEU   187     -71.713 103.818  95.990  1.00  0.00           C  
ATOM   1517  CD2 LEU   187     -70.306 105.778  96.854  1.00  0.00           C  
ATOM   1518  N   LEU   188     -71.693 107.489  92.743  1.00  0.00              
ATOM   1519  CA  LEU   188     -72.401 108.730  92.893  1.00  0.00              
ATOM   1520  CB  LEU   188     -71.730 109.925  92.209  1.00  0.00              
ATOM   1521  C   LEU   188     -73.745 108.591  92.269  1.00  0.00              
ATOM   1522  O   LEU   188     -74.738 109.087  92.800  1.00  0.00              
ATOM   1523  CG  LEU   188     -72.609 111.184  92.262  1.00  0.00           C  
ATOM   1524  CD1 LEU   188     -72.989 111.525  93.709  1.00  0.00           C  
ATOM   1525  CD2 LEU   188     -71.953 112.356  91.513  1.00  0.00           C  
ATOM   1526  N   ALA   189     -73.809 107.899  91.118  1.00  0.00              
ATOM   1527  CA  ALA   189     -75.063 107.750  90.447  1.00  0.00              
ATOM   1528  CB  ALA   189     -74.959 106.886  89.178  1.00  0.00              
ATOM   1529  C   ALA   189     -75.992 107.059  91.393  1.00  0.00              
ATOM   1530  O   ALA   189     -77.165 107.415  91.499  1.00  0.00              
ATOM   1531  N   ASN   190     -75.478 106.050  92.119  1.00  0.00              
ATOM   1532  CA  ASN   190     -76.279 105.325  93.061  1.00  0.00              
ATOM   1533  CB  ASN   190     -75.542 104.133  93.693  1.00  0.00              
ATOM   1534  C   ASN   190     -76.700 106.252  94.155  1.00  0.00              
ATOM   1535  O   ASN   190     -77.821 106.168  94.653  1.00  0.00              
ATOM   1536  CG  ASN   190     -75.487 103.040  92.638  1.00  0.00           C  
ATOM   1537  OD1 ASN   190     -76.386 102.924  91.806  1.00  0.00           O  
ATOM   1538  ND2 ASN   190     -74.410 102.211  92.669  1.00  0.00           N  
ATOM   1539  N   LEU   191     -75.812 107.182  94.550  1.00  0.00              
ATOM   1540  CA  LEU   191     -76.130 108.078  95.621  1.00  0.00              
ATOM   1541  CB  LEU   191     -74.996 109.092  95.872  1.00  0.00              
ATOM   1542  C   LEU   191     -77.360 108.846  95.237  1.00  0.00              
ATOM   1543  O   LEU   191     -78.264 109.022  96.054  1.00  0.00              
ATOM   1544  CG  LEU   191     -75.269 110.125  96.983  1.00  0.00           C  
ATOM   1545  CD1 LEU   191     -75.487 109.452  98.347  1.00  0.00           C  
ATOM   1546  CD2 LEU   191     -74.158 111.188  97.028  1.00  0.00           C  
ATOM   1547  N   LEU   192     -77.421 109.363  93.994  1.00  0.00              
ATOM   1548  CA  LEU   192     -78.596 110.100  93.623  1.00  0.00              
ATOM   1549  CB  LEU   192     -78.475 110.885  92.305  1.00  0.00              
ATOM   1550  C   LEU   192     -79.796 109.217  93.437  1.00  0.00              
ATOM   1551  O   LEU   192     -80.854 109.457  94.020  1.00  0.00              
ATOM   1552  CG  LEU   192     -77.372 111.955  92.288  1.00  0.00           C  
ATOM   1553  CD1 LEU   192     -75.994 111.375  91.955  1.00  0.00           C  
ATOM   1554  CD2 LEU   192     -77.765 113.158  91.432  1.00  0.00           C  
ATOM   1555  N   SER   193     -79.645 108.164  92.608  1.00  0.00              
ATOM   1556  CA  SER   193     -80.743 107.327  92.207  1.00  0.00              
ATOM   1557  CB  SER   193     -80.370 106.369  91.061  1.00  0.00              
ATOM   1558  C   SER   193     -81.275 106.510  93.341  1.00  0.00              
ATOM   1559  O   SER   193     -82.484 106.475  93.560  1.00  0.00              
ATOM   1560  OG  SER   193     -79.354 105.470  91.479  1.00  0.00           O  
ATOM   1561  N   GLY   194     -80.393 105.821  94.091  1.00  0.00              
ATOM   1562  CA  GLY   194     -80.884 105.017  95.174  1.00  0.00              
ATOM   1563  C   GLY   194     -80.399 105.649  96.437  1.00  0.00              
ATOM   1564  O   GLY   194     -79.269 105.433  96.869  1.00  0.00              
ATOM   1565  N   LYS   195     -81.264 106.479  97.040  1.00  0.00              
ATOM   1566  CA  LYS   195     -80.972 107.194  98.245  1.00  0.00              
ATOM   1567  CB  LYS   195     -81.866 108.432  98.447  1.00  0.00              
ATOM   1568  C   LYS   195     -81.036 106.327  99.466  1.00  0.00              
ATOM   1569  O   LYS   195     -80.392 106.630 100.468  1.00  0.00              
ATOM   1570  CG  LYS   195     -83.360 108.131  98.508  1.00  0.00           C  
ATOM   1571  CD  LYS   195     -84.193 109.344  98.918  1.00  0.00           C  
ATOM   1572  CE  LYS   195     -85.695 109.061  98.995  1.00  0.00           C  
ATOM   1573  NZ  LYS   195     -86.422 110.282  99.406  1.00  0.00           N  
ATOM   1574  N   LEU   196     -81.837 105.246  99.433  1.00  0.00              
ATOM   1575  CA  LEU   196     -82.062 104.438 100.599  1.00  0.00              
ATOM   1576  CB  LEU   196     -83.059 103.293 100.345  1.00  0.00              
ATOM   1577  C   LEU   196     -80.782 103.834 101.087  1.00  0.00              
ATOM   1578  O   LEU   196     -80.553 103.758 102.294  1.00  0.00              
ATOM   1579  CG  LEU   196     -84.481 103.781 100.002  1.00  0.00           C  
ATOM   1580  CD1 LEU   196     -85.103 104.560 101.172  1.00  0.00           C  
ATOM   1581  CD2 LEU   196     -84.508 104.563  98.679  1.00  0.00           C  
ATOM   1582  N   LEU   197     -79.914 103.369 100.173  1.00  0.00              
ATOM   1583  CA  LEU   197     -78.711 102.728 100.610  1.00  0.00              
ATOM   1584  CB  LEU   197     -77.893 102.169  99.429  1.00  0.00              
ATOM   1585  C   LEU   197     -77.860 103.725 101.352  1.00  0.00              
ATOM   1586  O   LEU   197     -77.361 103.428 102.437  1.00  0.00              
ATOM   1587  CG  LEU   197     -76.728 101.236  99.823  1.00  0.00           C  
ATOM   1588  CD1 LEU   197     -75.623 101.964 100.607  1.00  0.00           C  
ATOM   1589  CD2 LEU   197     -77.250  99.981 100.540  1.00  0.00           C  
ATOM   1590  N   LYS   198     -77.644 104.925 100.772  1.00  0.00              
ATOM   1591  CA  LYS   198     -76.818 105.929 101.394  1.00  0.00              
ATOM   1592  CB  LYS   198     -76.457 107.081 100.443  1.00  0.00              
ATOM   1593  C   LYS   198     -77.471 106.533 102.602  1.00  0.00              
ATOM   1594  O   LYS   198     -76.876 106.592 103.678  1.00  0.00              
ATOM   1595  CG  LYS   198     -75.414 106.688  99.399  1.00  0.00           C  
ATOM   1596  CD  LYS   198     -75.901 105.638  98.402  1.00  0.00           C  
ATOM   1597  CE  LYS   198     -74.831 105.248  97.385  1.00  0.00           C  
ATOM   1598  NZ  LYS   198     -73.662 104.676  98.088  1.00  0.00           N  
ATOM   1599  N   GLY   199     -78.723 107.008 102.448  1.00  0.00              
ATOM   1600  CA  GLY   199     -79.458 107.589 103.537  1.00  0.00              
ATOM   1601  C   GLY   199     -79.017 109.007 103.773  1.00  0.00              
ATOM   1602  O   GLY   199     -79.468 109.643 104.726  1.00  0.00              
ATOM   1603  N   ALA   200     -78.110 109.542 102.932  1.00  0.00              
ATOM   1604  CA  ALA   200     -77.664 110.902 103.099  1.00  0.00              
ATOM   1605  CB  ALA   200     -76.250 111.159 102.551  1.00  0.00              
ATOM   1606  C   ALA   200     -78.603 111.808 102.357  1.00  0.00              
ATOM   1607  O   ALA   200     -79.377 111.356 101.516  1.00  0.00              
ATOM   1608  N   SER   201     -78.568 113.125 102.655  1.00  0.00              
ATOM   1609  CA  SER   201     -79.438 114.033 101.960  1.00  0.00              
ATOM   1610  CB  SER   201     -79.959 115.199 102.819  1.00  0.00              
ATOM   1611  C   SER   201     -78.680 114.586 100.786  1.00  0.00              
ATOM   1612  O   SER   201     -77.495 114.902 100.891  1.00  0.00              
ATOM   1613  OG  SER   201     -78.887 116.035 103.216  1.00  0.00           O  
ATOM   1614  N   LYS   202     -79.373 114.699  99.629  1.00  0.00              
ATOM   1615  CA  LYS   202     -78.797 115.103  98.369  1.00  0.00              
ATOM   1616  CB  LYS   202     -79.045 114.069  97.254  1.00  0.00              
ATOM   1617  C   LYS   202     -79.496 116.303  97.799  1.00  0.00              
ATOM   1618  O   LYS   202     -80.707 116.462  97.925  1.00  0.00              
ATOM   1619  CG  LYS   202     -78.003 112.980  97.070  1.00  0.00           C  
ATOM   1620  CD  LYS   202     -76.740 113.465  96.377  1.00  0.00           C  
ATOM   1621  CE  LYS   202     -76.711 113.149  94.883  1.00  0.00           C  
ATOM   1622  NZ  LYS   202     -77.379 114.218  94.113  1.00  0.00           N  
ATOM   1623  N   LEU   203     -78.719 117.172  97.121  1.00  0.00              
ATOM   1624  CA  LEU   203     -79.236 118.279  96.360  1.00  0.00              
ATOM   1625  CB  LEU   203     -78.923 119.648  97.004  1.00  0.00              
ATOM   1626  C   LEU   203     -78.526 118.231  95.033  1.00  0.00              
ATOM   1627  O   LEU   203     -77.308 118.393  94.976  1.00  0.00              
ATOM   1628  CG  LEU   203     -79.218 120.892  96.137  1.00  0.00           C  
ATOM   1629  CD1 LEU   203     -80.681 120.972  95.681  1.00  0.00           C  
ATOM   1630  CD2 LEU   203     -78.793 122.171  96.877  1.00  0.00           C  
ATOM   1631  N   LEU   204     -79.260 118.012  93.919  1.00  0.00              
ATOM   1632  CA  LEU   204     -78.589 117.917  92.646  1.00  0.00              
ATOM   1633  CB  LEU   204     -78.850 116.610  91.885  1.00  0.00              
ATOM   1634  C   LEU   204     -79.020 119.040  91.757  1.00  0.00              
ATOM   1635  O   LEU   204     -80.153 119.516  91.830  1.00  0.00              
ATOM   1636  CG  LEU   204     -78.137 116.494  90.523  1.00  0.00           C  
ATOM   1637  CD1 LEU   204     -76.614 116.403  90.692  1.00  0.00           C  
ATOM   1638  CD2 LEU   204     -78.710 115.339  89.686  1.00  0.00           C  
ATOM   1639  N   THR   205     -78.108 119.504  90.878  1.00  0.00              
ATOM   1640  CA  THR   205     -78.492 120.589  90.024  1.00  0.00              
ATOM   1641  CB  THR   205     -77.650 121.813  90.200  1.00  0.00              
ATOM   1642  C   THR   205     -78.379 120.139  88.595  1.00  0.00              
ATOM   1643  O   THR   205     -77.491 119.363  88.241  1.00  0.00              
ATOM   1644  OG1 THR   205     -78.378 122.966  89.815  1.00  0.00           O  
ATOM   1645  CG2 THR   205     -76.433 121.676  89.284  1.00  0.00           C  
ATOM   1646  N   ALA   206     -79.311 120.596  87.730  1.00  0.00              
ATOM   1647  CA  ALA   206     -79.243 120.212  86.346  1.00  0.00              
ATOM   1648  CB  ALA   206     -79.754 118.794  86.050  1.00  0.00              
ATOM   1649  C   ALA   206     -80.048 121.162  85.514  1.00  0.00              
ATOM   1650  O   ALA   206     -80.805 121.989  86.020  1.00  0.00              
ATOM   1651  N   ARG   207     -79.853 121.078  84.184  1.00  0.00              
ATOM   1652  CA  ARG   207     -80.573 121.883  83.241  1.00  0.00              
ATOM   1653  CB  ARG   207     -79.843 122.081  81.902  1.00  0.00              
ATOM   1654  C   ARG   207     -81.906 121.251  82.981  1.00  0.00              
ATOM   1655  O   ARG   207     -82.118 120.063  83.219  1.00  0.00              
ATOM   1656  CG  ARG   207     -78.634 123.011  82.017  1.00  0.00           C  
ATOM   1657  CD  ARG   207     -77.895 123.228  80.696  1.00  0.00           C  
ATOM   1658  NE  ARG   207     -76.986 122.070  80.469  1.00  0.00           N  
ATOM   1659  CZ  ARG   207     -77.069 121.360  79.307  1.00  0.00           C  
ATOM   1660  NH1 ARG   207     -78.119 121.559  78.460  1.00  0.00           N  
ATOM   1661  NH2 ARG   207     -76.101 120.455  78.985  1.00  0.00           N  
ATOM   1662  N   THR   208     -82.849 122.076  82.493  1.00  0.00              
ATOM   1663  CA  THR   208     -84.197 121.690  82.195  1.00  0.00              
ATOM   1664  CB  THR   208     -85.008 122.879  81.759  1.00  0.00              
ATOM   1665  C   THR   208     -84.169 120.669  81.097  1.00  0.00              
ATOM   1666  O   THR   208     -84.979 119.741  81.052  1.00  0.00              
ATOM   1667  OG1 THR   208     -86.353 122.506  81.519  1.00  0.00           O  
ATOM   1668  CG2 THR   208     -84.382 123.483  80.496  1.00  0.00           C  
ATOM   1669  N   GLY   209     -83.219 120.823  80.163  1.00  0.00              
ATOM   1670  CA  GLY   209     -83.127 119.924  79.053  1.00  0.00              
ATOM   1671  C   GLY   209     -82.823 118.536  79.535  1.00  0.00              
ATOM   1672  O   GLY   209     -83.350 117.575  78.969  1.00  0.00              
ATOM   1673  N   ILE   210     -81.942 118.385  80.561  1.00  0.00              
ATOM   1674  CA  ILE   210     -81.599 117.049  80.980  1.00  0.00              
ATOM   1675  CB  ILE   210     -80.126 116.847  81.219  1.00  0.00              
ATOM   1676  C   ILE   210     -82.265 116.701  82.282  1.00  0.00              
ATOM   1677  O   ILE   210     -81.828 115.778  82.967  1.00  0.00              
ATOM   1678  CG2 ILE   210     -79.386 117.276  79.946  1.00  0.00           C  
ATOM   1679  CG1 ILE   210     -79.634 117.659  82.421  1.00  0.00           C  
ATOM   1680  CD1 ILE   210     -79.622 119.152  82.142  1.00  0.00           C  
ATOM   1681  N   GLU   211     -83.396 117.352  82.611  1.00  0.00              
ATOM   1682  CA  GLU   211     -84.093 117.126  83.852  1.00  0.00              
ATOM   1683  CB  GLU   211     -85.360 117.983  83.984  1.00  0.00              
ATOM   1684  C   GLU   211     -84.615 115.727  83.835  1.00  0.00              
ATOM   1685  O   GLU   211     -84.707 115.060  84.865  1.00  0.00              
ATOM   1686  CG  GLU   211     -85.142 119.488  83.909  1.00  0.00           C  
ATOM   1687  CD  GLU   211     -86.526 120.125  83.855  1.00  0.00           C  
ATOM   1688  OE1 GLU   211     -87.524 119.357  83.854  1.00  0.00           O  
ATOM   1689  OE2 GLU   211     -86.607 121.381  83.828  1.00  0.00           O  
ATOM   1690  N   VAL   212     -84.983 115.257  82.632  1.00  0.00              
ATOM   1691  CA  VAL   212     -85.623 113.988  82.468  1.00  0.00              
ATOM   1692  CB  VAL   212     -85.897 113.661  81.028  1.00  0.00              
ATOM   1693  C   VAL   212     -84.769 112.883  83.016  1.00  0.00              
ATOM   1694  O   VAL   212     -85.305 111.959  83.626  1.00  0.00              
ATOM   1695  CG1 VAL   212     -86.475 112.240  80.947  1.00  0.00           C  
ATOM   1696  CG2 VAL   212     -86.819 114.744  80.446  1.00  0.00           C  
ATOM   1697  N   PRO   213     -83.477 112.904  82.827  1.00  0.00              
ATOM   1698  CA  PRO   213     -82.665 111.835  83.346  1.00  0.00              
ATOM   1699  CB  PRO   213     -81.268 112.062  82.770  1.00  0.00              
ATOM   1700  C   PRO   213     -82.674 111.525  84.818  1.00  0.00              
ATOM   1701  O   PRO   213     -82.979 110.387  85.174  1.00  0.00              
ATOM   1702  CD  PRO   213     -82.880 113.513  81.647  1.00  0.00           C  
ATOM   1703  CG  PRO   213     -81.554 112.759  81.425  1.00  0.00           C  
ATOM   1704  N   ARG   214     -82.372 112.500  85.699  1.00  0.00              
ATOM   1705  CA  ARG   214     -82.361 112.203  87.103  1.00  0.00              
ATOM   1706  CB  ARG   214     -81.148 112.773  87.856  1.00  0.00              
ATOM   1707  C   ARG   214     -83.567 112.864  87.676  1.00  0.00              
ATOM   1708  O   ARG   214     -83.856 114.021  87.377  1.00  0.00              
ATOM   1709  CG  ARG   214     -79.837 112.023  87.614  1.00  0.00           C  
ATOM   1710  CD  ARG   214     -79.426 111.128  88.785  1.00  0.00           C  
ATOM   1711  NE  ARG   214     -78.091 110.549  88.462  1.00  0.00           N  
ATOM   1712  CZ  ARG   214     -77.980 109.245  88.076  1.00  0.00           C  
ATOM   1713  NH1 ARG   214     -79.085 108.446  88.052  1.00  0.00           N  
ATOM   1714  NH2 ARG   214     -76.760 108.741  87.725  1.00  0.00           N  
ATOM   1715  N   GLN   215     -84.307 112.135  88.527  1.00  0.00              
ATOM   1716  CA  GLN   215     -85.508 112.683  89.079  1.00  0.00              
ATOM   1717  CB  GLN   215     -86.739 111.854  88.682  1.00  0.00              
ATOM   1718  C   GLN   215     -85.396 112.629  90.568  1.00  0.00              
ATOM   1719  O   GLN   215     -85.141 111.571  91.141  1.00  0.00              
ATOM   1720  CG  GLN   215     -88.056 112.380  89.234  1.00  0.00           C  
ATOM   1721  CD  GLN   215     -89.138 111.362  88.900  1.00  0.00           C  
ATOM   1722  OE1 GLN   215     -90.237 111.402  89.451  1.00  0.00           O  
ATOM   1723  NE2 GLN   215     -88.817 110.414  87.980  1.00  0.00           N  
ATOM   1724  N   PHE   216     -85.598 113.782  91.236  1.00  0.00              
ATOM   1725  CA  PHE   216     -85.500 113.825  92.665  1.00  0.00              
ATOM   1726  CB  PHE   216     -84.801 115.114  93.148  1.00  0.00              
ATOM   1727  C   PHE   216     -86.885 113.680  93.192  1.00  0.00              
ATOM   1728  O   PHE   216     -87.667 114.627  93.252  1.00  0.00              
ATOM   1729  CG  PHE   216     -83.347 114.861  92.890  1.00  0.00           C  
ATOM   1730  CD1 PHE   216     -82.912 114.553  91.625  1.00  0.00           C  
ATOM   1731  CD2 PHE   216     -82.401 114.964  93.884  1.00  0.00           C  
ATOM   1732  CE1 PHE   216     -81.587 114.304  91.373  1.00  0.00           C  
ATOM   1733  CE2 PHE   216     -81.074 114.717  93.651  1.00  0.00           C  
ATOM   1734  CZ  PHE   216     -80.671 114.377  92.388  1.00  0.00           C  
ATOM   1735  N   LEU   217     -87.180 112.463  93.673  1.00  0.00              
ATOM   1736  CA  LEU   217     -88.516 112.081  94.022  1.00  0.00              
ATOM   1737  CB  LEU   217     -88.587 110.684  94.664  1.00  0.00              
ATOM   1738  C   LEU   217     -89.038 113.027  95.046  1.00  0.00              
ATOM   1739  O   LEU   217     -90.225 113.348  95.057  1.00  0.00              
ATOM   1740  CG  LEU   217     -88.055 109.549  93.771  1.00  0.00           C  
ATOM   1741  CD1 LEU   217     -86.543 109.690  93.531  1.00  0.00           C  
ATOM   1742  CD2 LEU   217     -88.447 108.173  94.329  1.00  0.00           C  
ATOM   1743  N   ARG   218     -88.163 113.454  95.965  1.00  0.00              
ATOM   1744  CA  ARG   218     -88.572 114.287  97.054  1.00  0.00              
ATOM   1745  CB  ARG   218     -87.505 114.485  98.127  1.00  0.00              
ATOM   1746  C   ARG   218     -88.944 115.678  96.647  1.00  0.00              
ATOM   1747  O   ARG   218     -89.856 116.247  97.242  1.00  0.00              
ATOM   1748  CG  ARG   218     -88.077 114.967  99.459  1.00  0.00           C  
ATOM   1749  CD  ARG   218     -88.733 113.846 100.269  1.00  0.00           C  
ATOM   1750  NE  ARG   218     -89.802 113.241  99.428  1.00  0.00           N  
ATOM   1751  CZ  ARG   218     -91.063 113.762  99.440  1.00  0.00           C  
ATOM   1752  NH1 ARG   218     -91.346 114.845 100.222  1.00  0.00           N  
ATOM   1753  NH2 ARG   218     -92.039 113.202  98.667  1.00  0.00           N  
ATOM   1754  N   LYS   219     -88.237 116.307  95.684  1.00  0.00              
ATOM   1755  CA  LYS   219     -88.594 117.684  95.472  1.00  0.00              
ATOM   1756  CB  LYS   219     -88.096 118.575  96.625  1.00  0.00              
ATOM   1757  C   LYS   219     -87.968 118.196  94.210  1.00  0.00              
ATOM   1758  O   LYS   219     -86.905 117.735  93.796  1.00  0.00              
ATOM   1759  CG  LYS   219     -88.453 120.057  96.507  1.00  0.00           C  
ATOM   1760  CD  LYS   219     -88.200 120.828  97.804  1.00  0.00           C  
ATOM   1761  CE  LYS   219     -88.546 122.315  97.723  1.00  0.00           C  
ATOM   1762  NZ  LYS   219     -88.399 122.937  99.057  1.00  0.00           N  
ATOM   1763  N   LYS   220     -88.632 119.172  93.551  1.00  0.00              
ATOM   1764  CA  LYS   220     -88.067 119.765  92.372  1.00  0.00              
ATOM   1765  CB  LYS   220     -88.621 119.188  91.058  1.00  0.00              
ATOM   1766  C   LYS   220     -88.371 121.236  92.391  1.00  0.00              
ATOM   1767  O   LYS   220     -89.524 121.640  92.539  1.00  0.00              
ATOM   1768  CG  LYS   220     -88.183 117.744  90.801  1.00  0.00           C  
ATOM   1769  CD  LYS   220     -88.943 117.058  89.664  1.00  0.00           C  
ATOM   1770  CE  LYS   220     -88.496 115.615  89.418  1.00  0.00           C  
ATOM   1771  NZ  LYS   220     -89.276 115.019  88.309  1.00  0.00           N  
ATOM   1772  N   VAL   221     -87.323 122.076  92.233  1.00  0.00              
ATOM   1773  CA  VAL   221     -87.482 123.505  92.233  1.00  0.00              
ATOM   1774  CB  VAL   221     -86.926 124.156  93.468  1.00  0.00              
ATOM   1775  C   VAL   221     -86.719 124.051  91.058  1.00  0.00              
ATOM   1776  O   VAL   221     -85.748 123.449  90.602  1.00  0.00              
ATOM   1777  CG1 VAL   221     -87.036 125.682  93.321  1.00  0.00           C  
ATOM   1778  CG2 VAL   221     -87.673 123.597  94.690  1.00  0.00           C  
ATOM   1779  N   LEU   222     -87.151 125.218  90.532  1.00  0.00              
ATOM   1780  CA  LEU   222     -86.533 125.793  89.364  1.00  0.00              
ATOM   1781  CB  LEU   222     -87.530 125.995  88.206  1.00  0.00              
ATOM   1782  C   LEU   222     -86.023 127.170  89.681  1.00  0.00              
ATOM   1783  O   LEU   222     -86.671 127.930  90.401  1.00  0.00              
ATOM   1784  CG  LEU   222     -88.158 124.705  87.646  1.00  0.00           C  
ATOM   1785  CD1 LEU   222     -89.134 125.020  86.502  1.00  0.00           C  
ATOM   1786  CD2 LEU   222     -87.085 123.697  87.214  1.00  0.00           C  
ATOM   1787  N   LEU   223     -84.826 127.519  89.153  1.00  0.00              
ATOM   1788  CA  LEU   223     -84.329 128.865  89.277  1.00  0.00              
ATOM   1789  CB  LEU   223     -82.855 129.083  88.878  1.00  0.00              
ATOM   1790  C   LEU   223     -85.068 129.659  88.254  1.00  0.00              
ATOM   1791  O   LEU   223     -85.059 129.327  87.069  1.00  0.00              
ATOM   1792  CG  LEU   223     -81.796 128.593  89.872  1.00  0.00           C  
ATOM   1793  CD1 LEU   223     -81.780 129.446  91.148  1.00  0.00           C  
ATOM   1794  CD2 LEU   223     -81.963 127.103  90.151  1.00  0.00           C  
ATOM   1795  N   ARG   224     -85.691 130.764  88.689  1.00  0.00              
ATOM   1796  CA  ARG   224     -86.484 131.577  87.817  1.00  0.00              
ATOM   1797  CB  ARG   224     -87.547 132.404  88.559  1.00  0.00              
ATOM   1798  C   ARG   224     -85.605 132.523  87.073  1.00  0.00              
ATOM   1799  O   ARG   224     -84.390 132.553  87.264  1.00  0.00              
ATOM   1800  CG  ARG   224     -88.643 131.543  89.190  1.00  0.00           C  
ATOM   1801  CD  ARG   224     -89.706 132.353  89.932  1.00  0.00           C  
ATOM   1802  NE  ARG   224     -90.341 133.272  88.947  1.00  0.00           N  
ATOM   1803  CZ  ARG   224     -91.447 133.988  89.304  1.00  0.00           C  
ATOM   1804  NH1 ARG   224     -91.974 133.847  90.555  1.00  0.00           N  
ATOM   1805  NH2 ARG   224     -92.025 134.840  88.409  1.00  0.00           N  
ATOM   1806  N   GLY   225     -86.221 133.300  86.159  1.00  0.00              
ATOM   1807  CA  GLY   225     -85.493 134.264  85.390  1.00  0.00              
ATOM   1808  C   GLY   225     -85.058 135.325  86.342  1.00  0.00              
ATOM   1809  O   GLY   225     -85.600 135.453  87.438  1.00  0.00              
ATOM   1810  N   PHE   226     -84.054 136.122  85.938  1.00  0.00              
ATOM   1811  CA  PHE   226     -83.547 137.124  86.823  1.00  0.00              
ATOM   1812  CB  PHE   226     -82.035 137.361  86.653  1.00  0.00              
ATOM   1813  C   PHE   226     -84.316 138.389  86.619  1.00  0.00              
ATOM   1814  O   PHE   226     -84.552 138.817  85.490  1.00  0.00              
ATOM   1815  CG  PHE   226     -81.378 136.167  87.268  1.00  0.00           C  
ATOM   1816  CD1 PHE   226     -81.410 134.937  86.650  1.00  0.00           C  
ATOM   1817  CD2 PHE   226     -80.722 136.283  88.472  1.00  0.00           C  
ATOM   1818  CE1 PHE   226     -80.809 133.843  87.231  1.00  0.00           C  
ATOM   1819  CE2 PHE   226     -80.117 135.194  89.054  1.00  0.00           C  
ATOM   1820  CZ  PHE   226     -80.161 133.971  88.434  1.00  0.00           C  
ATOM   1821  N   SER   227     -84.739 139.010  87.740  1.00  0.00              
ATOM   1822  CA  SER   227     -85.536 140.204  87.696  1.00  0.00              
ATOM   1823  CB  SER   227     -86.099 140.628  89.062  1.00  0.00              
ATOM   1824  C   SER   227     -84.677 141.322  87.207  1.00  0.00              
ATOM   1825  O   SER   227     -83.454 141.294  87.325  1.00  0.00              
ATOM   1826  OG  SER   227     -87.009 139.651  89.543  1.00  0.00           O  
ATOM   1827  N   PRO   228     -85.321 142.316  86.652  1.00  0.00              
ATOM   1828  CA  PRO   228     -84.618 143.456  86.136  1.00  0.00              
ATOM   1829  CB  PRO   228     -85.669 144.286  85.401  1.00  0.00              
ATOM   1830  C   PRO   228     -83.864 144.208  87.184  1.00  0.00              
ATOM   1831  O   PRO   228     -82.827 144.786  86.862  1.00  0.00              
ATOM   1832  CD  PRO   228     -86.606 142.122  85.998  1.00  0.00           C  
ATOM   1833  CG  PRO   228     -86.700 143.238  84.942  1.00  0.00           C  
ATOM   1834  N   SER   229     -84.362 144.236  88.435  1.00  0.00              
ATOM   1835  CA  SER   229     -83.691 144.968  89.469  1.00  0.00              
ATOM   1836  CB  SER   229     -84.491 145.010  90.782  1.00  0.00              
ATOM   1837  C   SER   229     -82.378 144.310  89.758  1.00  0.00              
ATOM   1838  O   SER   229     -81.357 144.978  89.909  1.00  0.00              
ATOM   1839  OG  SER   229     -85.696 145.739  90.596  1.00  0.00           O  
ATOM   1840  N   HIS   230     -82.385 142.966  89.833  1.00  0.00              
ATOM   1841  CA  HIS   230     -81.222 142.186  90.156  1.00  0.00              
ATOM   1842  CB  HIS   230     -81.553 140.700  90.358  1.00  0.00              
ATOM   1843  C   HIS   230     -80.198 142.298  89.068  1.00  0.00              
ATOM   1844  O   HIS   230     -79.000 142.337  89.344  1.00  0.00              
ATOM   1845  ND1 HIS   230     -81.877 140.076  92.801  1.00  0.00           N  
ATOM   1846  CG  HIS   230     -82.385 140.470  91.584  1.00  0.00           C  
ATOM   1847  NE2 HIS   230     -84.070 140.310  93.076  1.00  0.00           N  
ATOM   1848  CD2 HIS   230     -83.726 140.608  91.770  1.00  0.00           C  
ATOM   1849  CE1 HIS   230     -82.927 139.995  93.657  1.00  0.00           C  
ATOM   1850  N   LEU   231     -80.642 142.338  87.799  1.00  0.00              
ATOM   1851  CA  LEU   231     -79.743 142.429  86.682  1.00  0.00              
ATOM   1852  CB  LEU   231     -80.512 142.530  85.353  1.00  0.00              
ATOM   1853  C   LEU   231     -78.941 143.680  86.796  1.00  0.00              
ATOM   1854  O   LEU   231     -77.722 143.678  86.634  1.00  0.00              
ATOM   1855  CG  LEU   231     -79.665 143.045  84.173  1.00  0.00           C  
ATOM   1856  CD1 LEU   231     -78.449 142.158  83.897  1.00  0.00           C  
ATOM   1857  CD2 LEU   231     -80.539 143.281  82.931  1.00  0.00           C  
ATOM   1858  N   ARG   232     -79.638 144.781  87.096  1.00  0.00              
ATOM   1859  CA  ARG   232     -79.082 146.093  87.198  1.00  0.00              
ATOM   1860  CB  ARG   232     -80.221 147.085  87.470  1.00  0.00              
ATOM   1861  C   ARG   232     -78.119 146.096  88.346  1.00  0.00              
ATOM   1862  O   ARG   232     -77.063 146.723  88.282  1.00  0.00              
ATOM   1863  CG  ARG   232     -80.013 148.507  86.966  1.00  0.00           C  
ATOM   1864  CD  ARG   232     -81.360 149.221  86.834  1.00  0.00           C  
ATOM   1865  NE  ARG   232     -82.235 148.311  86.035  1.00  0.00           N  
ATOM   1866  CZ  ARG   232     -83.597 148.360  86.136  1.00  0.00           C  
ATOM   1867  NH1 ARG   232     -84.199 149.283  86.941  1.00  0.00           N  
ATOM   1868  NH2 ARG   232     -84.359 147.476  85.428  1.00  0.00           N  
ATOM   1869  N   ALA   233     -78.469 145.393  89.442  1.00  0.00              
ATOM   1870  CA  ALA   233     -77.623 145.335  90.602  1.00  0.00              
ATOM   1871  CB  ALA   233     -78.268 144.554  91.758  1.00  0.00              
ATOM   1872  C   ALA   233     -76.335 144.647  90.258  1.00  0.00              
ATOM   1873  O   ALA   233     -75.256 145.083  90.660  1.00  0.00              
ATOM   1874  N   TYR   234     -76.417 143.539  89.499  1.00  0.00              
ATOM   1875  CA  TYR   234     -75.238 142.800  89.154  1.00  0.00              
ATOM   1876  CB  TYR   234     -75.559 141.500  88.394  1.00  0.00              
ATOM   1877  C   TYR   234     -74.368 143.656  88.290  1.00  0.00              
ATOM   1878  O   TYR   234     -73.161 143.737  88.508  1.00  0.00              
ATOM   1879  CG  TYR   234     -74.275 140.810  88.085  1.00  0.00           C  
ATOM   1880  CD1 TYR   234     -73.532 140.248  89.097  1.00  0.00           C  
ATOM   1881  CD2 TYR   234     -73.825 140.700  86.787  1.00  0.00           C  
ATOM   1882  CE1 TYR   234     -72.350 139.604  88.822  1.00  0.00           C  
ATOM   1883  CE2 TYR   234     -72.643 140.054  86.505  1.00  0.00           C  
ATOM   1884  CZ  TYR   234     -71.903 139.506  87.526  1.00  0.00           C  
ATOM   1885  OH  TYR   234     -70.689 138.842  87.252  1.00  0.00           O  
ATOM   1886  N   ALA   235     -74.970 144.345  87.299  1.00  0.00              
ATOM   1887  CA  ALA   235     -74.204 145.154  86.390  1.00  0.00              
ATOM   1888  CB  ALA   235     -75.063 145.868  85.336  1.00  0.00              
ATOM   1889  C   ALA   235     -73.515 146.227  87.162  1.00  0.00              
ATOM   1890  O   ALA   235     -72.341 146.518  86.934  1.00  0.00              
ATOM   1891  N   ARG   236     -74.228 146.833  88.123  1.00  0.00              
ATOM   1892  CA  ARG   236     -73.634 147.902  88.865  1.00  0.00              
ATOM   1893  CB  ARG   236     -74.601 148.492  89.905  1.00  0.00              
ATOM   1894  C   ARG   236     -72.432 147.342  89.551  1.00  0.00              
ATOM   1895  O   ARG   236     -71.397 148.000  89.641  1.00  0.00              
ATOM   1896  CG  ARG   236     -75.804 149.161  89.236  1.00  0.00           C  
ATOM   1897  CD  ARG   236     -76.905 149.610  90.196  1.00  0.00           C  
ATOM   1898  NE  ARG   236     -77.984 150.200  89.356  1.00  0.00           N  
ATOM   1899  CZ  ARG   236     -77.889 151.494  88.933  1.00  0.00           C  
ATOM   1900  NH1 ARG   236     -76.802 152.246  89.274  1.00  0.00           N  
ATOM   1901  NH2 ARG   236     -78.880 152.030  88.164  1.00  0.00           N  
ATOM   1902  N   ARG   237     -72.533 146.097  90.051  1.00  0.00              
ATOM   1903  CA  ARG   237     -71.413 145.528  90.739  1.00  0.00              
ATOM   1904  CB  ARG   237     -71.745 144.225  91.485  1.00  0.00              
ATOM   1905  C   ARG   237     -70.235 145.313  89.843  1.00  0.00              
ATOM   1906  O   ARG   237     -69.124 145.676  90.227  1.00  0.00              
ATOM   1907  CG  ARG   237     -72.426 144.522  92.824  1.00  0.00           C  
ATOM   1908  CD  ARG   237     -71.519 145.356  93.737  1.00  0.00           C  
ATOM   1909  NE  ARG   237     -72.247 145.686  94.997  1.00  0.00           N  
ATOM   1910  CZ  ARG   237     -72.114 144.904  96.109  1.00  0.00           C  
ATOM   1911  NH1 ARG   237     -71.393 143.746  96.055  1.00  0.00           N  
ATOM   1912  NH2 ARG   237     -72.688 145.295  97.284  1.00  0.00           N  
ATOM   1913  N   MET   238     -70.399 144.725  88.637  1.00  0.00              
ATOM   1914  CA  MET   238     -69.201 144.603  87.861  1.00  0.00              
ATOM   1915  CB  MET   238     -68.619 143.199  87.660  1.00  0.00              
ATOM   1916  C   MET   238     -69.303 145.301  86.569  1.00  0.00              
ATOM   1917  O   MET   238     -69.813 144.801  85.564  1.00  0.00              
ATOM   1918  CG  MET   238     -67.628 142.890  88.779  1.00  0.00           C  
ATOM   1919  SD  MET   238     -66.217 144.046  88.727  1.00  0.00           S  
ATOM   1920  CE  MET   238     -65.784 143.944  90.486  1.00  0.00           C  
ATOM   1921  N   PHE   239     -68.810 146.534  86.704  1.00  0.00              
ATOM   1922  CA  PHE   239     -68.448 147.607  85.847  1.00  0.00              
ATOM   1923  CB  PHE   239     -69.633 148.418  85.271  1.00  0.00              
ATOM   1924  C   PHE   239     -67.886 148.496  86.891  1.00  0.00              
ATOM   1925  O   PHE   239     -68.663 148.966  87.718  1.00  0.00              
ATOM   1926  CG  PHE   239     -70.140 147.813  84.012  1.00  0.00           C  
ATOM   1927  CD1 PHE   239     -69.617 146.637  83.543  1.00  0.00           C  
ATOM   1928  CD2 PHE   239     -71.106 148.447  83.266  1.00  0.00           C  
ATOM   1929  CE1 PHE   239     -70.071 146.072  82.379  1.00  0.00           C  
ATOM   1930  CE2 PHE   239     -71.568 147.886  82.098  1.00  0.00           C  
ATOM   1931  CZ  PHE   239     -71.054 146.693  81.654  1.00  0.00           C  
ATOM   1932  N   PRO   240     -66.624 148.753  86.983  1.00  0.00              
ATOM   1933  CA  PRO   240     -66.225 149.640  88.039  1.00  0.00              
ATOM   1934  CB  PRO   240     -64.739 149.380  88.292  1.00  0.00              
ATOM   1935  C   PRO   240     -66.553 151.045  87.666  1.00  0.00              
ATOM   1936  O   PRO   240     -66.379 151.952  88.482  1.00  0.00              
ATOM   1937  CD  PRO   240     -65.593 147.768  86.696  1.00  0.00           C  
ATOM   1938  CG  PRO   240     -64.295 148.474  87.127  1.00  0.00           C  
ATOM   1939  N   GLU   241     -66.971 151.259  86.409  1.00  0.00              
ATOM   1940  CA  GLU   241     -67.268 152.587  85.988  1.00  0.00              
ATOM   1941  CB  GLU   241     -66.584 152.966  84.667  1.00  0.00              
ATOM   1942  C   GLU   241     -68.734 152.669  85.763  1.00  0.00              
ATOM   1943  O   GLU   241     -69.330 151.863  85.053  1.00  0.00              
ATOM   1944  CG  GLU   241     -67.030 154.320  84.121  1.00  0.00           C  
ATOM   1945  CD  GLU   241     -66.206 154.616  82.878  1.00  0.00           C  
ATOM   1946  OE1 GLU   241     -65.082 154.058  82.770  1.00  0.00           O  
ATOM   1947  OE2 GLU   241     -66.689 155.405  82.023  1.00  0.00           O  
ATOM   1948  N   ARG   242     -69.329 153.695  86.379  1.00  0.00              
ATOM   1949  CA  ARG   242     -70.722 153.993  86.358  1.00  0.00              
ATOM   1950  CB  ARG   242     -70.962 155.236  87.232  1.00  0.00              
ATOM   1951  C   ARG   242     -71.101 154.281  84.943  1.00  0.00              
ATOM   1952  O   ARG   242     -72.169 153.879  84.482  1.00  0.00              
ATOM   1953  CG  ARG   242     -72.396 155.731  87.351  1.00  0.00           C  
ATOM   1954  CD  ARG   242     -72.496 156.940  88.292  1.00  0.00           C  
ATOM   1955  NE  ARG   242     -71.141 157.576  88.374  1.00  0.00           N  
ATOM   1956  CZ  ARG   242     -70.349 157.417  89.481  1.00  0.00           C  
ATOM   1957  NH1 ARG   242     -70.816 156.741  90.570  1.00  0.00           N  
ATOM   1958  NH2 ARG   242     -69.083 157.928  89.513  1.00  0.00           N  
ATOM   1959  N   ALA   243     -70.197 154.944  84.197  1.00  0.00              
ATOM   1960  CA  ALA   243     -70.536 155.374  82.872  1.00  0.00              
ATOM   1961  CB  ALA   243     -69.375 156.088  82.155  1.00  0.00              
ATOM   1962  C   ALA   243     -70.926 154.196  82.027  1.00  0.00              
ATOM   1963  O   ALA   243     -71.939 154.245  81.332  1.00  0.00              
ATOM   1964  N   LEU   244     -70.152 153.096  82.062  1.00  0.00              
ATOM   1965  CA  LEU   244     -70.503 151.965  81.251  1.00  0.00              
ATOM   1966  CB  LEU   244     -69.381 150.945  81.047  1.00  0.00              
ATOM   1967  C   LEU   244     -71.751 151.314  81.736  1.00  0.00              
ATOM   1968  O   LEU   244     -72.481 150.710  80.953  1.00  0.00              
ATOM   1969  CG  LEU   244     -68.365 151.490  80.025  1.00  0.00           C  
ATOM   1970  CD1 LEU   244     -67.614 152.712  80.560  1.00  0.00           C  
ATOM   1971  CD2 LEU   244     -67.416 150.402  79.530  1.00  0.00           C  
ATOM   1972  N   GLN   245     -72.011 151.379  83.050  1.00  0.00              
ATOM   1973  CA  GLN   245     -73.230 150.835  83.568  1.00  0.00              
ATOM   1974  CB  GLN   245     -73.268 150.951  85.103  1.00  0.00              
ATOM   1975  C   GLN   245     -74.390 151.560  82.949  1.00  0.00              
ATOM   1976  O   GLN   245     -75.348 150.934  82.496  1.00  0.00              
ATOM   1977  CG  GLN   245     -74.646 150.980  85.773  1.00  0.00           C  
ATOM   1978  CD  GLN   245     -75.644 150.035  85.126  1.00  0.00           C  
ATOM   1979  OE1 GLN   245     -76.670 150.480  84.617  1.00  0.00           O  
ATOM   1980  NE2 GLN   245     -75.365 148.709  85.153  1.00  0.00           N  
ATOM   1981  N   ASP   246     -74.335 152.901  82.892  1.00  0.00              
ATOM   1982  CA  ASP   246     -75.428 153.641  82.327  1.00  0.00              
ATOM   1983  CB  ASP   246     -75.297 155.160  82.519  1.00  0.00              
ATOM   1984  C   ASP   246     -75.519 153.371  80.857  1.00  0.00              
ATOM   1985  O   ASP   246     -76.614 153.248  80.311  1.00  0.00              
ATOM   1986  CG  ASP   246     -75.596 155.467  83.978  1.00  0.00           C  
ATOM   1987  OD1 ASP   246     -76.125 154.562  84.677  1.00  0.00           O  
ATOM   1988  OD2 ASP   246     -75.307 156.613  84.412  1.00  0.00           O  
ATOM   1989  N   ARG   247     -74.363 153.282  80.172  1.00  0.00              
ATOM   1990  CA  ARG   247     -74.356 153.086  78.750  1.00  0.00              
ATOM   1991  CB  ARG   247     -72.934 153.076  78.183  1.00  0.00              
ATOM   1992  C   ARG   247     -74.976 151.765  78.415  1.00  0.00              
ATOM   1993  O   ARG   247     -75.815 151.666  77.521  1.00  0.00              
ATOM   1994  CG  ARG   247     -72.877 153.142  76.659  1.00  0.00           C  
ATOM   1995  CD  ARG   247     -71.472 153.479  76.175  1.00  0.00           C  
ATOM   1996  NE  ARG   247     -71.061 154.671  76.965  1.00  0.00           N  
ATOM   1997  CZ  ARG   247     -70.035 155.461  76.544  1.00  0.00           C  
ATOM   1998  NH1 ARG   247     -69.384 155.166  75.382  1.00  0.00           N  
ATOM   1999  NH2 ARG   247     -69.674 156.546  77.289  1.00  0.00           N  
ATOM   2000  N   LEU   248     -74.568 150.706  79.136  1.00  0.00              
ATOM   2001  CA  LEU   248     -75.079 149.391  78.892  1.00  0.00              
ATOM   2002  CB  LEU   248     -74.331 148.302  79.689  1.00  0.00              
ATOM   2003  C   LEU   248     -76.536 149.338  79.217  1.00  0.00              
ATOM   2004  O   LEU   248     -77.313 148.725  78.487  1.00  0.00              
ATOM   2005  CG  LEU   248     -74.981 146.904  79.644  1.00  0.00           C  
ATOM   2006  CD1 LEU   248     -75.271 146.438  78.210  1.00  0.00           C  
ATOM   2007  CD2 LEU   248     -74.131 145.888  80.424  1.00  0.00           C  
ATOM   2008  N   LEU   249     -76.948 149.994  80.317  1.00  0.00              
ATOM   2009  CA  LEU   249     -78.319 149.960  80.746  1.00  0.00              
ATOM   2010  CB  LEU   249     -78.543 150.687  82.084  1.00  0.00              
ATOM   2011  C   LEU   249     -79.179 150.609  79.708  1.00  0.00              
ATOM   2012  O   LEU   249     -80.276 150.135  79.411  1.00  0.00              
ATOM   2013  CG  LEU   249     -79.998 150.640  82.585  1.00  0.00           C  
ATOM   2014  CD1 LEU   249     -80.446 149.196  82.865  1.00  0.00           C  
ATOM   2015  CD2 LEU   249     -80.199 151.560  83.800  1.00  0.00           C  
ATOM   2016  N   SER   250     -78.702 151.724  79.126  1.00  0.00              
ATOM   2017  CA  SER   250     -79.478 152.420  78.143  1.00  0.00              
ATOM   2018  CB  SER   250     -78.789 153.697  77.640  1.00  0.00              
ATOM   2019  C   SER   250     -79.667 151.509  76.974  1.00  0.00              
ATOM   2020  O   SER   250     -80.764 151.410  76.426  1.00  0.00              
ATOM   2021  OG  SER   250     -78.632 154.613  78.713  1.00  0.00           O  
ATOM   2022  N   GLN   251     -78.596 150.796  76.576  1.00  0.00              
ATOM   2023  CA  GLN   251     -78.692 149.923  75.444  1.00  0.00              
ATOM   2024  CB  GLN   251     -77.355 149.313  74.985  1.00  0.00              
ATOM   2025  C   GLN   251     -79.653 148.819  75.750  1.00  0.00              
ATOM   2026  O   GLN   251     -80.367 148.356  74.863  1.00  0.00              
ATOM   2027  CG  GLN   251     -76.421 150.340  74.338  1.00  0.00           C  
ATOM   2028  CD  GLN   251     -75.336 149.584  73.583  1.00  0.00           C  
ATOM   2029  OE1 GLN   251     -75.550 148.459  73.137  1.00  0.00           O  
ATOM   2030  NE2 GLN   251     -74.142 150.215  73.424  1.00  0.00           N  
ATOM   2031  N   LEU   252     -79.688 148.362  77.017  1.00  0.00              
ATOM   2032  CA  LEU   252     -80.566 147.300  77.421  1.00  0.00              
ATOM   2033  CB  LEU   252     -80.450 146.988  78.926  1.00  0.00              
ATOM   2034  C   LEU   252     -81.983 147.740  77.212  1.00  0.00              
ATOM   2035  O   LEU   252     -82.805 147.002  76.672  1.00  0.00              
ATOM   2036  CG  LEU   252     -79.099 146.406  79.382  1.00  0.00           C  
ATOM   2037  CD1 LEU   252     -79.085 146.176  80.901  1.00  0.00           C  
ATOM   2038  CD2 LEU   252     -78.754 145.119  78.621  1.00  0.00           C  
ATOM   2039  N   GLU   253     -82.296 148.979  77.630  1.00  0.00              
ATOM   2040  CA  GLU   253     -83.627 149.506  77.552  1.00  0.00              
ATOM   2041  CB  GLU   253     -83.730 150.893  78.204  1.00  0.00              
ATOM   2042  C   GLU   253     -84.020 149.631  76.114  1.00  0.00              
ATOM   2043  O   GLU   253     -85.189 149.473  75.767  1.00  0.00              
ATOM   2044  CG  GLU   253     -83.522 150.841  79.720  1.00  0.00           C  
ATOM   2045  CD  GLU   253     -83.311 152.258  80.230  1.00  0.00           C  
ATOM   2046  OE1 GLU   253     -83.069 153.162  79.387  1.00  0.00           O  
ATOM   2047  OE2 GLU   253     -83.381 152.451  81.473  1.00  0.00           O  
ATOM   2048  N   ALA   254     -83.047 149.966  75.248  1.00  0.00              
ATOM   2049  CA  ALA   254     -83.285 150.148  73.845  1.00  0.00              
ATOM   2050  CB  ALA   254     -82.045 150.667  73.098  1.00  0.00              
ATOM   2051  C   ALA   254     -83.694 148.868  73.177  1.00  0.00              
ATOM   2052  O   ALA   254     -84.609 148.871  72.356  1.00  0.00              
ATOM   2053  N   ASN   255     -83.047 147.728  73.498  1.00  0.00              
ATOM   2054  CA  ASN   255     -83.378 146.550  72.741  1.00  0.00              
ATOM   2055  CB  ASN   255     -82.178 145.981  71.962  1.00  0.00              
ATOM   2056  C   ASN   255     -84.006 145.485  73.587  1.00  0.00              
ATOM   2057  O   ASN   255     -83.574 145.170  74.693  1.00  0.00              
ATOM   2058  CG  ASN   255     -81.028 145.777  72.931  1.00  0.00           C  
ATOM   2059  OD1 ASN   255     -81.192 145.849  74.147  1.00  0.00           O  
ATOM   2060  ND2 ASN   255     -79.812 145.544  72.371  1.00  0.00           N  
ATOM   2061  N   PRO   256     -85.088 144.967  73.062  1.00  0.00              
ATOM   2062  CA  PRO   256     -85.810 143.928  73.740  1.00  0.00              
ATOM   2063  CB  PRO   256     -87.165 143.828  73.045  1.00  0.00              
ATOM   2064  C   PRO   256     -85.071 142.629  73.765  1.00  0.00              
ATOM   2065  O   PRO   256     -85.250 141.867  74.714  1.00  0.00              
ATOM   2066  CD  PRO   256     -85.959 145.762  72.208  1.00  0.00           C  
ATOM   2067  CG  PRO   256     -87.381 145.235  72.463  1.00  0.00           C  
ATOM   2068  N   ASN   257     -84.255 142.350  72.730  1.00  0.00              
ATOM   2069  CA  ASN   257     -83.553 141.104  72.655  1.00  0.00              
ATOM   2070  CB  ASN   257     -82.768 140.944  71.341  1.00  0.00              
ATOM   2071  C   ASN   257     -82.577 141.034  73.778  1.00  0.00              
ATOM   2072  O   ASN   257     -82.474 140.025  74.471  1.00  0.00              
ATOM   2073  CG  ASN   257     -83.776 140.811  70.209  1.00  0.00           C  
ATOM   2074  OD1 ASN   257     -84.774 140.103  70.333  1.00  0.00           O  
ATOM   2075  ND2 ASN   257     -83.517 141.517  69.075  1.00  0.00           N  
ATOM   2076  N   LEU   258     -81.837 142.130  73.994  1.00  0.00              
ATOM   2077  CA  LEU   258     -80.843 142.166  75.020  1.00  0.00              
ATOM   2078  CB  LEU   258     -79.995 143.447  74.962  1.00  0.00              
ATOM   2079  C   LEU   258     -81.542 142.072  76.340  1.00  0.00              
ATOM   2080  O   LEU   258     -81.036 141.459  77.278  1.00  0.00              
ATOM   2081  CG  LEU   258     -78.756 143.419  75.871  1.00  0.00           C  
ATOM   2082  CD1 LEU   258     -77.844 142.232  75.520  1.00  0.00           C  
ATOM   2083  CD2 LEU   258     -77.999 144.755  75.802  1.00  0.00           C  
ATOM   2084  N   CYS   259     -82.738 142.682  76.442  1.00  0.00              
ATOM   2085  CA  CYS   259     -83.486 142.678  77.666  1.00  0.00              
ATOM   2086  CB  CYS   259     -84.808 143.456  77.551  1.00  0.00              
ATOM   2087  C   CYS   259     -83.827 141.262  78.017  1.00  0.00              
ATOM   2088  O   CYS   259     -83.745 140.868  79.179  1.00  0.00              
ATOM   2089  SG  CYS   259     -85.755 143.455  79.102  1.00  0.00           S  
ATOM   2090  N   SER   260     -84.225 140.462  77.011  1.00  0.00              
ATOM   2091  CA  SER   260     -84.609 139.098  77.235  1.00  0.00              
ATOM   2092  CB  SER   260     -85.162 138.423  75.969  1.00  0.00              
ATOM   2093  C   SER   260     -83.417 138.309  77.676  1.00  0.00              
ATOM   2094  O   SER   260     -83.523 137.427  78.525  1.00  0.00              
ATOM   2095  OG  SER   260     -85.518 137.079  76.255  1.00  0.00           O  
ATOM   2096  N   LEU   261     -82.245 138.619  77.101  1.00  0.00              
ATOM   2097  CA  LEU   261     -81.015 137.951  77.415  1.00  0.00              
ATOM   2098  CB  LEU   261     -79.868 138.333  76.473  1.00  0.00              
ATOM   2099  C   LEU   261     -80.629 138.234  78.832  1.00  0.00              
ATOM   2100  O   LEU   261     -79.900 137.462  79.451  1.00  0.00              
ATOM   2101  CG  LEU   261     -79.902 137.534  75.156  1.00  0.00           C  
ATOM   2102  CD1 LEU   261     -81.267 137.573  74.461  1.00  0.00           C  
ATOM   2103  CD2 LEU   261     -78.785 137.997  74.221  1.00  0.00           C  
ATOM   2104  N   CYS   262     -81.093 139.374  79.364  1.00  0.00              
ATOM   2105  CA  CYS   262     -80.807 139.853  80.687  1.00  0.00              
ATOM   2106  CB  CYS   262     -81.333 141.276  80.920  1.00  0.00              
ATOM   2107  C   CYS   262     -81.413 138.965  81.735  1.00  0.00              
ATOM   2108  O   CYS   262     -81.080 139.083  82.914  1.00  0.00              
ATOM   2109  SG  CYS   262     -80.461 142.491  79.890  1.00  0.00           S  
ATOM   2110  N   SER   263     -82.383 138.115  81.355  1.00  0.00              
ATOM   2111  CA  SER   263     -83.047 137.246  82.289  1.00  0.00              
ATOM   2112  CB  SER   263     -84.179 136.441  81.630  1.00  0.00              
ATOM   2113  C   SER   263     -82.075 136.245  82.854  1.00  0.00              
ATOM   2114  O   SER   263     -82.293 135.717  83.945  1.00  0.00              
ATOM   2115  OG  SER   263     -85.144 137.323  81.079  1.00  0.00           O  
ATOM   2116  N   VAL   264     -80.994 135.922  82.116  1.00  0.00              
ATOM   2117  CA  VAL   264     -80.040 134.975  82.630  1.00  0.00              
ATOM   2118  CB  VAL   264     -79.665 133.918  81.632  1.00  0.00              
ATOM   2119  C   VAL   264     -78.799 135.730  83.013  1.00  0.00              
ATOM   2120  O   VAL   264     -78.199 136.439  82.209  1.00  0.00              
ATOM   2121  CG1 VAL   264     -78.561 133.037  82.232  1.00  0.00           C  
ATOM   2122  CG2 VAL   264     -80.934 133.132  81.262  1.00  0.00           C  
ATOM   2123  N   PRO   265     -78.403 135.551  84.246  1.00  0.00              
ATOM   2124  CA  PRO   265     -77.247 136.183  84.833  1.00  0.00              
ATOM   2125  CB  PRO   265     -77.187 135.640  86.261  1.00  0.00              
ATOM   2126  C   PRO   265     -75.950 135.977  84.102  1.00  0.00              
ATOM   2127  O   PRO   265     -75.150 136.912  84.068  1.00  0.00              
ATOM   2128  CD  PRO   265     -78.854 134.405  85.010  1.00  0.00           C  
ATOM   2129  CG  PRO   265     -77.830 134.246  86.143  1.00  0.00           C  
ATOM   2130  N   LEU   266     -75.704 134.786  83.526  1.00  0.00              
ATOM   2131  CA  LEU   266     -74.453 134.528  82.868  1.00  0.00              
ATOM   2132  CB  LEU   266     -74.382 133.098  82.290  1.00  0.00              
ATOM   2133  C   LEU   266     -74.357 135.476  81.718  1.00  0.00              
ATOM   2134  O   LEU   266     -73.308 136.070  81.476  1.00  0.00              
ATOM   2135  CG  LEU   266     -73.006 132.616  81.763  1.00  0.00           C  
ATOM   2136  CD1 LEU   266     -73.134 131.199  81.186  1.00  0.00           C  
ATOM   2137  CD2 LEU   266     -72.341 133.574  80.761  1.00  0.00           C  
ATOM   2138  N   PHE   267     -75.473 135.652  80.989  1.00  0.00              
ATOM   2139  CA  PHE   267     -75.480 136.494  79.831  1.00  0.00              
ATOM   2140  CB  PHE   267     -76.823 136.525  79.079  1.00  0.00              
ATOM   2141  C   PHE   267     -75.180 137.890  80.262  1.00  0.00              
ATOM   2142  O   PHE   267     -74.516 138.640  79.549  1.00  0.00              
ATOM   2143  CG  PHE   267     -77.103 135.148  78.587  1.00  0.00           C  
ATOM   2144  CD1 PHE   267     -76.194 134.493  77.790  1.00  0.00           C  
ATOM   2145  CD2 PHE   267     -78.295 134.527  78.879  1.00  0.00           C  
ATOM   2146  CE1 PHE   267     -76.454 133.225  77.326  1.00  0.00           C  
ATOM   2147  CE2 PHE   267     -78.561 133.260  78.416  1.00  0.00           C  
ATOM   2148  CZ  PHE   267     -77.638 132.603  77.640  1.00  0.00           C  
ATOM   2149  N   CYS   268     -75.688 138.280  81.442  1.00  0.00              
ATOM   2150  CA  CYS   268     -75.511 139.611  81.942  1.00  0.00              
ATOM   2151  CB  CYS   268     -76.191 139.775  83.311  1.00  0.00              
ATOM   2152  C   CYS   268     -74.041 139.865  82.103  1.00  0.00              
ATOM   2153  O   CYS   268     -73.523 140.885  81.655  1.00  0.00              
ATOM   2154  SG  CYS   268     -77.923 139.218  83.251  1.00  0.00           S  
ATOM   2155  N   TRP   269     -73.336 138.898  82.712  1.00  0.00              
ATOM   2156  CA  TRP   269     -71.935 138.930  83.030  1.00  0.00              
ATOM   2157  CB  TRP   269     -71.621 137.605  83.756  1.00  0.00              
ATOM   2158  C   TRP   269     -71.163 139.060  81.745  1.00  0.00              
ATOM   2159  O   TRP   269     -70.256 139.884  81.636  1.00  0.00              
ATOM   2160  CG  TRP   269     -70.236 137.276  84.251  1.00  0.00           C  
ATOM   2161  CD2 TRP   269     -69.671 135.967  84.082  1.00  0.00           C  
ATOM   2162  CD1 TRP   269     -69.335 137.998  84.976  1.00  0.00           C  
ATOM   2163  NE1 TRP   269     -68.245 137.211  85.283  1.00  0.00           N  
ATOM   2164  CE2 TRP   269     -68.440 135.957  84.735  1.00  0.00           C  
ATOM   2165  CE3 TRP   269     -70.149 134.861  83.443  1.00  0.00           C  
ATOM   2166  CZ2 TRP   269     -67.664 134.829  84.756  1.00  0.00           C  
ATOM   2167  CZ3 TRP   269     -69.364 133.730  83.454  1.00  0.00           C  
ATOM   2168  CH2 TRP   269     -68.145 133.715  84.100  1.00  0.00           C  
ATOM   2169  N   ILE   270     -71.521 138.258  80.723  1.00  0.00              
ATOM   2170  CA  ILE   270     -70.847 138.316  79.453  1.00  0.00              
ATOM   2171  CB  ILE   270     -71.179 137.174  78.525  1.00  0.00              
ATOM   2172  C   ILE   270     -71.066 139.648  78.786  1.00  0.00              
ATOM   2173  O   ILE   270     -70.155 140.204  78.172  1.00  0.00              
ATOM   2174  CG2 ILE   270     -70.540 135.901  79.093  1.00  0.00           C  
ATOM   2175  CG1 ILE   270     -72.684 137.053  78.250  1.00  0.00           C  
ATOM   2176  CD1 ILE   270     -73.009 135.939  77.256  1.00  0.00           C  
ATOM   2177  N   ILE   271     -72.286 140.204  78.894  1.00  0.00              
ATOM   2178  CA  ILE   271     -72.620 141.470  78.301  1.00  0.00              
ATOM   2179  CB  ILE   271     -74.040 141.881  78.585  1.00  0.00              
ATOM   2180  C   ILE   271     -71.738 142.519  78.916  1.00  0.00              
ATOM   2181  O   ILE   271     -71.321 143.471  78.249  1.00  0.00              
ATOM   2182  CG2 ILE   271     -74.219 143.321  78.077  1.00  0.00           C  
ATOM   2183  CG1 ILE   271     -75.050 140.890  77.977  1.00  0.00           C  
ATOM   2184  CD1 ILE   271     -75.041 140.856  76.450  1.00  0.00           C  
ATOM   2185  N   PHE   272     -71.472 142.385  80.233  1.00  0.00              
ATOM   2186  CA  PHE   272     -70.661 143.352  80.914  1.00  0.00              
ATOM   2187  CB  PHE   272     -70.547 143.138  82.431  1.00  0.00              
ATOM   2188  C   PHE   272     -69.285 143.314  80.323  1.00  0.00              
ATOM   2189  O   PHE   272     -68.693 144.351  80.025  1.00  0.00              
ATOM   2190  CG  PHE   272     -71.943 143.217  82.925  1.00  0.00           C  
ATOM   2191  CD1 PHE   272     -72.723 144.292  82.572  1.00  0.00           C  
ATOM   2192  CD2 PHE   272     -72.451 142.250  83.761  1.00  0.00           C  
ATOM   2193  CE1 PHE   272     -74.018 144.382  83.015  1.00  0.00           C  
ATOM   2194  CE2 PHE   272     -73.747 142.336  84.209  1.00  0.00           C  
ATOM   2195  CZ  PHE   272     -74.528 143.400  83.829  1.00  0.00           C  
ATOM   2196  N   ARG   273     -68.775 142.094  80.084  1.00  0.00              
ATOM   2197  CA  ARG   273     -67.463 141.854  79.549  1.00  0.00              
ATOM   2198  CB  ARG   273     -67.291 140.346  79.276  1.00  0.00              
ATOM   2199  C   ARG   273     -67.373 142.569  78.233  1.00  0.00              
ATOM   2200  O   ARG   273     -66.358 143.179  77.889  1.00  0.00              
ATOM   2201  CG  ARG   273     -66.084 139.905  78.443  1.00  0.00           C  
ATOM   2202  CD  ARG   273     -64.750 139.962  79.180  1.00  0.00           C  
ATOM   2203  NE  ARG   273     -64.204 141.333  79.013  1.00  0.00           N  
ATOM   2204  CZ  ARG   273     -63.263 141.582  78.057  1.00  0.00           C  
ATOM   2205  NH1 ARG   273     -62.732 140.561  77.324  1.00  0.00           N  
ATOM   2206  NH2 ARG   273     -62.851 142.863  77.834  1.00  0.00           N  
ATOM   2207  N   CYS   274     -68.470 142.542  77.464  1.00  0.00              
ATOM   2208  CA  CYS   274     -68.434 143.160  76.163  1.00  0.00              
ATOM   2209  CB  CYS   274     -69.789 143.093  75.436  1.00  0.00              
ATOM   2210  C   CYS   274     -68.084 144.616  76.323  1.00  0.00              
ATOM   2211  O   CYS   274     -67.349 145.200  75.519  1.00  0.00              
ATOM   2212  SG  CYS   274     -70.328 141.386  75.122  1.00  0.00           S  
ATOM   2213  N   PHE   275     -68.619 145.250  77.380  1.00  0.00              
ATOM   2214  CA  PHE   275     -68.351 146.645  77.582  1.00  0.00              
ATOM   2215  CB  PHE   275     -69.334 147.338  78.540  1.00  0.00              
ATOM   2216  C   PHE   275     -66.927 146.886  78.004  1.00  0.00              
ATOM   2217  O   PHE   275     -66.438 148.002  77.893  1.00  0.00              
ATOM   2218  CG  PHE   275     -70.583 147.479  77.735  1.00  0.00           C  
ATOM   2219  CD1 PHE   275     -71.503 146.460  77.672  1.00  0.00           C  
ATOM   2220  CD2 PHE   275     -70.820 148.631  77.017  1.00  0.00           C  
ATOM   2221  CE1 PHE   275     -72.642 146.597  76.918  1.00  0.00           C  
ATOM   2222  CE2 PHE   275     -71.962 148.771  76.262  1.00  0.00           C  
ATOM   2223  CZ  PHE   275     -72.879 147.751  76.211  1.00  0.00           C  
ATOM   2224  N   GLN   276     -66.257 145.903  78.627  1.00  0.00              
ATOM   2225  CA  GLN   276     -64.896 146.055  79.072  1.00  0.00              
ATOM   2226  CB  GLN   276     -64.574 145.006  80.148  1.00  0.00              
ATOM   2227  C   GLN   276     -63.844 145.992  77.966  1.00  0.00              
ATOM   2228  O   GLN   276     -62.808 146.641  78.078  1.00  0.00              
ATOM   2229  CG  GLN   276     -63.384 145.349  81.038  1.00  0.00           C  
ATOM   2230  CD  GLN   276     -63.412 144.363  82.198  1.00  0.00           C  
ATOM   2231  OE1 GLN   276     -62.974 143.220  82.072  1.00  0.00           O  
ATOM   2232  NE2 GLN   276     -63.962 144.811  83.360  1.00  0.00           N  
ATOM   2233  N   HIS   277     -64.058 145.205  76.884  1.00  0.00              
ATOM   2234  CA  HIS   277     -63.095 144.895  75.827  1.00  0.00              
ATOM   2235  CB  HIS   277     -63.744 144.164  74.654  1.00  0.00              
ATOM   2236  C   HIS   277     -62.386 146.055  75.178  1.00  0.00              
ATOM   2237  O   HIS   277     -63.041 146.908  74.617  1.00  0.00              
ATOM   2238  ND1 HIS   277     -61.810 143.324  73.240  1.00  0.00           N  
ATOM   2239  CG  HIS   277     -62.866 144.181  73.444  1.00  0.00           C  
ATOM   2240  NE2 HIS   277     -61.941 144.622  71.439  1.00  0.00           N  
ATOM   2241  CD2 HIS   277     -62.931 144.969  72.337  1.00  0.00           C  
ATOM   2242  CE1 HIS   277     -61.293 143.631  72.025  1.00  0.00           C  
ATOM   2243  N   PHE   278     -61.025 146.160  75.164  1.00  0.00              
ATOM   2244  CA  PHE   278     -60.359 147.346  74.617  1.00  0.00              
ATOM   2245  CB  PHE   278     -59.039 147.731  75.333  1.00  0.00              
ATOM   2246  C   PHE   278     -60.174 147.315  73.140  1.00  0.00              
ATOM   2247  O   PHE   278     -60.206 146.269  72.503  1.00  0.00              
ATOM   2248  CG  PHE   278     -58.456 149.033  74.837  1.00  0.00           C  
ATOM   2249  CD1 PHE   278     -59.233 150.151  74.749  1.00  0.00           C  
ATOM   2250  CD2 PHE   278     -57.133 149.198  74.499  1.00  0.00           C  
ATOM   2251  CE1 PHE   278     -58.754 151.365  74.313  1.00  0.00           C  
ATOM   2252  CE2 PHE   278     -56.624 150.395  74.054  1.00  0.00           C  
ATOM   2253  CZ  PHE   278     -57.437 151.494  73.954  1.00  0.00           C  
ATOM   2254  N   ARG   279     -60.005 148.523  72.570  1.00  0.00              
ATOM   2255  CA  ARG   279     -59.733 148.780  71.191  1.00  0.00              
ATOM   2256  CB  ARG   279     -59.586 150.284  70.913  1.00  0.00              
ATOM   2257  C   ARG   279     -58.414 148.132  70.938  1.00  0.00              
ATOM   2258  O   ARG   279     -58.063 147.817  69.802  1.00  0.00              
ATOM   2259  CG  ARG   279     -60.816 151.086  71.350  1.00  0.00           C  
ATOM   2260  CD  ARG   279     -60.627 152.603  71.285  1.00  0.00           C  
ATOM   2261  NE  ARG   279     -61.802 153.230  71.958  1.00  0.00           N  
ATOM   2262  CZ  ARG   279     -62.830 153.747  71.223  1.00  0.00           C  
ATOM   2263  NH1 ARG   279     -62.786 153.704  69.859  1.00  0.00           N  
ATOM   2264  NH2 ARG   279     -63.892 154.326  71.857  1.00  0.00           N  
ATOM   2265  N   ALA   280     -57.622 147.983  72.015  1.00  0.00              
ATOM   2266  CA  ALA   280     -56.328 147.368  71.931  1.00  0.00              
ATOM   2267  CB  ALA   280     -55.172 148.382  71.880  1.00  0.00              
ATOM   2268  C   ALA   280     -56.125 146.525  73.160  1.00  0.00              
ATOM   2269  O   ALA   280     -56.908 146.530  74.104  1.00  0.00              
ATOM   2270  N   ALA   281     -55.093 145.676  73.130  1.00  0.00              
ATOM   2271  CA  ALA   281     -54.711 144.875  74.254  1.00  0.00              
ATOM   2272  CB  ALA   281     -53.685 143.784  73.908  1.00  0.00              
ATOM   2273  C   ALA   281     -54.107 145.758  75.302  1.00  0.00              
ATOM   2274  O   ALA   281     -54.044 145.394  76.476  1.00  0.00              
ATOM   2275  N   PHE   282     -53.543 146.899  74.865  1.00  0.00              
ATOM   2276  CA  PHE   282     -52.825 147.809  75.711  1.00  0.00              
ATOM   2277  CB  PHE   282     -52.182 148.958  74.911  1.00  0.00              
ATOM   2278  C   PHE   282     -53.707 148.420  76.765  1.00  0.00              
ATOM   2279  O   PHE   282     -53.315 148.482  77.930  1.00  0.00              
ATOM   2280  CG  PHE   282     -51.168 148.353  73.997  1.00  0.00           C  
ATOM   2281  CD1 PHE   282     -51.544 147.828  72.780  1.00  0.00           C  
ATOM   2282  CD2 PHE   282     -49.840 148.308  74.353  1.00  0.00           C  
ATOM   2283  CE1 PHE   282     -50.616 147.268  71.934  1.00  0.00           C  
ATOM   2284  CE2 PHE   282     -48.906 147.749  73.511  1.00  0.00           C  
ATOM   2285  CZ  PHE   282     -49.292 147.228  72.299  1.00  0.00           C  
ATOM   2286  N   GLU   283     -54.922 148.888  76.404  1.00  0.00              
ATOM   2287  CA  GLU   283     -55.739 149.551  77.386  1.00  0.00              
ATOM   2288  CB  GLU   283     -56.267 150.923  76.932  1.00  0.00              
ATOM   2289  C   GLU   283     -56.927 148.688  77.667  1.00  0.00              
ATOM   2290  O   GLU   283     -57.031 147.579  77.152  1.00  0.00              
ATOM   2291  CG  GLU   283     -55.162 151.948  76.662  1.00  0.00           C  
ATOM   2292  CD  GLU   283     -54.487 152.287  77.982  1.00  0.00           C  
ATOM   2293  OE1 GLU   283     -54.697 151.534  78.970  1.00  0.00           O  
ATOM   2294  OE2 GLU   283     -53.750 153.308  78.021  1.00  0.00           O  
ATOM   2295  N   GLY   284     -57.855 149.149  78.529  1.00  0.00              
ATOM   2296  CA  GLY   284     -58.965 148.284  78.805  1.00  0.00              
ATOM   2297  C   GLY   284     -60.253 148.951  78.407  1.00  0.00              
ATOM   2298  O   GLY   284     -61.297 148.655  78.985  1.00  0.00              
ATOM   2299  N   SER   285     -60.245 149.810  77.363  1.00  0.00              
ATOM   2300  CA  SER   285     -61.461 150.506  77.007  1.00  0.00              
ATOM   2301  CB  SER   285     -61.258 151.740  76.091  1.00  0.00              
ATOM   2302  C   SER   285     -62.396 149.547  76.375  1.00  0.00              
ATOM   2303  O   SER   285     -62.029 148.394  76.378  1.00  0.00              
ATOM   2304  OG  SER   285     -62.469 152.196  75.507  1.00  0.00           O  
ATOM   2305  N   PRO   286     -63.627 149.904  76.053  1.00  0.00              
ATOM   2306  CA  PRO   286     -64.571 149.095  75.296  1.00  0.00              
ATOM   2307  CB  PRO   286     -65.969 149.566  75.655  1.00  0.00              
ATOM   2308  C   PRO   286     -64.611 148.949  73.803  1.00  0.00              
ATOM   2309  O   PRO   286     -64.954 147.868  73.358  1.00  0.00              
ATOM   2310  CD  PRO   286     -64.362 150.712  77.016  1.00  0.00           C  
ATOM   2311  CG  PRO   286     -65.760 150.862  76.424  1.00  0.00           C  
ATOM   2312  N   GLN   287     -64.237 149.912  72.969  1.00  0.00              
ATOM   2313  CA  GLN   287     -64.655 149.754  71.582  1.00  0.00              
ATOM   2314  CB  GLN   287     -64.036 148.532  70.866  1.00  0.00              
ATOM   2315  C   GLN   287     -66.147 149.613  71.685  1.00  0.00              
ATOM   2316  O   GLN   287     -66.759 148.676  71.192  1.00  0.00              
ATOM   2317  CG  GLN   287     -64.463 148.350  69.404  1.00  0.00           C  
ATOM   2318  CD  GLN   287     -65.466 147.203  69.281  1.00  0.00           C  
ATOM   2319  OE1 GLN   287     -65.796 146.526  70.254  1.00  0.00           O  
ATOM   2320  NE2 GLN   287     -65.955 146.969  68.034  1.00  0.00           N  
ATOM   2321  N   LEU   288     -66.728 150.680  72.237  1.00  0.00              
ATOM   2322  CA  LEU   288     -67.954 150.981  72.913  1.00  0.00              
ATOM   2323  CB  LEU   288     -68.091 152.511  72.948  1.00  0.00              
ATOM   2324  C   LEU   288     -69.307 150.485  72.448  1.00  0.00              
ATOM   2325  O   LEU   288     -70.008 149.989  73.332  1.00  0.00              
ATOM   2326  CG  LEU   288     -67.035 153.236  73.790  1.00  0.00           C  
ATOM   2327  CD1 LEU   288     -66.938 154.719  73.411  1.00  0.00           C  
ATOM   2328  CD2 LEU   288     -67.383 153.114  75.275  1.00  0.00           C  
ATOM   2329  N   PRO   289     -69.824 150.576  71.252  1.00  0.00              
ATOM   2330  CA  PRO   289     -71.188 150.100  71.079  1.00  0.00              
ATOM   2331  CB  PRO   289     -71.867 151.088  70.130  1.00  0.00              
ATOM   2332  C   PRO   289     -71.348 148.692  70.610  1.00  0.00              
ATOM   2333  O   PRO   289     -70.441 148.183  69.955  1.00  0.00              
ATOM   2334  CD  PRO   289     -69.566 151.745  70.425  1.00  0.00           C  
ATOM   2335  CG  PRO   289     -70.704 151.771  69.396  1.00  0.00           C  
ATOM   2336  N   ASP   290     -72.517 148.062  70.884  1.00  0.00              
ATOM   2337  CA  ASP   290     -72.696 146.721  70.411  1.00  0.00              
ATOM   2338  CB  ASP   290     -72.167 145.659  71.397  1.00  0.00              
ATOM   2339  C   ASP   290     -74.142 146.456  70.132  1.00  0.00              
ATOM   2340  O   ASP   290     -75.019 147.126  70.675  1.00  0.00              
ATOM   2341  CG  ASP   290     -72.878 145.735  72.750  1.00  0.00           C  
ATOM   2342  OD1 ASP   290     -73.972 146.351  72.855  1.00  0.00           O  
ATOM   2343  OD2 ASP   290     -72.307 145.165  73.716  1.00  0.00           O  
ATOM   2344  N   CYS   291     -74.409 145.473  69.241  1.00  0.00              
ATOM   2345  CA  CYS   291     -75.751 145.072  68.926  1.00  0.00              
ATOM   2346  CB  CYS   291     -76.182 145.474  67.507  1.00  0.00              
ATOM   2347  C   CYS   291     -75.788 143.575  69.001  1.00  0.00              
ATOM   2348  O   CYS   291     -74.994 142.895  68.354  1.00  0.00              
ATOM   2349  SG  CYS   291     -77.882 144.964  67.121  1.00  0.00           S  
ATOM   2350  N   THR   292     -76.712 143.025  69.815  1.00  0.00              
ATOM   2351  CA  THR   292     -76.805 141.603  69.990  1.00  0.00              
ATOM   2352  CB  THR   292     -76.325 141.221  71.358  1.00  0.00              
ATOM   2353  C   THR   292     -78.241 141.188  69.886  1.00  0.00              
ATOM   2354  O   THR   292     -79.020 141.365  70.822  1.00  0.00              
ATOM   2355  OG1 THR   292     -74.948 141.537  71.505  1.00  0.00           O  
ATOM   2356  CG2 THR   292     -76.583 139.737  71.604  1.00  0.00           C  
ATOM   2357  N   MET   293     -78.637 140.658  68.714  1.00  0.00              
ATOM   2358  CA  MET   293     -79.976 140.189  68.510  1.00  0.00              
ATOM   2359  CB  MET   293     -80.296 139.988  67.020  1.00  0.00              
ATOM   2360  C   MET   293     -80.233 138.894  69.241  1.00  0.00              
ATOM   2361  O   MET   293     -81.299 138.715  69.827  1.00  0.00              
ATOM   2362  CG  MET   293     -81.789 139.854  66.731  1.00  0.00           C  
ATOM   2363  SD  MET   293     -82.217 139.878  64.964  1.00  0.00           S  
ATOM   2364  CE  MET   293     -81.971 141.667  64.759  1.00  0.00           C  
ATOM   2365  N   THR   294     -79.266 137.944  69.233  1.00  0.00              
ATOM   2366  CA  THR   294     -79.501 136.673  69.875  1.00  0.00              
ATOM   2367  CB  THR   294     -79.722 135.517  68.946  1.00  0.00              
ATOM   2368  C   THR   294     -78.368 136.305  70.778  1.00  0.00              
ATOM   2369  O   THR   294     -77.321 136.944  70.798  1.00  0.00              
ATOM   2370  OG1 THR   294     -78.667 135.422  68.000  1.00  0.00           O  
ATOM   2371  CG2 THR   294     -81.089 135.685  68.274  1.00  0.00           C  
ATOM   2372  N   LEU   295     -78.577 135.237  71.574  1.00  0.00              
ATOM   2373  CA  LEU   295     -77.589 134.767  72.500  1.00  0.00              
ATOM   2374  CB  LEU   295     -78.054 133.565  73.346  1.00  0.00              
ATOM   2375  C   LEU   295     -76.397 134.326  71.720  1.00  0.00              
ATOM   2376  O   LEU   295     -75.263 134.476  72.173  1.00  0.00              
ATOM   2377  CG  LEU   295     -79.029 133.921  74.481  1.00  0.00           C  
ATOM   2378  CD1 LEU   295     -79.445 132.673  75.274  1.00  0.00           C  
ATOM   2379  CD2 LEU   295     -78.424 134.995  75.397  1.00  0.00           C  
ATOM   2380  N   THR   296     -76.626 133.746  70.528  1.00  0.00              
ATOM   2381  CA  THR   296     -75.526 133.285  69.736  1.00  0.00              
ATOM   2382  CB  THR   296     -75.940 132.668  68.432  1.00  0.00              
ATOM   2383  C   THR   296     -74.670 134.455  69.394  1.00  0.00              
ATOM   2384  O   THR   296     -73.452 134.379  69.521  1.00  0.00              
ATOM   2385  OG1 THR   296     -76.804 131.565  68.656  1.00  0.00           O  
ATOM   2386  CG2 THR   296     -74.670 132.205  67.695  1.00  0.00           C  
ATOM   2387  N   ASP   297     -75.275 135.575  68.951  1.00  0.00              
ATOM   2388  CA  ASP   297     -74.452 136.694  68.608  1.00  0.00              
ATOM   2389  CB  ASP   297     -75.023 137.688  67.563  1.00  0.00              
ATOM   2390  C   ASP   297     -73.843 137.304  69.835  1.00  0.00              
ATOM   2391  O   ASP   297     -72.843 138.013  69.736  1.00  0.00              
ATOM   2392  CG  ASP   297     -76.370 138.260  67.930  1.00  0.00           C  
ATOM   2393  OD1 ASP   297     -76.538 138.650  69.108  1.00  0.00           O  
ATOM   2394  OD2 ASP   297     -77.255 138.316  67.035  1.00  0.00           O  
ATOM   2395  N   VAL   298     -74.440 137.080  71.027  1.00  0.00              
ATOM   2396  CA  VAL   298     -73.812 137.557  72.233  1.00  0.00              
ATOM   2397  CB  VAL   298     -74.508 137.141  73.498  1.00  0.00              
ATOM   2398  C   VAL   298     -72.497 136.854  72.353  1.00  0.00              
ATOM   2399  O   VAL   298     -71.450 137.477  72.522  1.00  0.00              
ATOM   2400  CG1 VAL   298     -73.718 137.712  74.688  1.00  0.00           C  
ATOM   2401  CG2 VAL   298     -75.978 137.554  73.463  1.00  0.00           C  
ATOM   2402  N   PHE   299     -72.536 135.510  72.240  1.00  0.00              
ATOM   2403  CA  PHE   299     -71.379 134.674  72.379  1.00  0.00              
ATOM   2404  CB  PHE   299     -71.693 133.169  72.275  1.00  0.00              
ATOM   2405  C   PHE   299     -70.404 135.010  71.293  1.00  0.00              
ATOM   2406  O   PHE   299     -69.198 135.045  71.537  1.00  0.00              
ATOM   2407  CG  PHE   299     -72.275 132.700  73.568  1.00  0.00           C  
ATOM   2408  CD1 PHE   299     -73.631 132.736  73.800  1.00  0.00           C  
ATOM   2409  CD2 PHE   299     -71.449 132.218  74.558  1.00  0.00           C  
ATOM   2410  CE1 PHE   299     -74.151 132.298  74.996  1.00  0.00           C  
ATOM   2411  CE2 PHE   299     -71.962 131.778  75.756  1.00  0.00           C  
ATOM   2412  CZ  PHE   299     -73.317 131.817  75.977  1.00  0.00           C  
ATOM   2413  N   LEU   300     -70.895 135.247  70.058  1.00  0.00              
ATOM   2414  CA  LEU   300     -70.012 135.591  68.975  1.00  0.00              
ATOM   2415  CB  LEU   300     -70.691 135.907  67.625  1.00  0.00              
ATOM   2416  C   LEU   300     -69.316 136.865  69.288  1.00  0.00              
ATOM   2417  O   LEU   300     -68.116 136.999  69.062  1.00  0.00              
ATOM   2418  CG  LEU   300     -70.987 134.726  66.690  1.00  0.00           C  
ATOM   2419  CD1 LEU   300     -69.685 134.015  66.287  1.00  0.00           C  
ATOM   2420  CD2 LEU   300     -72.066 133.793  67.238  1.00  0.00           C  
ATOM   2421  N   LEU   301     -70.066 137.841  69.813  1.00  0.00              
ATOM   2422  CA  LEU   301     -69.508 139.134  70.058  1.00  0.00              
ATOM   2423  CB  LEU   301     -70.573 140.092  70.640  1.00  0.00              
ATOM   2424  C   LEU   301     -68.398 138.952  71.042  1.00  0.00              
ATOM   2425  O   LEU   301     -67.316 139.507  70.866  1.00  0.00              
ATOM   2426  CG  LEU   301     -70.182 141.581  70.775  1.00  0.00           C  
ATOM   2427  CD1 LEU   301     -71.348 142.389  71.361  1.00  0.00           C  
ATOM   2428  CD2 LEU   301     -68.899 141.796  71.587  1.00  0.00           C  
ATOM   2429  N   VAL   302     -68.629 138.146  72.095  1.00  0.00              
ATOM   2430  CA  VAL   302     -67.637 137.952  73.112  1.00  0.00              
ATOM   2431  CB  VAL   302     -68.119 137.082  74.239  1.00  0.00              
ATOM   2432  C   VAL   302     -66.431 137.285  72.527  1.00  0.00              
ATOM   2433  O   VAL   302     -65.301 137.703  72.776  1.00  0.00              
ATOM   2434  CG1 VAL   302     -66.948 136.834  75.205  1.00  0.00           C  
ATOM   2435  CG2 VAL   302     -69.336 137.754  74.900  1.00  0.00           C  
ATOM   2436  N   THR   303     -66.637 136.226  71.721  1.00  0.00              
ATOM   2437  CA  THR   303     -65.519 135.487  71.212  1.00  0.00              
ATOM   2438  CB  THR   303     -65.919 134.212  70.516  1.00  0.00              
ATOM   2439  C   THR   303     -64.706 136.347  70.289  1.00  0.00              
ATOM   2440  O   THR   303     -63.482 136.386  70.394  1.00  0.00              
ATOM   2441  OG1 THR   303     -64.790 133.367  70.363  1.00  0.00           O  
ATOM   2442  CG2 THR   303     -66.516 134.527  69.139  1.00  0.00           C  
ATOM   2443  N   GLU   304     -65.370 137.095  69.389  1.00  0.00              
ATOM   2444  CA  GLU   304     -64.706 137.912  68.411  1.00  0.00              
ATOM   2445  CB  GLU   304     -65.727 138.559  67.458  1.00  0.00              
ATOM   2446  C   GLU   304     -63.930 138.964  69.133  1.00  0.00              
ATOM   2447  O   GLU   304     -62.809 139.302  68.753  1.00  0.00              
ATOM   2448  CG  GLU   304     -66.466 137.498  66.631  1.00  0.00           C  
ATOM   2449  CD  GLU   304     -67.713 138.107  66.006  1.00  0.00           C  
ATOM   2450  OE1 GLU   304     -67.928 139.336  66.175  1.00  0.00           O  
ATOM   2451  OE2 GLU   304     -68.474 137.343  65.353  1.00  0.00           O  
ATOM   2452  N   VAL   305     -64.524 139.493  70.213  1.00  0.00              
ATOM   2453  CA  VAL   305     -63.934 140.494  71.055  1.00  0.00              
ATOM   2454  CB  VAL   305     -64.862 140.831  72.184  1.00  0.00              
ATOM   2455  C   VAL   305     -62.677 139.944  71.642  1.00  0.00              
ATOM   2456  O   VAL   305     -61.647 140.618  71.662  1.00  0.00              
ATOM   2457  CG1 VAL   305     -64.072 141.477  73.322  1.00  0.00           C  
ATOM   2458  CG2 VAL   305     -65.952 141.759  71.626  1.00  0.00           C  
ATOM   2459  N   HIS   306     -62.734 138.693  72.132  1.00  0.00              
ATOM   2460  CA  HIS   306     -61.590 138.102  72.753  1.00  0.00              
ATOM   2461  CB  HIS   306     -61.874 136.711  73.345  1.00  0.00              
ATOM   2462  C   HIS   306     -60.487 137.949  71.753  1.00  0.00              
ATOM   2463  O   HIS   306     -59.336 138.260  72.054  1.00  0.00              
ATOM   2464  ND1 HIS   306     -63.378 135.702  75.133  1.00  0.00           N  
ATOM   2465  CG  HIS   306     -62.732 136.780  74.571  1.00  0.00           C  
ATOM   2466  NE2 HIS   306     -63.851 137.462  76.408  1.00  0.00           N  
ATOM   2467  CD2 HIS   306     -63.031 137.847  75.362  1.00  0.00           C  
ATOM   2468  CE1 HIS   306     -64.032 136.166  76.229  1.00  0.00           C  
ATOM   2469  N   LEU   307     -60.795 137.466  70.532  1.00  0.00              
ATOM   2470  CA  LEU   307     -59.731 137.282  69.584  1.00  0.00              
ATOM   2471  CB  LEU   307     -60.129 136.751  68.190  1.00  0.00              
ATOM   2472  C   LEU   307     -59.113 138.597  69.262  1.00  0.00              
ATOM   2473  O   LEU   307     -57.890 138.711  69.229  1.00  0.00              
ATOM   2474  CG  LEU   307     -60.513 135.269  68.071  1.00  0.00           C  
ATOM   2475  CD1 LEU   307     -59.387 134.357  68.581  1.00  0.00           C  
ATOM   2476  CD2 LEU   307     -61.895 134.983  68.659  1.00  0.00           C  
ATOM   2477  N   ASN   308     -59.932 139.636  69.011  1.00  0.00              
ATOM   2478  CA  ASN   308     -59.287 140.820  68.530  1.00  0.00              
ATOM   2479  CB  ASN   308     -60.199 141.876  67.866  1.00  0.00              
ATOM   2480  C   ASN   308     -58.399 141.437  69.567  1.00  0.00              
ATOM   2481  O   ASN   308     -57.297 141.868  69.237  1.00  0.00              
ATOM   2482  CG  ASN   308     -61.113 142.565  68.851  1.00  0.00           C  
ATOM   2483  OD1 ASN   308     -60.860 143.703  69.238  1.00  0.00           O  
ATOM   2484  ND2 ASN   308     -62.224 141.884  69.235  1.00  0.00           N  
ATOM   2485  N   ARG   309     -58.839 141.520  70.838  1.00  0.00              
ATOM   2486  CA  ARG   309     -58.013 142.137  71.845  1.00  0.00              
ATOM   2487  CB  ARG   309     -58.784 142.366  73.153  1.00  0.00              
ATOM   2488  C   ARG   309     -56.808 141.289  72.170  1.00  0.00              
ATOM   2489  O   ARG   309     -55.689 141.790  72.257  1.00  0.00              
ATOM   2490  CG  ARG   309     -57.962 143.020  74.261  1.00  0.00           C  
ATOM   2491  CD  ARG   309     -58.764 143.217  75.546  1.00  0.00           C  
ATOM   2492  NE  ARG   309     -57.837 143.772  76.568  1.00  0.00           N  
ATOM   2493  CZ  ARG   309     -58.199 143.738  77.882  1.00  0.00           C  
ATOM   2494  NH1 ARG   309     -59.412 143.223  78.234  1.00  0.00           N  
ATOM   2495  NH2 ARG   309     -57.350 144.210  78.839  1.00  0.00           N  
ATOM   2496  N   MET   310     -57.039 139.975  72.364  1.00  0.00              
ATOM   2497  CA  MET   310     -56.120 138.952  72.806  1.00  0.00              
ATOM   2498  CB  MET   310     -56.843 137.701  73.327  1.00  0.00              
ATOM   2499  C   MET   310     -55.100 138.491  71.796  1.00  0.00              
ATOM   2500  O   MET   310     -54.098 137.891  72.187  1.00  0.00              
ATOM   2501  CG  MET   310     -57.675 137.989  74.578  1.00  0.00           C  
ATOM   2502  SD  MET   310     -56.714 138.636  75.979  1.00  0.00           S  
ATOM   2503  CE  MET   310     -55.866 137.074  76.352  1.00  0.00           C  
ATOM   2504  N   GLN   311     -55.337 138.694  70.486  1.00  0.00              
ATOM   2505  CA  GLN   311     -54.537 138.127  69.423  1.00  0.00              
ATOM   2506  CB  GLN   311     -55.004 138.618  68.036  1.00  0.00              
ATOM   2507  C   GLN   311     -53.077 138.469  69.522  1.00  0.00              
ATOM   2508  O   GLN   311     -52.243 137.612  69.228  1.00  0.00              
ATOM   2509  CG  GLN   311     -54.107 138.178  66.876  1.00  0.00           C  
ATOM   2510  CD  GLN   311     -54.456 136.750  66.489  1.00  0.00           C  
ATOM   2511  OE1 GLN   311     -55.618 136.350  66.525  1.00  0.00           O  
ATOM   2512  NE2 GLN   311     -53.421 135.959  66.099  1.00  0.00           N  
ATOM   2513  N   PRO   312     -52.716 139.656  69.914  1.00  0.00              
ATOM   2514  CA  PRO   312     -51.319 140.005  69.990  1.00  0.00              
ATOM   2515  CB  PRO   312     -51.289 141.521  70.192  1.00  0.00              
ATOM   2516  C   PRO   312     -50.523 139.246  71.001  1.00  0.00              
ATOM   2517  O   PRO   312     -49.297 139.292  70.928  1.00  0.00              
ATOM   2518  CD  PRO   312     -53.548 140.814  69.622  1.00  0.00           C  
ATOM   2519  CG  PRO   312     -52.579 142.005  69.503  1.00  0.00           C  
ATOM   2520  N   SER   313     -51.176 138.560  71.954  1.00  0.00              
ATOM   2521  CA  SER   313     -50.476 137.836  72.975  1.00  0.00              
ATOM   2522  CB  SER   313     -51.429 137.173  73.981  1.00  0.00              
ATOM   2523  C   SER   313     -49.696 136.729  72.346  1.00  0.00              
ATOM   2524  O   SER   313     -48.651 136.338  72.864  1.00  0.00              
ATOM   2525  OG  SER   313     -52.226 138.154  74.625  1.00  0.00           O  
ATOM   2526  N   SER   314     -50.180 136.172  71.219  1.00  0.00              
ATOM   2527  CA  SER   314     -49.432 135.092  70.648  1.00  0.00              
ATOM   2528  CB  SER   314     -50.297 133.939  70.107  1.00  0.00              
ATOM   2529  C   SER   314     -48.629 135.631  69.507  1.00  0.00              
ATOM   2530  O   SER   314     -49.168 136.077  68.493  1.00  0.00              
ATOM   2531  OG  SER   314     -51.027 134.356  68.964  1.00  0.00           O  
ATOM   2532  N   LEU   315     -47.289 135.620  69.654  1.00  0.00              
ATOM   2533  CA  LEU   315     -46.486 136.091  68.567  1.00  0.00              
ATOM   2534  CB  LEU   315     -45.656 137.345  68.892  1.00  0.00              
ATOM   2535  C   LEU   315     -45.469 135.044  68.328  1.00  0.00              
ATOM   2536  O   LEU   315     -44.271 135.296  68.373  1.00  0.00              
ATOM   2537  CG  LEU   315     -46.444 138.509  69.514  1.00  0.00           C  
ATOM   2538  CD1 LEU   315     -46.780 138.212  70.983  1.00  0.00           C  
ATOM   2539  CD2 LEU   315     -45.715 139.847  69.332  1.00  0.00           C  
ATOM   2540  N   VAL   316     -45.903 133.830  68.015  1.00  0.00              
ATOM   2541  CA  VAL   316     -44.903 132.846  67.812  1.00  0.00              
ATOM   2542  CB  VAL   316     -45.037 131.621  68.673  1.00  0.00              
ATOM   2543  C   VAL   316     -45.133 132.435  66.452  1.00  0.00              
ATOM   2544  O   VAL   316     -45.577 133.234  65.630  1.00  0.00              
ATOM   2545  CG1 VAL   316     -44.799 132.026  70.134  1.00  0.00           C  
ATOM   2546  CG2 VAL   316     -46.417 130.986  68.449  1.00  0.00           C  
ATOM   2547  N   GLN   317     -44.752 131.194  66.176  1.00  0.00              
ATOM   2548  CA  GLN   317     -45.121 130.714  64.908  1.00  0.00              
ATOM   2549  CB  GLN   317     -44.631 129.275  64.725  1.00  0.00              
ATOM   2550  C   GLN   317     -46.609 130.796  64.941  1.00  0.00              
ATOM   2551  O   GLN   317     -47.230 130.382  65.919  1.00  0.00              
ATOM   2552  CG  GLN   317     -43.101 129.191  64.708  1.00  0.00           C  
ATOM   2553  CD  GLN   317     -42.595 129.362  66.131  1.00  0.00           C  
ATOM   2554  OE1 GLN   317     -43.190 128.854  67.080  1.00  0.00           O  
ATOM   2555  NE2 GLN   317     -41.461 130.096  66.288  1.00  0.00           N  
ATOM   2556  N   ARG   318     -47.228 131.378  63.891  1.00  0.00              
ATOM   2557  CA  ARG   318     -48.656 131.474  63.931  1.00  0.00              
ATOM   2558  CB  ARG   318     -49.293 132.308  62.819  1.00  0.00              
ATOM   2559  C   ARG   318     -49.097 130.058  63.969  1.00  0.00              
ATOM   2560  O   ARG   318     -50.104 129.711  64.580  1.00  0.00              
ATOM   2561  CG  ARG   318     -49.211 133.821  63.030  1.00  0.00           C  
ATOM   2562  CD  ARG   318     -49.811 134.623  61.871  1.00  0.00           C  
ATOM   2563  NE  ARG   318     -49.921 136.045  62.304  1.00  0.00           N  
ATOM   2564  CZ  ARG   318     -51.130 136.540  62.704  1.00  0.00           C  
ATOM   2565  NH1 ARG   318     -52.239 135.747  62.656  1.00  0.00           N  
ATOM   2566  NH2 ARG   318     -51.234 137.829  63.143  1.00  0.00           N  
ATOM   2567  N   ASN   319     -48.284 129.190  63.352  1.00  0.00              
ATOM   2568  CA  ASN   319     -48.505 127.797  63.492  1.00  0.00              
ATOM   2569  CB  ASN   319     -48.199 126.948  62.257  1.00  0.00              
ATOM   2570  C   ASN   319     -47.597 127.277  64.571  1.00  0.00              
ATOM   2571  O   ASN   319     -47.975 127.345  65.742  1.00  0.00              
ATOM   2572  CG  ASN   319     -48.512 125.506  62.653  1.00  0.00           C  
ATOM   2573  OD1 ASN   319     -49.168 125.235  63.659  1.00  0.00           O  
ATOM   2574  ND2 ASN   319     -48.002 124.540  61.849  1.00  0.00           N  
ATOM   2575  N   THR   320     -46.432 126.682  64.163  1.00  0.00              
ATOM   2576  CA  THR   320     -45.423 126.078  65.015  1.00  0.00              
ATOM   2577  CB  THR   320     -45.649 124.594  65.161  1.00  0.00              
ATOM   2578  C   THR   320     -44.064 126.317  64.368  1.00  0.00              
ATOM   2579  O   THR   320     -43.970 126.986  63.343  1.00  0.00              
ATOM   2580  OG1 THR   320     -46.995 124.364  65.552  1.00  0.00           O  
ATOM   2581  CG2 THR   320     -44.733 124.026  66.261  1.00  0.00           C  
ATOM   2582  N   ARG   321     -42.966 125.759  64.935  1.00  0.00              
ATOM   2583  CA  ARG   321     -41.613 125.983  64.472  1.00  0.00              
ATOM   2584  CB  ARG   321     -40.554 125.174  65.240  1.00  0.00              
ATOM   2585  C   ARG   321     -41.515 125.592  63.034  1.00  0.00              
ATOM   2586  O   ARG   321     -42.374 124.872  62.532  1.00  0.00              
ATOM   2587  CG  ARG   321     -40.696 123.657  65.087  1.00  0.00           C  
ATOM   2588  CD  ARG   321     -41.990 123.077  65.662  1.00  0.00           C  
ATOM   2589  NE  ARG   321     -42.000 123.355  67.126  1.00  0.00           N  
ATOM   2590  CZ  ARG   321     -42.676 122.526  67.973  1.00  0.00           C  
ATOM   2591  NH1 ARG   321     -43.314 121.422  67.484  1.00  0.00           N  
ATOM   2592  NH2 ARG   321     -42.710 122.797  69.310  1.00  0.00           N  
ATOM   2593  N   SER   322     -40.489 126.148  62.343  1.00  0.00              
ATOM   2594  CA  SER   322     -40.147 125.949  60.954  1.00  0.00              
ATOM   2595  CB  SER   322     -40.972 124.878  60.205  1.00  0.00              
ATOM   2596  C   SER   322     -40.399 127.281  60.324  1.00  0.00              
ATOM   2597  O   SER   322     -40.494 128.281  61.035  1.00  0.00              
ATOM   2598  OG  SER   322     -42.301 125.336  60.000  1.00  0.00           O  
ATOM   2599  N   PRO   323     -40.515 127.381  59.034  1.00  0.00              
ATOM   2600  CA  PRO   323     -40.751 128.696  58.528  1.00  0.00              
ATOM   2601  CB  PRO   323     -40.562 128.605  57.020  1.00  0.00              
ATOM   2602  C   PRO   323     -42.071 129.228  58.997  1.00  0.00              
ATOM   2603  O   PRO   323     -43.022 128.466  59.164  1.00  0.00              
ATOM   2604  CD  PRO   323     -39.672 126.620  58.123  1.00  0.00           C  
ATOM   2605  CG  PRO   323     -39.484 127.514  56.883  1.00  0.00           C  
ATOM   2606  N   VAL   324     -42.115 130.555  59.210  1.00  0.00              
ATOM   2607  CA  VAL   324     -43.216 131.324  59.724  1.00  0.00              
ATOM   2608  CB  VAL   324     -42.865 132.774  59.875  1.00  0.00              
ATOM   2609  C   VAL   324     -44.379 131.266  58.780  1.00  0.00              
ATOM   2610  O   VAL   324     -45.535 131.470  59.150  1.00  0.00              
ATOM   2611  CG1 VAL   324     -44.134 133.548  60.267  1.00  0.00           C  
ATOM   2612  CG2 VAL   324     -41.711 132.901  60.883  1.00  0.00           C  
ATOM   2613  N   GLU   325     -44.109 131.047  57.494  1.00  0.00              
ATOM   2614  CA  GLU   325     -45.197 131.115  56.566  1.00  0.00              
ATOM   2615  CB  GLU   325     -44.750 130.906  55.109  1.00  0.00              
ATOM   2616  C   GLU   325     -46.163 130.026  56.816  1.00  0.00              
ATOM   2617  O   GLU   325     -47.375 130.200  56.690  1.00  0.00              
ATOM   2618  CG  GLU   325     -43.612 131.821  54.661  1.00  0.00           C  
ATOM   2619  CD  GLU   325     -42.314 131.138  55.073  1.00  0.00           C  
ATOM   2620  OE1 GLU   325     -42.115 129.960  54.669  1.00  0.00           O  
ATOM   2621  OE2 GLU   325     -41.510 131.777  55.802  1.00  0.00           O  
ATOM   2622  N   THR   326     -45.635 128.870  57.232  1.00  0.00              
ATOM   2623  CA  THR   326     -46.423 127.696  57.412  1.00  0.00              
ATOM   2624  CB  THR   326     -45.652 126.537  57.972  1.00  0.00              
ATOM   2625  C   THR   326     -47.476 128.016  58.404  1.00  0.00              
ATOM   2626  O   THR   326     -48.501 127.340  58.447  1.00  0.00              
ATOM   2627  OG1 THR   326     -45.181 126.847  59.276  1.00  0.00           O  
ATOM   2628  CG2 THR   326     -44.471 126.221  57.039  1.00  0.00           C  
ATOM   2629  N   LEU   327     -47.205 129.048  59.224  1.00  0.00              
ATOM   2630  CA  LEU   327     -47.949 129.466  60.372  1.00  0.00              
ATOM   2631  CB  LEU   327     -47.198 130.545  61.130  1.00  0.00              
ATOM   2632  C   LEU   327     -49.305 129.984  60.057  1.00  0.00              
ATOM   2633  O   LEU   327     -49.772 131.021  60.507  1.00  0.00              
ATOM   2634  CG  LEU   327     -45.787 130.037  61.430  1.00  0.00           C  
ATOM   2635  CD1 LEU   327     -44.954 131.147  62.067  1.00  0.00           C  
ATOM   2636  CD2 LEU   327     -45.801 128.665  62.117  1.00  0.00           C  
ATOM   2637  N   HIS   328     -50.076 129.232  59.318  1.00  0.00              
ATOM   2638  CA  HIS   328     -51.394 129.726  59.171  1.00  0.00              
ATOM   2639  CB  HIS   328     -52.125 129.084  57.985  1.00  0.00              
ATOM   2640  C   HIS   328     -52.121 129.472  60.445  1.00  0.00              
ATOM   2641  O   HIS   328     -53.231 129.955  60.658  1.00  0.00              
ATOM   2642  ND1 HIS   328     -51.574 128.825  55.507  1.00  0.00           N  
ATOM   2643  CG  HIS   328     -51.504 129.524  56.691  1.00  0.00           C  
ATOM   2644  NE2 HIS   328     -50.396 130.666  55.089  1.00  0.00           N  
ATOM   2645  CD2 HIS   328     -50.782 130.646  56.416  1.00  0.00           C  
ATOM   2646  CE1 HIS   328     -50.895 129.553  54.583  1.00  0.00           C  
ATOM   2647  N   ALA   329     -51.468 128.705  61.330  1.00  0.00              
ATOM   2648  CA  ALA   329     -52.032 128.078  62.488  1.00  0.00              
ATOM   2649  CB  ALA   329     -51.240 126.941  63.123  1.00  0.00              
ATOM   2650  C   ALA   329     -52.617 128.930  63.542  1.00  0.00              
ATOM   2651  O   ALA   329     -53.116 128.355  64.504  1.00  0.00              
ATOM   2652  N   GLY   330     -52.435 130.259  63.533  1.00  0.00              
ATOM   2653  CA  GLY   330     -53.204 130.958  64.520  1.00  0.00              
ATOM   2654  C   GLY   330     -54.637 130.565  64.250  1.00  0.00              
ATOM   2655  O   GLY   330     -55.412 130.319  65.174  1.00  0.00              
ATOM   2656  N   ARG   331     -55.012 130.449  62.960  1.00  0.00              
ATOM   2657  CA  ARG   331     -56.341 130.009  62.637  1.00  0.00              
ATOM   2658  CB  ARG   331     -56.719 130.147  61.148  1.00  0.00              
ATOM   2659  C   ARG   331     -56.511 128.577  63.044  1.00  0.00              
ATOM   2660  O   ARG   331     -57.577 128.179  63.512  1.00  0.00              
ATOM   2661  CG  ARG   331     -55.885 129.325  60.165  1.00  0.00           C  
ATOM   2662  CD  ARG   331     -56.354 129.503  58.718  1.00  0.00           C  
ATOM   2663  NE  ARG   331     -55.485 128.666  57.844  1.00  0.00           N  
ATOM   2664  CZ  ARG   331     -55.805 127.359  57.618  1.00  0.00           C  
ATOM   2665  NH1 ARG   331     -56.914 126.819  58.203  1.00  0.00           N  
ATOM   2666  NH2 ARG   331     -55.020 126.593  56.807  1.00  0.00           N  
ATOM   2667  N   ASP   332     -55.451 127.764  62.879  1.00  0.00              
ATOM   2668  CA  ASP   332     -55.523 126.363  63.188  1.00  0.00              
ATOM   2669  CB  ASP   332     -54.216 125.626  62.841  1.00  0.00              
ATOM   2670  C   ASP   332     -55.771 126.217  64.655  1.00  0.00              
ATOM   2671  O   ASP   332     -56.472 125.307  65.089  1.00  0.00              
ATOM   2672  CG  ASP   332     -54.487 124.128  62.789  1.00  0.00           C  
ATOM   2673  OD1 ASP   332     -55.261 123.620  63.642  1.00  0.00           O  
ATOM   2674  OD2 ASP   332     -53.924 123.469  61.875  1.00  0.00           O  
ATOM   2675  N   THR   333     -55.194 127.117  65.468  1.00  0.00              
ATOM   2676  CA  THR   333     -55.351 127.040  66.888  1.00  0.00              
ATOM   2677  CB  THR   333     -54.612 128.136  67.598  1.00  0.00              
ATOM   2678  C   THR   333     -56.796 127.203  67.186  1.00  0.00              
ATOM   2679  O   THR   333     -57.356 126.469  67.998  1.00  0.00              
ATOM   2680  OG1 THR   333     -53.231 128.084  67.274  1.00  0.00           O  
ATOM   2681  CG2 THR   333     -54.800 127.959  69.110  1.00  0.00           C  
ATOM   2682  N   LEU   334     -57.441 128.175  66.519  1.00  0.00              
ATOM   2683  CA  LEU   334     -58.836 128.374  66.762  1.00  0.00              
ATOM   2684  CB  LEU   334     -59.447 129.582  66.031  1.00  0.00              
ATOM   2685  C   LEU   334     -59.581 127.156  66.326  1.00  0.00              
ATOM   2686  O   LEU   334     -60.523 126.727  66.991  1.00  0.00              
ATOM   2687  CG  LEU   334     -59.032 130.933  66.637  1.00  0.00           C  
ATOM   2688  CD1 LEU   334     -59.780 132.098  65.968  1.00  0.00           C  
ATOM   2689  CD2 LEU   334     -59.197 130.918  68.166  1.00  0.00           C  
ATOM   2690  N   CYS   335     -59.173 126.559  65.193  1.00  0.00              
ATOM   2691  CA  CYS   335     -59.841 125.386  64.710  1.00  0.00              
ATOM   2692  CB  CYS   335     -59.231 124.844  63.407  1.00  0.00              
ATOM   2693  C   CYS   335     -59.680 124.323  65.745  1.00  0.00              
ATOM   2694  O   CYS   335     -60.600 123.549  66.003  1.00  0.00              
ATOM   2695  SG  CYS   335     -60.092 123.362  62.805  1.00  0.00           S  
ATOM   2696  N   SER   336     -58.492 124.265  66.373  1.00  0.00              
ATOM   2697  CA  SER   336     -58.232 123.271  67.368  1.00  0.00              
ATOM   2698  CB  SER   336     -56.822 123.389  67.971  1.00  0.00              
ATOM   2699  C   SER   336     -59.210 123.457  68.483  1.00  0.00              
ATOM   2700  O   SER   336     -59.725 122.479  69.023  1.00  0.00              
ATOM   2701  OG  SER   336     -56.625 122.379  68.950  1.00  0.00           O  
ATOM   2702  N   LEU   337     -59.496 124.722  68.860  1.00  0.00              
ATOM   2703  CA  LEU   337     -60.439 124.943  69.924  1.00  0.00              
ATOM   2704  CB  LEU   337     -60.736 126.419  70.265  1.00  0.00              
ATOM   2705  C   LEU   337     -61.782 124.428  69.521  1.00  0.00              
ATOM   2706  O   LEU   337     -62.462 123.764  70.300  1.00  0.00              
ATOM   2707  CG  LEU   337     -59.703 127.173  71.114  1.00  0.00           C  
ATOM   2708  CD1 LEU   337     -59.541 126.527  72.499  1.00  0.00           C  
ATOM   2709  CD2 LEU   337     -58.392 127.395  70.360  1.00  0.00           C  
ATOM   2710  N   GLY   338     -62.211 124.725  68.284  1.00  0.00              
ATOM   2711  CA  GLY   338     -63.532 124.350  67.879  1.00  0.00              
ATOM   2712  C   GLY   338     -63.661 122.865  67.918  1.00  0.00              
ATOM   2713  O   GLY   338     -64.682 122.333  68.352  1.00  0.00              
ATOM   2714  N   GLN   339     -62.625 122.155  67.444  1.00  0.00              
ATOM   2715  CA  GLN   339     -62.689 120.728  67.405  1.00  0.00              
ATOM   2716  CB  GLN   339     -61.511 120.087  66.658  1.00  0.00              
ATOM   2717  C   GLN   339     -62.714 120.193  68.805  1.00  0.00              
ATOM   2718  O   GLN   339     -63.415 119.219  69.078  1.00  0.00              
ATOM   2719  CG  GLN   339     -61.784 118.628  66.306  1.00  0.00           C  
ATOM   2720  CD  GLN   339     -60.622 118.117  65.469  1.00  0.00           C  
ATOM   2721  OE1 GLN   339     -59.476 118.104  65.915  1.00  0.00           O  
ATOM   2722  NE2 GLN   339     -60.927 117.688  64.216  1.00  0.00           N  
ATOM   2723  N   VAL   340     -61.951 120.802  69.739  1.00  0.00              
ATOM   2724  CA  VAL   340     -61.958 120.249  71.066  1.00  0.00              
ATOM   2725  CB  VAL   340     -61.027 120.871  72.085  1.00  0.00              
ATOM   2726  C   VAL   340     -63.339 120.351  71.627  1.00  0.00              
ATOM   2727  O   VAL   340     -63.827 119.414  72.256  1.00  0.00              
ATOM   2728  CG1 VAL   340     -59.578 120.681  71.631  1.00  0.00           C  
ATOM   2729  CG2 VAL   340     -61.418 122.325  72.375  1.00  0.00           C  
ATOM   2730  N   ALA   341     -64.012 121.498  71.416  1.00  0.00              
ATOM   2731  CA  ALA   341     -65.324 121.686  71.968  1.00  0.00              
ATOM   2732  CB  ALA   341     -65.885 123.095  71.706  1.00  0.00              
ATOM   2733  C   ALA   341     -66.282 120.697  71.370  1.00  0.00              
ATOM   2734  O   ALA   341     -67.113 120.121  72.068  1.00  0.00              
ATOM   2735  N   HIS   342     -66.183 120.484  70.047  1.00  0.00              
ATOM   2736  CA  HIS   342     -67.061 119.633  69.292  1.00  0.00              
ATOM   2737  CB  HIS   342     -66.623 119.692  67.825  1.00  0.00              
ATOM   2738  C   HIS   342     -66.956 118.213  69.759  1.00  0.00              
ATOM   2739  O   HIS   342     -67.949 117.586  70.127  1.00  0.00              
ATOM   2740  ND1 HIS   342     -68.399 119.427  66.054  1.00  0.00           N  
ATOM   2741  CG  HIS   342     -67.406 118.896  66.842  1.00  0.00           C  
ATOM   2742  NE2 HIS   342     -68.131 117.317  65.414  1.00  0.00           N  
ATOM   2743  CD2 HIS   342     -67.260 117.604  66.446  1.00  0.00           C  
ATOM   2744  CE1 HIS   342     -68.792 118.442  65.217  1.00  0.00           C  
ATOM   2745  N   ARG   343     -65.723 117.681  69.787  1.00  0.00              
ATOM   2746  CA  ARG   343     -65.489 116.320  70.169  1.00  0.00              
ATOM   2747  CB  ARG   343     -64.000 115.952  70.089  1.00  0.00              
ATOM   2748  C   ARG   343     -65.909 116.189  71.590  1.00  0.00              
ATOM   2749  O   ARG   343     -66.492 115.183  71.991  1.00  0.00              
ATOM   2750  CG  ARG   343     -63.425 116.102  68.681  1.00  0.00           C  
ATOM   2751  CD  ARG   343     -61.930 115.799  68.597  1.00  0.00           C  
ATOM   2752  NE  ARG   343     -61.772 114.320  68.639  1.00  0.00           N  
ATOM   2753  CZ  ARG   343     -60.559 113.761  68.358  1.00  0.00           C  
ATOM   2754  NH1 ARG   343     -59.494 114.559  68.054  1.00  0.00           N  
ATOM   2755  NH2 ARG   343     -60.411 112.405  68.379  1.00  0.00           N  
ATOM   2756  N   GLY   344     -65.627 117.232  72.387  1.00  0.00              
ATOM   2757  CA  GLY   344     -65.914 117.203  73.787  1.00  0.00              
ATOM   2758  C   GLY   344     -67.384 117.044  74.005  1.00  0.00              
ATOM   2759  O   GLY   344     -67.794 116.280  74.875  1.00  0.00              
ATOM   2760  N   MET   345     -68.231 117.766  73.248  1.00  0.00              
ATOM   2761  CA  MET   345     -69.634 117.639  73.514  1.00  0.00              
ATOM   2762  CB  MET   345     -70.517 118.719  72.868  1.00  0.00              
ATOM   2763  C   MET   345     -70.136 116.269  73.170  1.00  0.00              
ATOM   2764  O   MET   345     -70.947 115.707  73.905  1.00  0.00              
ATOM   2765  CG  MET   345     -70.321 120.057  73.584  1.00  0.00           C  
ATOM   2766  SD  MET   345     -71.700 121.227  73.458  1.00  0.00           S  
ATOM   2767  CE  MET   345     -72.856 120.228  74.440  1.00  0.00           C  
ATOM   2768  N   GLU   346     -69.667 115.681  72.053  1.00  0.00              
ATOM   2769  CA  GLU   346     -70.138 114.377  71.674  1.00  0.00              
ATOM   2770  CB  GLU   346     -69.562 113.913  70.326  1.00  0.00              
ATOM   2771  C   GLU   346     -69.730 113.379  72.719  1.00  0.00              
ATOM   2772  O   GLU   346     -70.520 112.526  73.120  1.00  0.00              
ATOM   2773  CG  GLU   346     -70.131 112.580  69.837  1.00  0.00           C  
ATOM   2774  CD  GLU   346     -69.585 112.328  68.438  1.00  0.00           C  
ATOM   2775  OE1 GLU   346     -68.963 113.265  67.869  1.00  0.00           O  
ATOM   2776  OE2 GLU   346     -69.787 111.199  67.918  1.00  0.00           O  
ATOM   2777  N   LYS   347     -68.464 113.468  73.170  1.00  0.00              
ATOM   2778  CA  LYS   347     -67.862 112.620  74.167  1.00  0.00              
ATOM   2779  CB  LYS   347     -66.331 112.744  74.210  1.00  0.00              
ATOM   2780  C   LYS   347     -68.415 112.925  75.532  1.00  0.00              
ATOM   2781  O   LYS   347     -68.340 112.100  76.444  1.00  0.00              
ATOM   2782  CG  LYS   347     -65.653 111.977  73.072  1.00  0.00           C  
ATOM   2783  CD  LYS   347     -66.005 112.502  71.680  1.00  0.00           C  
ATOM   2784  CE  LYS   347     -65.384 111.693  70.540  1.00  0.00           C  
ATOM   2785  NZ  LYS   347     -65.835 112.230  69.236  1.00  0.00           N  
ATOM   2786  N   SER   348     -68.995 114.124  75.714  1.00  0.00              
ATOM   2787  CA  SER   348     -69.465 114.543  77.006  1.00  0.00              
ATOM   2788  CB  SER   348     -70.394 113.515  77.677  1.00  0.00              
ATOM   2789  C   SER   348     -68.303 114.784  77.926  1.00  0.00              
ATOM   2790  O   SER   348     -68.391 114.500  79.123  1.00  0.00              
ATOM   2791  OG  SER   348     -71.579 113.353  76.911  1.00  0.00           O  
ATOM   2792  N   LEU   349     -67.186 115.324  77.378  1.00  0.00              
ATOM   2793  CA  LEU   349     -66.020 115.634  78.168  1.00  0.00              
ATOM   2794  CB  LEU   349     -64.749 114.979  77.605  1.00  0.00              
ATOM   2795  C   LEU   349     -65.804 117.126  78.170  1.00  0.00              
ATOM   2796  O   LEU   349     -65.388 117.714  77.173  1.00  0.00              
ATOM   2797  CG  LEU   349     -64.813 113.440  77.612  1.00  0.00           C  
ATOM   2798  CD1 LEU   349     -63.528 112.821  77.043  1.00  0.00           C  
ATOM   2799  CD2 LEU   349     -65.158 112.902  79.011  1.00  0.00           C  
ATOM   2800  N   PHE   350     -66.144 117.773  79.302  1.00  0.00              
ATOM   2801  CA  PHE   350     -66.033 119.186  79.559  1.00  0.00              
ATOM   2802  CB  PHE   350     -67.067 119.644  80.595  1.00  0.00              
ATOM   2803  C   PHE   350     -64.648 119.588  79.992  1.00  0.00              
ATOM   2804  O   PHE   350     -64.289 120.762  79.901  1.00  0.00              
ATOM   2805  CG  PHE   350     -68.351 119.084  80.078  1.00  0.00           C  
ATOM   2806  CD1 PHE   350     -68.857 119.484  78.862  1.00  0.00           C  
ATOM   2807  CD2 PHE   350     -69.054 118.156  80.811  1.00  0.00           C  
ATOM   2808  CE1 PHE   350     -70.037 118.962  78.385  1.00  0.00           C  
ATOM   2809  CE2 PHE   350     -70.236 117.633  80.340  1.00  0.00           C  
ATOM   2810  CZ  PHE   350     -70.730 118.034  79.123  1.00  0.00           C  
ATOM   2811  N   VAL   351     -63.865 118.656  80.577  1.00  0.00              
ATOM   2812  CA  VAL   351     -62.552 119.024  81.044  1.00  0.00              
ATOM   2813  CB  VAL   351     -62.304 118.610  82.467  1.00  0.00              
ATOM   2814  C   VAL   351     -61.550 118.335  80.167  1.00  0.00              
ATOM   2815  O   VAL   351     -61.770 117.203  79.741  1.00  0.00              
ATOM   2816  CG1 VAL   351     -61.946 117.116  82.504  1.00  0.00           C  
ATOM   2817  CG2 VAL   351     -61.257 119.545  83.084  1.00  0.00           C  
ATOM   2818  N   PHE   352     -60.416 119.003  79.858  1.00  0.00              
ATOM   2819  CA  PHE   352     -59.502 118.393  78.932  1.00  0.00              
ATOM   2820  CB  PHE   352     -59.327 119.221  77.643  1.00  0.00              
ATOM   2821  C   PHE   352     -58.146 118.275  79.557  1.00  0.00              
ATOM   2822  O   PHE   352     -57.537 119.275  79.937  1.00  0.00              
ATOM   2823  CG  PHE   352     -60.674 119.444  77.030  1.00  0.00           C  
ATOM   2824  CD1 PHE   352     -61.302 118.465  76.295  1.00  0.00           C  
ATOM   2825  CD2 PHE   352     -61.308 120.657  77.186  1.00  0.00           C  
ATOM   2826  CE1 PHE   352     -62.541 118.691  75.738  1.00  0.00           C  
ATOM   2827  CE2 PHE   352     -62.546 120.889  76.631  1.00  0.00           C  
ATOM   2828  CZ  PHE   352     -63.168 119.903  75.905  1.00  0.00           C  
ATOM   2829  N   THR   353     -57.623 117.035  79.662  1.00  0.00              
ATOM   2830  CA  THR   353     -56.309 116.861  80.206  1.00  0.00              
ATOM   2831  CB  THR   353     -56.308 116.061  81.474  1.00  0.00              
ATOM   2832  C   THR   353     -55.496 116.107  79.197  1.00  0.00              
ATOM   2833  O   THR   353     -55.704 114.914  78.985  1.00  0.00              
ATOM   2834  OG1 THR   353     -57.142 116.677  82.444  1.00  0.00           O  
ATOM   2835  CG2 THR   353     -54.870 115.987  82.004  1.00  0.00           C  
ATOM   2836  N   GLN   354     -54.537 116.792  78.544  1.00  0.00              
ATOM   2837  CA  GLN   354     -53.702 116.146  77.573  1.00  0.00              
ATOM   2838  CB  GLN   354     -53.253 117.082  76.440  1.00  0.00              
ATOM   2839  C   GLN   354     -52.479 115.703  78.315  1.00  0.00              
ATOM   2840  O   GLN   354     -52.228 116.164  79.427  1.00  0.00              
ATOM   2841  CG  GLN   354     -54.385 117.877  75.784  1.00  0.00           C  
ATOM   2842  CD  GLN   354     -55.213 116.939  74.927  1.00  0.00           C  
ATOM   2843  OE1 GLN   354     -54.682 116.046  74.269  1.00  0.00           O  
ATOM   2844  NE2 GLN   354     -56.557 117.146  74.931  1.00  0.00           N  
ATOM   2845  N   GLU   355     -51.682 114.791  77.721  1.00  0.00              
ATOM   2846  CA  GLU   355     -50.514 114.298  78.398  1.00  0.00              
ATOM   2847  CB  GLU   355     -49.797 113.147  77.666  1.00  0.00              
ATOM   2848  C   GLU   355     -49.551 115.428  78.572  1.00  0.00              
ATOM   2849  O   GLU   355     -49.587 116.406  77.824  1.00  0.00              
ATOM   2850  CG  GLU   355     -49.300 113.497  76.262  1.00  0.00           C  
ATOM   2851  CD  GLU   355     -50.465 113.357  75.294  1.00  0.00           C  
ATOM   2852  OE1 GLU   355     -50.771 112.197  74.910  1.00  0.00           O  
ATOM   2853  OE2 GLU   355     -51.067 114.402  74.928  1.00  0.00           O  
ATOM   2854  N   GLU   356     -48.679 115.333  79.603  1.00  0.00              
ATOM   2855  CA  GLU   356     -47.761 116.408  79.832  1.00  0.00              
ATOM   2856  CB  GLU   356     -47.174 116.492  81.246  1.00  0.00              
ATOM   2857  C   GLU   356     -46.609 116.229  78.922  1.00  0.00              
ATOM   2858  O   GLU   356     -45.533 115.778  79.320  1.00  0.00              
ATOM   2859  CG  GLU   356     -46.210 117.675  81.371  1.00  0.00           C  
ATOM   2860  CD  GLU   356     -45.539 117.629  82.735  1.00  0.00           C  
ATOM   2861  OE1 GLU   356     -45.077 116.525  83.129  1.00  0.00           O  
ATOM   2862  OE2 GLU   356     -45.477 118.697  83.400  1.00  0.00           O  
ATOM   2863  N   VAL   357     -46.906 116.574  77.663  1.00  0.00              
ATOM   2864  CA  VAL   357     -46.145 116.709  76.472  1.00  0.00              
ATOM   2865  CB  VAL   357     -45.305 115.525  76.076  1.00  0.00              
ATOM   2866  C   VAL   357     -47.189 116.882  75.431  1.00  0.00              
ATOM   2867  O   VAL   357     -48.085 116.053  75.290  1.00  0.00              
ATOM   2868  CG1 VAL   357     -44.096 115.438  77.017  1.00  0.00           C  
ATOM   2869  CG2 VAL   357     -46.177 114.256  76.081  1.00  0.00           C  
ATOM   2870  N   GLN   358     -47.085 117.972  74.664  1.00  0.00              
ATOM   2871  CA  GLN   358     -48.017 118.271  73.623  1.00  0.00              
ATOM   2872  CB  GLN   358     -48.332 117.050  72.743  1.00  0.00              
ATOM   2873  C   GLN   358     -49.338 118.741  74.187  1.00  0.00              
ATOM   2874  O   GLN   358     -50.164 119.264  73.443  1.00  0.00              
ATOM   2875  CG  GLN   358     -47.141 116.521  71.944  1.00  0.00           C  
ATOM   2876  CD  GLN   358     -47.612 115.271  71.213  1.00  0.00           C  
ATOM   2877  OE1 GLN   358     -48.565 114.616  71.632  1.00  0.00           O  
ATOM   2878  NE2 GLN   358     -46.925 114.928  70.091  1.00  0.00           N  
ATOM   2879  N   ALA   359     -49.613 118.576  75.496  1.00  0.00              
ATOM   2880  CA  ALA   359     -50.835 119.117  76.033  1.00  0.00              
ATOM   2881  CB  ALA   359     -51.057 118.699  77.496  1.00  0.00              
ATOM   2882  C   ALA   359     -50.699 120.593  76.101  1.00  0.00              
ATOM   2883  O   ALA   359     -51.590 121.370  75.752  1.00  0.00              
ATOM   2884  N   SER   360     -49.506 120.976  76.568  1.00  0.00              
ATOM   2885  CA  SER   360     -49.164 122.311  76.918  1.00  0.00              
ATOM   2886  CB  SER   360     -47.724 122.395  77.447  1.00  0.00              
ATOM   2887  C   SER   360     -49.254 123.185  75.722  1.00  0.00              
ATOM   2888  O   SER   360     -49.642 124.349  75.816  1.00  0.00              
ATOM   2889  OG  SER   360     -47.403 123.734  77.782  1.00  0.00           O  
ATOM   2890  N   GLY   361     -48.895 122.647  74.552  1.00  0.00              
ATOM   2891  CA  GLY   361     -48.865 123.515  73.425  1.00  0.00              
ATOM   2892  C   GLY   361     -50.228 124.050  73.105  1.00  0.00              
ATOM   2893  O   GLY   361     -50.399 125.257  72.942  1.00  0.00              
ATOM   2894  N   LEU   362     -51.235 123.164  72.996  1.00  0.00              
ATOM   2895  CA  LEU   362     -52.544 123.597  72.597  1.00  0.00              
ATOM   2896  CB  LEU   362     -53.483 122.415  72.309  1.00  0.00              
ATOM   2897  C   LEU   362     -53.192 124.423  73.662  1.00  0.00              
ATOM   2898  O   LEU   362     -53.703 125.521  73.435  1.00  0.00              
ATOM   2899  CG  LEU   362     -53.014 121.529  71.140  1.00  0.00           C  
ATOM   2900  CD1 LEU   362     -53.991 120.372  70.888  1.00  0.00           C  
ATOM   2901  CD2 LEU   362     -52.747 122.362  69.877  1.00  0.00           C  
ATOM   2902  N   GLN   363     -53.157 123.894  74.888  1.00  0.00              
ATOM   2903  CA  GLN   363     -53.852 124.493  75.971  1.00  0.00              
ATOM   2904  CB  GLN   363     -53.833 123.584  77.199  1.00  0.00              
ATOM   2905  C   GLN   363     -53.238 125.820  76.302  1.00  0.00              
ATOM   2906  O   GLN   363     -53.932 126.765  76.676  1.00  0.00              
ATOM   2907  CG  GLN   363     -54.371 122.173  76.930  1.00  0.00           C  
ATOM   2908  CD  GLN   363     -55.795 122.263  76.392  1.00  0.00           C  
ATOM   2909  OE1 GLN   363     -56.381 123.341  76.307  1.00  0.00           O  
ATOM   2910  NE2 GLN   363     -56.370 121.091  76.011  1.00  0.00           N  
ATOM   2911  N   GLU   364     -51.902 125.927  76.205  1.00  0.00              
ATOM   2912  CA  GLU   364     -51.286 127.175  76.546  1.00  0.00              
ATOM   2913  CB  GLU   364     -49.752 127.120  76.620  1.00  0.00              
ATOM   2914  C   GLU   364     -51.652 128.241  75.555  1.00  0.00              
ATOM   2915  O   GLU   364     -51.925 129.382  75.925  1.00  0.00              
ATOM   2916  CG  GLU   364     -49.160 128.395  77.226  1.00  0.00           C  
ATOM   2917  CD  GLU   364     -47.664 128.201  77.413  1.00  0.00           C  
ATOM   2918  OE1 GLU   364     -47.070 127.392  76.652  1.00  0.00           O  
ATOM   2919  OE2 GLU   364     -47.095 128.860  78.324  1.00  0.00           O  
ATOM   2920  N   ARG   365     -51.657 127.896  74.256  1.00  0.00              
ATOM   2921  CA  ARG   365     -51.919 128.842  73.205  1.00  0.00              
ATOM   2922  CB  ARG   365     -51.760 128.188  71.818  1.00  0.00              
ATOM   2923  C   ARG   365     -53.319 129.355  73.320  1.00  0.00              
ATOM   2924  O   ARG   365     -53.573 130.552  73.190  1.00  0.00              
ATOM   2925  CG  ARG   365     -50.305 127.826  71.493  1.00  0.00           C  
ATOM   2926  CD  ARG   365     -50.126 126.662  70.509  1.00  0.00           C  
ATOM   2927  NE  ARG   365     -50.516 127.105  69.140  1.00  0.00           N  
ATOM   2928  CZ  ARG   365     -49.915 126.543  68.049  1.00  0.00           C  
ATOM   2929  NH1 ARG   365     -48.874 125.674  68.210  1.00  0.00           N  
ATOM   2930  NH2 ARG   365     -50.363 126.841  66.794  1.00  0.00           N  
ATOM   2931  N   ASP   366     -54.273 128.442  73.555  1.00  0.00              
ATOM   2932  CA  ASP   366     -55.656 128.795  73.681  1.00  0.00              
ATOM   2933  CB  ASP   366     -56.558 127.560  73.818  1.00  0.00              
ATOM   2934  C   ASP   366     -55.820 129.591  74.935  1.00  0.00              
ATOM   2935  O   ASP   366     -56.654 130.492  75.006  1.00  0.00              
ATOM   2936  CG  ASP   366     -56.469 126.788  72.513  1.00  0.00           C  
ATOM   2937  OD1 ASP   366     -55.914 127.348  71.535  1.00  0.00           O  
ATOM   2938  OD2 ASP   366     -56.946 125.626  72.474  1.00  0.00           O  
ATOM   2939  N   MET   367     -55.049 129.240  75.982  1.00  0.00              
ATOM   2940  CA  MET   367     -55.132 129.953  77.224  1.00  0.00              
ATOM   2941  CB  MET   367     -54.164 129.430  78.302  1.00  0.00              
ATOM   2942  C   MET   367     -54.689 131.358  76.973  1.00  0.00              
ATOM   2943  O   MET   367     -55.299 132.309  77.455  1.00  0.00              
ATOM   2944  CG  MET   367     -54.298 130.167  79.640  1.00  0.00           C  
ATOM   2945  SD  MET   367     -52.830 130.097  80.715  1.00  0.00           S  
ATOM   2946  CE  MET   367     -52.658 128.291  80.725  1.00  0.00           C  
ATOM   2947  N   GLN   368     -53.597 131.522  76.202  1.00  0.00              
ATOM   2948  CA  GLN   368     -53.074 132.836  75.963  1.00  0.00              
ATOM   2949  CB  GLN   368     -51.669 132.848  75.324  1.00  0.00              
ATOM   2950  C   GLN   368     -54.057 133.628  75.156  1.00  0.00              
ATOM   2951  O   GLN   368     -54.186 134.836  75.346  1.00  0.00              
ATOM   2952  CG  GLN   368     -51.555 132.247  73.927  1.00  0.00           C  
ATOM   2953  CD  GLN   368     -50.070 132.129  73.607  1.00  0.00           C  
ATOM   2954  OE1 GLN   368     -49.677 132.013  72.448  1.00  0.00           O  
ATOM   2955  NE2 GLN   368     -49.218 132.151  74.668  1.00  0.00           N  
ATOM   2956  N   LEU   369     -54.767 132.967  74.222  1.00  0.00              
ATOM   2957  CA  LEU   369     -55.786 133.601  73.427  1.00  0.00              
ATOM   2958  CB  LEU   369     -56.408 132.642  72.398  1.00  0.00              
ATOM   2959  C   LEU   369     -56.905 134.017  74.338  1.00  0.00              
ATOM   2960  O   LEU   369     -57.494 135.083  74.160  1.00  0.00              
ATOM   2961  CG  LEU   369     -55.414 132.091  71.361  1.00  0.00           C  
ATOM   2962  CD1 LEU   369     -56.117 131.146  70.373  1.00  0.00           C  
ATOM   2963  CD2 LEU   369     -54.646 133.228  70.665  1.00  0.00           C  
ATOM   2964  N   GLY   370     -57.225 133.178  75.349  1.00  0.00              
ATOM   2965  CA  GLY   370     -58.282 133.494  76.270  1.00  0.00              
ATOM   2966  C   GLY   370     -59.502 132.655  76.008  1.00  0.00              
ATOM   2967  O   GLY   370     -60.524 132.819  76.672  1.00  0.00              
ATOM   2968  N   PHE   371     -59.444 131.751  75.014  1.00  0.00              
ATOM   2969  CA  PHE   371     -60.544 130.868  74.729  1.00  0.00              
ATOM   2970  CB  PHE   371     -60.370 130.063  73.433  1.00  0.00              
ATOM   2971  C   PHE   371     -60.755 129.881  75.834  1.00  0.00              
ATOM   2972  O   PHE   371     -61.889 129.530  76.152  1.00  0.00              
ATOM   2973  CG  PHE   371     -60.821 130.942  72.326  1.00  0.00           C  
ATOM   2974  CD1 PHE   371     -60.008 131.918  71.805  1.00  0.00           C  
ATOM   2975  CD2 PHE   371     -62.086 130.772  71.815  1.00  0.00           C  
ATOM   2976  CE1 PHE   371     -60.464 132.713  70.780  1.00  0.00           C  
ATOM   2977  CE2 PHE   371     -62.545 131.562  70.792  1.00  0.00           C  
ATOM   2978  CZ  PHE   371     -61.729 132.534  70.276  1.00  0.00           C  
ATOM   2979  N   LEU   372     -59.669 129.360  76.428  1.00  0.00              
ATOM   2980  CA  LEU   372     -59.844 128.361  77.444  1.00  0.00              
ATOM   2981  CB  LEU   372     -59.136 127.032  77.121  1.00  0.00              
ATOM   2982  C   LEU   372     -59.189 128.838  78.702  1.00  0.00              
ATOM   2983  O   LEU   372     -58.412 129.794  78.720  1.00  0.00              
ATOM   2984  CG  LEU   372     -59.704 126.256  75.921  1.00  0.00           C  
ATOM   2985  CD1 LEU   372     -58.903 124.969  75.668  1.00  0.00           C  
ATOM   2986  CD2 LEU   372     -61.199 125.962  76.110  1.00  0.00           C  
ATOM   2987  N   ARG   373     -59.514 128.155  79.812  1.00  0.00              
ATOM   2988  CA  ARG   373     -58.932 128.482  81.071  1.00  0.00              
ATOM   2989  CB  ARG   373     -59.970 128.739  82.171  1.00  0.00              
ATOM   2990  C   ARG   373     -58.187 127.268  81.518  1.00  0.00              
ATOM   2991  O   ARG   373     -58.622 126.139  81.295  1.00  0.00              
ATOM   2992  CG  ARG   373     -60.915 129.903  81.892  1.00  0.00           C  
ATOM   2993  CD  ARG   373     -61.914 130.097  83.027  1.00  0.00           C  
ATOM   2994  NE  ARG   373     -61.120 130.488  84.226  1.00  0.00           N  
ATOM   2995  CZ  ARG   373     -61.550 130.191  85.487  1.00  0.00           C  
ATOM   2996  NH1 ARG   373     -62.758 129.591  85.694  1.00  0.00           N  
ATOM   2997  NH2 ARG   373     -60.755 130.497  86.548  1.00  0.00           N  
ATOM   2998  N   ALA   374     -57.005 127.490  82.118  1.00  0.00              
ATOM   2999  CA  ALA   374     -56.269 126.450  82.767  1.00  0.00              
ATOM   3000  CB  ALA   374     -54.810 126.335  82.305  1.00  0.00              
ATOM   3001  C   ALA   374     -56.261 126.911  84.187  1.00  0.00              
ATOM   3002  O   ALA   374     -56.105 128.102  84.454  1.00  0.00              
ATOM   3003  N   LEU   375     -56.438 125.994  85.148  1.00  0.00              
ATOM   3004  CA  LEU   375     -56.580 126.478  86.490  1.00  0.00              
ATOM   3005  CB  LEU   375     -57.814 125.833  87.149  1.00  0.00              
ATOM   3006  C   LEU   375     -55.334 126.138  87.247  1.00  0.00              
ATOM   3007  O   LEU   375     -54.993 124.972  87.437  1.00  0.00              
ATOM   3008  CG  LEU   375     -58.283 126.432  88.482  1.00  0.00           C  
ATOM   3009  CD1 LEU   375     -58.551 127.933  88.352  1.00  0.00           C  
ATOM   3010  CD2 LEU   375     -59.553 125.722  88.968  1.00  0.00           C  
ATOM   3011  N   PRO   376     -54.628 127.166  87.635  1.00  0.00              
ATOM   3012  CA  PRO   376     -53.398 127.037  88.370  1.00  0.00              
ATOM   3013  CB  PRO   376     -52.950 128.468  88.647  1.00  0.00              
ATOM   3014  C   PRO   376     -53.580 126.300  89.654  1.00  0.00              
ATOM   3015  O   PRO   376     -52.729 125.482  90.001  1.00  0.00              
ATOM   3016  CD  PRO   376     -55.218 128.486  87.788  1.00  0.00           C  
ATOM   3017  CG  PRO   376     -54.286 129.226  88.763  1.00  0.00           C  
ATOM   3018  N   GLU   377     -54.650 126.618  90.406  1.00  0.00              
ATOM   3019  CA  GLU   377     -54.843 126.013  91.689  1.00  0.00              
ATOM   3020  CB  GLU   377     -55.900 126.753  92.530  1.00  0.00              
ATOM   3021  C   GLU   377     -55.249 124.568  91.586  1.00  0.00              
ATOM   3022  O   GLU   377     -54.683 123.695  92.242  1.00  0.00              
ATOM   3023  CG  GLU   377     -57.281 126.835  91.874  1.00  0.00           C  
ATOM   3024  CD  GLU   377     -58.202 127.591  92.822  1.00  0.00           C  
ATOM   3025  OE1 GLU   377     -57.775 128.667  93.321  1.00  0.00           O  
ATOM   3026  OE2 GLU   377     -59.338 127.105  93.065  1.00  0.00           O  
ATOM   3027  N   LEU   378     -56.248 124.298  90.735  1.00  0.00              
ATOM   3028  CA  LEU   378     -56.912 123.037  90.544  1.00  0.00              
ATOM   3029  CB  LEU   378     -58.130 123.231  89.630  1.00  0.00              
ATOM   3030  C   LEU   378     -56.033 122.024  89.869  1.00  0.00              
ATOM   3031  O   LEU   378     -56.167 120.823  90.093  1.00  0.00              
ATOM   3032  CG  LEU   378     -58.947 121.968  89.335  1.00  0.00           C  
ATOM   3033  CD1 LEU   378     -59.709 121.505  90.583  1.00  0.00           C  
ATOM   3034  CD2 LEU   378     -59.861 122.176  88.117  1.00  0.00           C  
ATOM   3035  N   GLY   379     -55.126 122.490  88.999  1.00  0.00              
ATOM   3036  CA  GLY   379     -54.351 121.640  88.145  1.00  0.00              
ATOM   3037  C   GLY   379     -53.513 120.665  88.916  1.00  0.00              
ATOM   3038  O   GLY   379     -53.355 119.527  88.475  1.00  0.00              
ATOM   3039  N   PRO   380     -52.950 121.030  90.030  1.00  0.00              
ATOM   3040  CA  PRO   380     -52.147 120.081  90.743  1.00  0.00              
ATOM   3041  CB  PRO   380     -51.477 120.866  91.866  1.00  0.00              
ATOM   3042  C   PRO   380     -52.829 118.816  91.164  1.00  0.00              
ATOM   3043  O   PRO   380     -52.216 117.756  91.057  1.00  0.00              
ATOM   3044  CD  PRO   380     -52.499 122.393  90.258  1.00  0.00           C  
ATOM   3045  CG  PRO   380     -51.333 122.276  91.261  1.00  0.00           C  
ATOM   3046  N   GLY   381     -54.083 118.894  91.632  1.00  0.00              
ATOM   3047  CA  GLY   381     -54.804 117.739  92.090  1.00  0.00              
ATOM   3048  C   GLY   381     -55.071 116.816  90.945  1.00  0.00              
ATOM   3049  O   GLY   381     -55.060 115.595  91.095  1.00  0.00              
ATOM   3050  N   GLY   382     -55.333 117.401  89.766  1.00  0.00              
ATOM   3051  CA  GLY   382     -55.665 116.698  88.561  1.00  0.00              
ATOM   3052  C   GLY   382     -54.527 115.800  88.200  1.00  0.00              
ATOM   3053  O   GLY   382     -54.714 114.802  87.507  1.00  0.00              
ATOM   3054  N   ASP   383     -53.306 116.174  88.622  1.00  0.00              
ATOM   3055  CA  ASP   383     -52.111 115.419  88.362  1.00  0.00              
ATOM   3056  CB  ASP   383     -52.317 113.896  88.484  1.00  0.00              
ATOM   3057  C   ASP   383     -51.658 115.671  86.962  1.00  0.00              
ATOM   3058  O   ASP   383     -50.566 115.253  86.585  1.00  0.00              
ATOM   3059  CG  ASP   383     -52.548 113.537  89.945  1.00  0.00           C  
ATOM   3060  OD1 ASP   383     -51.653 113.838  90.778  1.00  0.00           O  
ATOM   3061  OD2 ASP   383     -53.619 112.945  90.245  1.00  0.00           O  
ATOM   3062  N   GLN   384     -52.452 116.409  86.171  1.00  0.00              
ATOM   3063  CA  GLN   384     -52.036 116.777  84.851  1.00  0.00              
ATOM   3064  CB  GLN   384     -52.428 115.779  83.748  1.00  0.00              
ATOM   3065  C   GLN   384     -52.688 118.089  84.587  1.00  0.00              
ATOM   3066  O   GLN   384     -53.627 118.475  85.282  1.00  0.00              
ATOM   3067  CG  GLN   384     -51.610 114.486  83.819  1.00  0.00           C  
ATOM   3068  CD  GLN   384     -52.061 113.565  82.698  1.00  0.00           C  
ATOM   3069  OE1 GLN   384     -53.123 113.756  82.110  1.00  0.00           O  
ATOM   3070  NE2 GLN   384     -51.228 112.534  82.389  1.00  0.00           N  
ATOM   3071  N   GLN   385     -52.197 118.830  83.582  1.00  0.00              
ATOM   3072  CA  GLN   385     -52.775 120.121  83.374  1.00  0.00              
ATOM   3073  CB  GLN   385     -51.934 121.004  82.443  1.00  0.00              
ATOM   3074  C   GLN   385     -54.140 119.922  82.787  1.00  0.00              
ATOM   3075  O   GLN   385     -54.320 119.137  81.857  1.00  0.00              
ATOM   3076  CG  GLN   385     -52.228 122.489  82.623  1.00  0.00           C  
ATOM   3077  CD  GLN   385     -51.654 122.911  83.970  1.00  0.00           C  
ATOM   3078  OE1 GLN   385     -52.388 123.125  84.933  1.00  0.00           O  
ATOM   3079  NE2 GLN   385     -50.301 123.026  84.042  1.00  0.00           N  
ATOM   3080  N   SER   386     -55.152 120.629  83.334  1.00  0.00              
ATOM   3081  CA  SER   386     -56.498 120.470  82.855  1.00  0.00              
ATOM   3082  CB  SER   386     -57.494 120.005  83.933  1.00  0.00              
ATOM   3083  C   SER   386     -56.984 121.797  82.369  1.00  0.00              
ATOM   3084  O   SER   386     -56.659 122.839  82.937  1.00  0.00              
ATOM   3085  OG  SER   386     -57.178 118.691  84.368  1.00  0.00           O  
ATOM   3086  N   TYR   387     -57.796 121.783  81.292  1.00  0.00              
ATOM   3087  CA  TYR   387     -58.277 123.009  80.726  1.00  0.00              
ATOM   3088  CB  TYR   387     -57.640 123.311  79.362  1.00  0.00              
ATOM   3089  C   TYR   387     -59.763 122.917  80.562  1.00  0.00              
ATOM   3090  O   TYR   387     -60.318 121.827  80.424  1.00  0.00              
ATOM   3091  CG  TYR   387     -56.182 123.512  79.618  1.00  0.00           C  
ATOM   3092  CD1 TYR   387     -55.373 122.439  79.919  1.00  0.00           C  
ATOM   3093  CD2 TYR   387     -55.617 124.764  79.543  1.00  0.00           C  
ATOM   3094  CE1 TYR   387     -54.028 122.612  80.156  1.00  0.00           C  
ATOM   3095  CE2 TYR   387     -54.273 124.941  79.777  1.00  0.00           C  
ATOM   3096  CZ  TYR   387     -53.475 123.867  80.090  1.00  0.00           C  
ATOM   3097  OH  TYR   387     -52.097 124.056  80.326  1.00  0.00           O  
ATOM   3098  N   GLU   388     -60.451 124.080  80.599  1.00  0.00              
ATOM   3099  CA  GLU   388     -61.886 124.086  80.522  1.00  0.00              
ATOM   3100  CB  GLU   388     -62.545 124.068  81.915  1.00  0.00              
ATOM   3101  C   GLU   388     -62.323 125.394  79.937  1.00  0.00              
ATOM   3102  O   GLU   388     -61.559 126.358  79.882  1.00  0.00              
ATOM   3103  CG  GLU   388     -62.172 122.877  82.797  1.00  0.00           C  
ATOM   3104  CD  GLU   388     -62.591 123.213  84.225  1.00  0.00           C  
ATOM   3105  OE1 GLU   388     -63.666 123.851  84.386  1.00  0.00           O  
ATOM   3106  OE2 GLU   388     -61.842 122.850  85.172  1.00  0.00           O  
ATOM   3107  N   PHE   389     -63.582 125.436  79.457  1.00  0.00              
ATOM   3108  CA  PHE   389     -64.194 126.657  79.016  1.00  0.00              
ATOM   3109  CB  PHE   389     -65.327 126.438  77.996  1.00  0.00              
ATOM   3110  C   PHE   389     -64.788 127.236  80.266  1.00  0.00              
ATOM   3111  O   PHE   389     -65.140 126.495  81.183  1.00  0.00              
ATOM   3112  CG  PHE   389     -64.727 125.919  76.730  1.00  0.00           C  
ATOM   3113  CD1 PHE   389     -64.565 124.566  76.533  1.00  0.00           C  
ATOM   3114  CD2 PHE   389     -64.320 126.783  75.739  1.00  0.00           C  
ATOM   3115  CE1 PHE   389     -64.012 124.083  75.368  1.00  0.00           C  
ATOM   3116  CE2 PHE   389     -63.767 126.305  74.573  1.00  0.00           C  
ATOM   3117  CZ  PHE   389     -63.611 124.954  74.383  1.00  0.00           C  
ATOM   3118  N   PHE   390     -64.944 128.572  80.338  1.00  0.00              
ATOM   3119  CA  PHE   390     -65.395 129.172  81.564  1.00  0.00              
ATOM   3120  CB  PHE   390     -65.414 130.720  81.576  1.00  0.00              
ATOM   3121  C   PHE   390     -66.749 128.636  81.902  1.00  0.00              
ATOM   3122  O   PHE   390     -67.082 128.481  83.077  1.00  0.00              
ATOM   3123  CG  PHE   390     -66.387 131.295  80.599  1.00  0.00           C  
ATOM   3124  CD1 PHE   390     -67.728 131.384  80.902  1.00  0.00           C  
ATOM   3125  CD2 PHE   390     -65.955 131.780  79.386  1.00  0.00           C  
ATOM   3126  CE1 PHE   390     -68.622 131.927  80.007  1.00  0.00           C  
ATOM   3127  CE2 PHE   390     -66.844 132.324  78.488  1.00  0.00           C  
ATOM   3128  CZ  PHE   390     -68.181 132.399  78.794  1.00  0.00           C  
ATOM   3129  N   HIS   391     -67.583 128.375  80.880  1.00  0.00              
ATOM   3130  CA  HIS   391     -68.877 127.821  81.140  1.00  0.00              
ATOM   3131  CB  HIS   391     -69.989 128.872  80.973  1.00  0.00              
ATOM   3132  C   HIS   391     -69.084 126.749  80.112  1.00  0.00              
ATOM   3133  O   HIS   391     -68.398 126.719  79.093  1.00  0.00              
ATOM   3134  ND1 HIS   391     -72.236 127.678  80.962  1.00  0.00           N  
ATOM   3135  CG  HIS   391     -71.310 128.493  81.572  1.00  0.00           C  
ATOM   3136  NE2 HIS   391     -73.117 128.292  82.908  1.00  0.00           N  
ATOM   3137  CD2 HIS   391     -71.863 128.858  82.761  1.00  0.00           C  
ATOM   3138  CE1 HIS   391     -73.297 127.592  81.803  1.00  0.00           C  
ATOM   3139  N   LEU   392     -70.026 125.822  80.365  1.00  0.00              
ATOM   3140  CA  LEU   392     -70.316 124.766  79.438  1.00  0.00              
ATOM   3141  CB  LEU   392     -71.389 123.801  79.977  1.00  0.00              
ATOM   3142  C   LEU   392     -70.843 125.392  78.186  1.00  0.00              
ATOM   3143  O   LEU   392     -70.560 124.942  77.077  1.00  0.00              
ATOM   3144  CG  LEU   392     -71.795 122.700  78.982  1.00  0.00           C  
ATOM   3145  CD1 LEU   392     -70.587 121.851  78.568  1.00  0.00           C  
ATOM   3146  CD2 LEU   392     -72.951 121.849  79.533  1.00  0.00           C  
ATOM   3147  N   THR   393     -71.608 126.482  78.353  1.00  0.00              
ATOM   3148  CA  THR   393     -72.275 127.175  77.291  1.00  0.00              
ATOM   3149  CB  THR   393     -73.003 128.378  77.803  1.00  0.00              
ATOM   3150  C   THR   393     -71.269 127.680  76.308  1.00  0.00              
ATOM   3151  O   THR   393     -71.520 127.690  75.104  1.00  0.00              
ATOM   3152  OG1 THR   393     -73.886 128.009  78.847  1.00  0.00           O  
ATOM   3153  CG2 THR   393     -73.807 128.984  76.650  1.00  0.00           C  
ATOM   3154  N   LEU   394     -70.117 128.161  76.805  1.00  0.00              
ATOM   3155  CA  LEU   394     -69.112 128.691  75.932  1.00  0.00              
ATOM   3156  CB  LEU   394     -67.956 129.365  76.692  1.00  0.00              
ATOM   3157  C   LEU   394     -68.559 127.590  75.079  1.00  0.00              
ATOM   3158  O   LEU   394     -68.288 127.799  73.897  1.00  0.00              
ATOM   3159  CG  LEU   394     -66.874 129.949  75.766  1.00  0.00           C  
ATOM   3160  CD1 LEU   394     -67.446 131.043  74.849  1.00  0.00           C  
ATOM   3161  CD2 LEU   394     -65.653 130.429  76.567  1.00  0.00           C  
ATOM   3162  N   GLN   395     -68.355 126.382  75.647  1.00  0.00              
ATOM   3163  CA  GLN   395     -67.817 125.337  74.822  1.00  0.00              
ATOM   3164  CB  GLN   395     -67.327 124.065  75.546  1.00  0.00              
ATOM   3165  C   GLN   395     -68.844 124.972  73.796  1.00  0.00              
ATOM   3166  O   GLN   395     -68.505 124.630  72.664  1.00  0.00              
ATOM   3167  CG  GLN   395     -68.377 123.161  76.179  1.00  0.00           C  
ATOM   3168  CD  GLN   395     -67.627 121.915  76.641  1.00  0.00           C  
ATOM   3169  OE1 GLN   395     -67.014 121.903  77.707  1.00  0.00           O  
ATOM   3170  NE2 GLN   395     -67.660 120.840  75.808  1.00  0.00           N  
ATOM   3171  N   ALA   396     -70.137 125.032  74.175  1.00  0.00              
ATOM   3172  CA  ALA   396     -71.207 124.711  73.274  1.00  0.00              
ATOM   3173  CB  ALA   396     -72.593 124.809  73.935  1.00  0.00              
ATOM   3174  C   ALA   396     -71.187 125.679  72.131  1.00  0.00              
ATOM   3175  O   ALA   396     -71.393 125.300  70.979  1.00  0.00              
ATOM   3176  N   PHE   397     -70.950 126.970  72.426  1.00  0.00              
ATOM   3177  CA  PHE   397     -70.917 127.970  71.399  1.00  0.00              
ATOM   3178  CB  PHE   397     -70.767 129.396  71.949  1.00  0.00              
ATOM   3179  C   PHE   397     -69.764 127.720  70.477  1.00  0.00              
ATOM   3180  O   PHE   397     -69.914 127.785  69.258  1.00  0.00              
ATOM   3181  CG  PHE   397     -70.591 130.263  70.755  1.00  0.00           C  
ATOM   3182  CD1 PHE   397     -71.671 130.610  69.978  1.00  0.00           C  
ATOM   3183  CD2 PHE   397     -69.340 130.723  70.415  1.00  0.00           C  
ATOM   3184  CE1 PHE   397     -71.501 131.407  68.874  1.00  0.00           C  
ATOM   3185  CE2 PHE   397     -69.165 131.522  69.311  1.00  0.00           C  
ATOM   3186  CZ  PHE   397     -70.248 131.864  68.539  1.00  0.00           C  
ATOM   3187  N   PHE   398     -68.580 127.409  71.035  1.00  0.00              
ATOM   3188  CA  PHE   398     -67.427 127.212  70.202  1.00  0.00              
ATOM   3189  CB  PHE   398     -66.111 126.947  70.954  1.00  0.00              
ATOM   3190  C   PHE   398     -67.671 126.043  69.305  1.00  0.00              
ATOM   3191  O   PHE   398     -67.267 126.050  68.143  1.00  0.00              
ATOM   3192  CG  PHE   398     -65.725 128.207  71.644  1.00  0.00           C  
ATOM   3193  CD1 PHE   398     -65.685 129.391  70.946  1.00  0.00           C  
ATOM   3194  CD2 PHE   398     -65.348 128.202  72.965  1.00  0.00           C  
ATOM   3195  CE1 PHE   398     -65.317 130.560  71.569  1.00  0.00           C  
ATOM   3196  CE2 PHE   398     -64.976 129.367  73.592  1.00  0.00           C  
ATOM   3197  CZ  PHE   398     -64.965 130.551  72.897  1.00  0.00           C  
ATOM   3198  N   THR   399     -68.320 124.994  69.838  1.00  0.00              
ATOM   3199  CA  THR   399     -68.591 123.805  69.083  1.00  0.00              
ATOM   3200  CB  THR   399     -69.286 122.756  69.903  1.00  0.00              
ATOM   3201  C   THR   399     -69.502 124.139  67.938  1.00  0.00              
ATOM   3202  O   THR   399     -69.327 123.649  66.824  1.00  0.00              
ATOM   3203  OG1 THR   399     -68.504 122.420  71.039  1.00  0.00           O  
ATOM   3204  CG2 THR   399     -69.508 121.510  69.029  1.00  0.00           C  
ATOM   3205  N   ALA   400     -70.529 124.967  68.193  1.00  0.00              
ATOM   3206  CA  ALA   400     -71.474 125.315  67.172  1.00  0.00              
ATOM   3207  CB  ALA   400     -72.628 126.126  67.714  1.00  0.00              
ATOM   3208  C   ALA   400     -70.818 126.120  66.095  1.00  0.00              
ATOM   3209  O   ALA   400     -71.112 125.947  64.913  1.00  0.00              
ATOM   3210  N   PHE   401     -69.920 127.038  66.490  1.00  0.00              
ATOM   3211  CA  PHE   401     -69.207 127.880  65.574  1.00  0.00              
ATOM   3212  CB  PHE   401     -68.218 128.798  66.316  1.00  0.00              
ATOM   3213  C   PHE   401     -68.405 126.987  64.679  1.00  0.00              
ATOM   3214  O   PHE   401     -68.319 127.204  63.472  1.00  0.00              
ATOM   3215  CG  PHE   401     -67.435 129.579  65.320  1.00  0.00           C  
ATOM   3216  CD1 PHE   401     -67.893 130.788  64.853  1.00  0.00           C  
ATOM   3217  CD2 PHE   401     -66.231 129.099  64.858  1.00  0.00           C  
ATOM   3218  CE1 PHE   401     -67.166 131.505  63.933  1.00  0.00           C  
ATOM   3219  CE2 PHE   401     -65.498 129.812  63.939  1.00  0.00           C  
ATOM   3220  CZ  PHE   401     -65.966 131.017  63.474  1.00  0.00           C  
ATOM   3221  N   PHE   402     -67.782 125.955  65.271  1.00  0.00              
ATOM   3222  CA  PHE   402     -66.960 125.011  64.567  1.00  0.00              
ATOM   3223  CB  PHE   402     -66.320 124.012  65.555  1.00  0.00              
ATOM   3224  C   PHE   402     -67.801 124.253  63.582  1.00  0.00              
ATOM   3225  O   PHE   402     -67.412 124.078  62.428  1.00  0.00              
ATOM   3226  CG  PHE   402     -65.457 123.018  64.852  1.00  0.00           C  
ATOM   3227  CD1 PHE   402     -64.198 123.356  64.413  1.00  0.00           C  
ATOM   3228  CD2 PHE   402     -65.897 121.729  64.662  1.00  0.00           C  
ATOM   3229  CE1 PHE   402     -63.403 122.430  63.777  1.00  0.00           C  
ATOM   3230  CE2 PHE   402     -65.106 120.799  64.028  1.00  0.00           C  
ATOM   3231  CZ  PHE   402     -63.856 121.149  63.581  1.00  0.00           C  
ATOM   3232  N   LEU   403     -68.991 123.796  64.015  1.00  0.00              
ATOM   3233  CA  LEU   403     -69.878 123.026  63.186  1.00  0.00              
ATOM   3234  CB  LEU   403     -71.196 122.728  63.913  1.00  0.00              
ATOM   3235  C   LEU   403     -70.278 123.828  61.996  1.00  0.00              
ATOM   3236  O   LEU   403     -70.201 123.369  60.858  1.00  0.00              
ATOM   3237  CG  LEU   403     -71.151 121.543  64.875  1.00  0.00           C  
ATOM   3238  CD1 LEU   403     -72.421 121.487  65.733  1.00  0.00           C  
ATOM   3239  CD2 LEU   403     -70.942 120.245  64.083  1.00  0.00           C  
ATOM   3240  N   VAL   404     -70.713 125.070  62.238  1.00  0.00              
ATOM   3241  CA  VAL   404     -71.195 125.889  61.173  1.00  0.00              
ATOM   3242  CB  VAL   404     -71.795 127.163  61.674  1.00  0.00              
ATOM   3243  C   VAL   404     -70.065 126.180  60.235  1.00  0.00              
ATOM   3244  O   VAL   404     -70.250 126.226  59.020  1.00  0.00              
ATOM   3245  CG1 VAL   404     -70.695 127.982  62.344  1.00  0.00           C  
ATOM   3246  CG2 VAL   404     -72.484 127.874  60.506  1.00  0.00           C  
ATOM   3247  N   LEU   405     -68.850 126.371  60.780  1.00  0.00              
ATOM   3248  CA  LEU   405     -67.719 126.671  59.953  1.00  0.00              
ATOM   3249  CB  LEU   405     -66.435 126.908  60.769  1.00  0.00              
ATOM   3250  C   LEU   405     -67.488 125.499  59.049  1.00  0.00              
ATOM   3251  O   LEU   405     -67.098 125.666  57.894  1.00  0.00              
ATOM   3252  CG  LEU   405     -65.205 127.251  59.907  1.00  0.00           C  
ATOM   3253  CD1 LEU   405     -65.401 128.582  59.163  1.00  0.00           C  
ATOM   3254  CD2 LEU   405     -63.914 127.227  60.741  1.00  0.00           C  
ATOM   3255  N   ASP   406     -67.684 124.273  59.572  1.00  0.00              
ATOM   3256  CA  ASP   406     -67.468 123.076  58.808  1.00  0.00              
ATOM   3257  CB  ASP   406     -67.573 121.815  59.680  1.00  0.00              
ATOM   3258  C   ASP   406     -68.470 122.931  57.700  1.00  0.00              
ATOM   3259  O   ASP   406     -68.093 122.663  56.560  1.00  0.00              
ATOM   3260  CG  ASP   406     -66.409 121.831  60.659  1.00  0.00           C  
ATOM   3261  OD1 ASP   406     -65.409 122.548  60.386  1.00  0.00           O  
ATOM   3262  OD2 ASP   406     -66.508 121.124  61.697  1.00  0.00           O  
ATOM   3263  N   ASP   407     -69.780 123.094  57.989  1.00  0.00              
ATOM   3264  CA  ASP   407     -70.715 122.839  56.929  1.00  0.00              
ATOM   3265  CB  ASP   407     -72.153 122.463  57.337  1.00  0.00              
ATOM   3266  C   ASP   407     -70.693 123.908  55.878  1.00  0.00              
ATOM   3267  O   ASP   407     -70.976 123.625  54.715  1.00  0.00              
ATOM   3268  CG  ASP   407     -72.903 123.593  57.992  1.00  0.00           C  
ATOM   3269  OD1 ASP   407     -72.372 124.731  58.061  1.00  0.00           O  
ATOM   3270  OD2 ASP   407     -74.048 123.312  58.429  1.00  0.00           O  
ATOM   3271  N   ARG   408     -70.376 125.170  56.228  1.00  0.00              
ATOM   3272  CA  ARG   408     -70.373 126.156  55.181  1.00  0.00              
ATOM   3273  CB  ARG   408     -70.871 127.535  55.662  1.00  0.00              
ATOM   3274  C   ARG   408     -68.959 126.350  54.711  1.00  0.00              
ATOM   3275  O   ARG   408     -68.563 127.457  54.345  1.00  0.00              
ATOM   3276  CG  ARG   408     -69.983 128.202  56.719  1.00  0.00           C  
ATOM   3277  CD  ARG   408     -70.615 129.445  57.352  1.00  0.00           C  
ATOM   3278  NE  ARG   408     -69.522 130.290  57.919  1.00  0.00           N  
ATOM   3279  CZ  ARG   408     -69.070 130.112  59.195  1.00  0.00           C  
ATOM   3280  NH1 ARG   408     -69.539 129.087  59.964  1.00  0.00           N  
ATOM   3281  NH2 ARG   408     -68.142 130.970  59.707  1.00  0.00           N  
ATOM   3282  N   VAL   409     -68.170 125.259  54.640  1.00  0.00              
ATOM   3283  CA  VAL   409     -66.794 125.398  54.254  1.00  0.00              
ATOM   3284  CB  VAL   409     -65.855 124.504  55.012  1.00  0.00              
ATOM   3285  C   VAL   409     -66.640 125.084  52.800  1.00  0.00              
ATOM   3286  O   VAL   409     -67.420 124.332  52.218  1.00  0.00              
ATOM   3287  CG1 VAL   409     -66.155 123.043  54.636  1.00  0.00           C  
ATOM   3288  CG2 VAL   409     -64.410 124.951  54.722  1.00  0.00           C  
ATOM   3289  N   GLY   410     -65.624 125.716  52.181  1.00  0.00              
ATOM   3290  CA  GLY   410     -65.265 125.557  50.802  1.00  0.00              
ATOM   3291  C   GLY   410     -64.725 124.181  50.555  1.00  0.00              
ATOM   3292  O   GLY   410     -64.869 123.645  49.456  1.00  0.00              
ATOM   3293  N   THR   411     -64.039 123.600  51.561  1.00  0.00              
ATOM   3294  CA  THR   411     -63.390 122.329  51.389  1.00  0.00              
ATOM   3295  CB  THR   411     -62.234 122.139  52.327  1.00  0.00              
ATOM   3296  C   THR   411     -64.367 121.218  51.633  1.00  0.00              
ATOM   3297  O   THR   411     -65.147 121.236  52.582  1.00  0.00              
ATOM   3298  OG1 THR   411     -61.285 123.179  52.143  1.00  0.00           O  
ATOM   3299  CG2 THR   411     -61.580 120.775  52.046  1.00  0.00           C  
ATOM   3300  N   GLN   412     -64.321 120.201  50.751  1.00  0.00              
ATOM   3301  CA  GLN   412     -65.195 119.063  50.785  1.00  0.00              
ATOM   3302  CB  GLN   412     -64.981 118.124  49.586  1.00  0.00              
ATOM   3303  C   GLN   412     -64.937 118.260  52.020  1.00  0.00              
ATOM   3304  O   GLN   412     -65.861 117.710  52.616  1.00  0.00              
ATOM   3305  CG  GLN   412     -65.399 118.736  48.249  1.00  0.00           C  
ATOM   3306  CD  GLN   412     -66.919 118.740  48.204  1.00  0.00           C  
ATOM   3307  OE1 GLN   412     -67.532 119.590  47.561  1.00  0.00           O  
ATOM   3308  NE2 GLN   412     -67.548 117.759  48.905  1.00  0.00           N  
ATOM   3309  N   GLU   413     -63.662 118.163  52.430  1.00  0.00              
ATOM   3310  CA  GLU   413     -63.296 117.347  53.550  1.00  0.00              
ATOM   3311  CB  GLU   413     -61.783 117.402  53.815  1.00  0.00              
ATOM   3312  C   GLU   413     -63.982 117.865  54.776  1.00  0.00              
ATOM   3313  O   GLU   413     -64.531 117.101  55.568  1.00  0.00              
ATOM   3314  CG  GLU   413     -61.262 116.276  54.704  1.00  0.00           C  
ATOM   3315  CD  GLU   413     -61.085 115.053  53.818  1.00  0.00           C  
ATOM   3316  OE1 GLU   413     -61.559 115.099  52.651  1.00  0.00           O  
ATOM   3317  OE2 GLU   413     -60.472 114.059  54.292  1.00  0.00           O  
ATOM   3318  N   LEU   414     -63.966 119.194  54.966  1.00  0.00              
ATOM   3319  CA  LEU   414     -64.560 119.772  56.135  1.00  0.00              
ATOM   3320  CB  LEU   414     -64.272 121.277  56.270  1.00  0.00              
ATOM   3321  C   LEU   414     -66.043 119.585  56.116  1.00  0.00              
ATOM   3322  O   LEU   414     -66.652 119.307  57.149  1.00  0.00              
ATOM   3323  CG  LEU   414     -62.785 121.591  56.523  1.00  0.00           C  
ATOM   3324  CD1 LEU   414     -62.545 123.103  56.655  1.00  0.00           C  
ATOM   3325  CD2 LEU   414     -62.246 120.801  57.728  1.00  0.00           C  
ATOM   3326  N   LEU   415     -66.676 119.743  54.940  1.00  0.00              
ATOM   3327  CA  LEU   415     -68.104 119.627  54.895  1.00  0.00              
ATOM   3328  CB  LEU   415     -68.719 119.971  53.525  1.00  0.00              
ATOM   3329  C   LEU   415     -68.488 118.226  55.242  1.00  0.00              
ATOM   3330  O   LEU   415     -69.467 118.010  55.955  1.00  0.00              
ATOM   3331  CG  LEU   415     -70.265 120.003  53.535  1.00  0.00           C  
ATOM   3332  CD1 LEU   415     -70.903 118.611  53.611  1.00  0.00           C  
ATOM   3333  CD2 LEU   415     -70.767 120.897  54.673  1.00  0.00           C  
ATOM   3334  N   ARG   416     -67.730 117.229  54.747  1.00  0.00              
ATOM   3335  CA  ARG   416     -68.110 115.872  55.020  1.00  0.00              
ATOM   3336  CB  ARG   416     -67.248 114.796  54.332  1.00  0.00              
ATOM   3337  C   ARG   416     -68.022 115.641  56.491  1.00  0.00              
ATOM   3338  O   ARG   416     -68.833 114.912  57.054  1.00  0.00              
ATOM   3339  CG  ARG   416     -65.770 114.815  54.717  1.00  0.00           C  
ATOM   3340  CD  ARG   416     -65.034 113.505  54.426  1.00  0.00           C  
ATOM   3341  NE  ARG   416     -65.591 112.945  53.165  1.00  0.00           N  
ATOM   3342  CZ  ARG   416     -66.679 112.122  53.221  1.00  0.00           C  
ATOM   3343  NH1 ARG   416     -67.256 111.837  54.425  1.00  0.00           N  
ATOM   3344  NH2 ARG   416     -67.191 111.589  52.074  1.00  0.00           N  
ATOM   3345  N   PHE   417     -67.017 116.241  57.151  1.00  0.00              
ATOM   3346  CA  PHE   417     -66.850 116.059  58.563  1.00  0.00              
ATOM   3347  CB  PHE   417     -65.596 116.775  59.092  1.00  0.00              
ATOM   3348  C   PHE   417     -68.032 116.620  59.299  1.00  0.00              
ATOM   3349  O   PHE   417     -68.571 115.978  60.200  1.00  0.00              
ATOM   3350  CG  PHE   417     -65.511 116.537  60.559  1.00  0.00           C  
ATOM   3351  CD1 PHE   417     -64.991 115.364  61.053  1.00  0.00           C  
ATOM   3352  CD2 PHE   417     -65.948 117.497  61.442  1.00  0.00           C  
ATOM   3353  CE1 PHE   417     -64.914 115.153  62.410  1.00  0.00           C  
ATOM   3354  CE2 PHE   417     -65.873 117.291  62.799  1.00  0.00           C  
ATOM   3355  CZ  PHE   417     -65.355 116.115  63.285  1.00  0.00           C  
ATOM   3356  N   PHE   418     -68.478 117.837  58.931  1.00  0.00              
ATOM   3357  CA  PHE   418     -69.574 118.458  59.626  1.00  0.00              
ATOM   3358  CB  PHE   418     -69.924 119.858  59.098  1.00  0.00              
ATOM   3359  C   PHE   418     -70.783 117.616  59.448  1.00  0.00              
ATOM   3360  O   PHE   418     -71.563 117.397  60.373  1.00  0.00              
ATOM   3361  CG  PHE   418     -71.177 120.285  59.786  1.00  0.00           C  
ATOM   3362  CD1 PHE   418     -71.150 120.808  61.055  1.00  0.00           C  
ATOM   3363  CD2 PHE   418     -72.392 120.157  59.154  1.00  0.00           C  
ATOM   3364  CE1 PHE   418     -72.316 121.199  61.668  1.00  0.00           C  
ATOM   3365  CE2 PHE   418     -73.559 120.547  59.768  1.00  0.00           C  
ATOM   3366  CZ  PHE   418     -73.524 121.073  61.033  1.00  0.00           C  
ATOM   3367  N   GLN   419     -70.950 117.139  58.213  1.00  0.00              
ATOM   3368  CA  GLN   419     -72.011 116.294  57.784  1.00  0.00              
ATOM   3369  CB  GLN   419     -71.922 116.035  56.277  1.00  0.00              
ATOM   3370  C   GLN   419     -71.863 115.000  58.488  1.00  0.00              
ATOM   3371  O   GLN   419     -72.814 114.242  58.559  1.00  0.00              
ATOM   3372  CG  GLN   419     -73.019 115.137  55.728  1.00  0.00           C  
ATOM   3373  CD  GLN   419     -72.851 115.112  54.217  1.00  0.00           C  
ATOM   3374  OE1 GLN   419     -73.826 115.014  53.473  1.00  0.00           O  
ATOM   3375  NE2 GLN   419     -71.580 115.213  53.746  1.00  0.00           N  
ATOM   3376  N   GLU   420     -70.649 114.625  58.910  1.00  0.00              
ATOM   3377  CA  GLU   420     -70.555 113.399  59.629  1.00  0.00              
ATOM   3378  CB  GLU   420     -69.113 112.989  59.960  1.00  0.00              
ATOM   3379  C   GLU   420     -71.240 113.595  60.921  1.00  0.00              
ATOM   3380  O   GLU   420     -72.178 112.861  61.194  1.00  0.00              
ATOM   3381  CG  GLU   420     -68.287 112.615  58.732  1.00  0.00           C  
ATOM   3382  CD  GLU   420     -66.894 112.232  59.209  1.00  0.00           C  
ATOM   3383  OE1 GLU   420     -66.732 112.004  60.438  1.00  0.00           O  
ATOM   3384  OE2 GLU   420     -65.973 112.159  58.353  1.00  0.00           O  
ATOM   3385  N   TRP   421     -70.872 114.676  61.650  1.00  0.00              
ATOM   3386  CA  TRP   421     -71.246 114.948  63.014  1.00  0.00              
ATOM   3387  CB  TRP   421     -70.612 116.200  63.613  1.00  0.00              
ATOM   3388  C   TRP   421     -72.720 115.102  63.143  1.00  0.00              
ATOM   3389  O   TRP   421     -73.279 114.829  64.204  1.00  0.00              
ATOM   3390  CG  TRP   421     -70.983 116.402  65.061  1.00  0.00           C  
ATOM   3391  CD2 TRP   421     -71.997 117.307  65.513  1.00  0.00           C  
ATOM   3392  CD1 TRP   421     -70.416 115.870  66.182  1.00  0.00           C  
ATOM   3393  NE1 TRP   421     -70.987 116.417  67.304  1.00  0.00           N  
ATOM   3394  CE2 TRP   421     -71.968 117.297  66.907  1.00  0.00           C  
ATOM   3395  CE3 TRP   421     -72.867 118.096  64.821  1.00  0.00           C  
ATOM   3396  CZ2 TRP   421     -72.812 118.084  67.633  1.00  0.00           C  
ATOM   3397  CZ3 TRP   421     -73.736 118.870  65.556  1.00  0.00           C  
ATOM   3398  CH2 TRP   421     -73.705 118.866  66.935  1.00  0.00           C  
ATOM   3399  N   MET   422     -73.395 115.608  62.101  1.00  0.00              
ATOM   3400  CA  MET   422     -74.812 115.727  62.236  1.00  0.00              
ATOM   3401  CB  MET   422     -75.457 116.459  61.040  1.00  0.00              
ATOM   3402  C   MET   422     -75.370 114.328  62.405  1.00  0.00              
ATOM   3403  O   MET   422     -76.261 114.116  63.224  1.00  0.00              
ATOM   3404  CG  MET   422     -74.983 117.902  60.876  1.00  0.00           C  
ATOM   3405  SD  MET   422     -75.806 119.063  61.994  1.00  0.00           S  
ATOM   3406  CE  MET   422     -77.384 118.753  61.156  1.00  0.00           C  
ATOM   3407  N   PRO   423     -74.869 113.372  61.658  1.00  0.00              
ATOM   3408  CA  PRO   423     -75.290 112.013  61.809  1.00  0.00              
ATOM   3409  CB  PRO   423     -74.741 111.253  60.612  1.00  0.00              
ATOM   3410  C   PRO   423     -75.079 111.353  63.127  1.00  0.00              
ATOM   3411  O   PRO   423     -75.768 110.355  63.329  1.00  0.00              
ATOM   3412  CD  PRO   423     -74.861 113.639  60.246  1.00  0.00           C  
ATOM   3413  CG  PRO   423     -74.900 112.293  59.501  1.00  0.00           C  
ATOM   3414  N   PRO   424     -74.230 111.756  64.030  1.00  0.00              
ATOM   3415  CA  PRO   424     -74.258 111.062  65.271  1.00  0.00              
ATOM   3416  CB  PRO   424     -72.963 111.387  66.021  1.00  0.00              
ATOM   3417  C   PRO   424     -75.504 111.426  66.009  1.00  0.00              
ATOM   3418  O   PRO   424     -75.736 110.877  67.083  1.00  0.00              
ATOM   3419  CD  PRO   424     -72.859 112.091  63.737  1.00  0.00           C  
ATOM   3420  CG  PRO   424     -72.225 112.365  65.102  1.00  0.00           C  
ATOM   3421  N   ALA   425     -76.314 112.345  65.449  1.00  0.00              
ATOM   3422  CA  ALA   425     -77.483 112.849  66.099  1.00  0.00              
ATOM   3423  CB  ALA   425     -78.212 113.923  65.274  1.00  0.00              
ATOM   3424  C   ALA   425     -78.472 111.778  66.401  1.00  0.00              
ATOM   3425  O   ALA   425     -79.072 111.841  67.457  1.00  0.00              
ATOM   3426  N   GLY   426     -78.748 110.817  65.505  1.00  0.00              
ATOM   3427  CA  GLY   426     -79.576 109.699  65.883  1.00  0.00              
ATOM   3428  C   GLY   426     -80.911 110.110  66.431  1.00  0.00              
ATOM   3429  O   GLY   426     -81.738 110.714  65.756  1.00  0.00              
ATOM   3430  N   ALA   427     -81.135 109.745  67.706  1.00  0.00              
ATOM   3431  CA  ALA   427     -82.379 109.852  68.408  1.00  0.00              
ATOM   3432  CB  ALA   427     -83.611 109.668  67.507  1.00  0.00              
ATOM   3433  C   ALA   427     -82.263 108.651  69.230  1.00  0.00              
ATOM   3434  O   ALA   427     -81.662 108.700  70.304  1.00  0.00              
ATOM   3435  N   ALA   428     -82.894 107.576  68.710  1.00  0.00              
ATOM   3436  CA  ALA   428     -82.732 106.260  69.229  1.00  0.00              
ATOM   3437  CB  ALA   428     -83.918 105.327  68.934  1.00  0.00              
ATOM   3438  C   ALA   428     -81.542 105.717  68.527  1.00  0.00              
ATOM   3439  O   ALA   428     -81.581 105.447  67.328  1.00  0.00              
ATOM   3440  N   THR   429     -80.435 105.561  69.270  1.00  0.00              
ATOM   3441  CA  THR   429     -79.281 104.971  68.676  1.00  0.00              
ATOM   3442  CB  THR   429     -78.047 105.100  69.517  1.00  0.00              
ATOM   3443  C   THR   429     -79.655 103.528  68.642  1.00  0.00              
ATOM   3444  O   THR   429     -80.636 103.130  69.265  1.00  0.00              
ATOM   3445  OG1 THR   429     -78.226 104.419  70.751  1.00  0.00           O  
ATOM   3446  CG2 THR   429     -77.780 106.593  69.772  1.00  0.00           C  
ATOM   3447  N   THR   430     -78.915 102.694  67.901  1.00  0.00              
ATOM   3448  CA  THR   430     -79.309 101.319  67.836  1.00  0.00              
ATOM   3449  CB  THR   430     -78.477 100.522  66.872  1.00  0.00              
ATOM   3450  C   THR   430     -79.178 100.695  69.191  1.00  0.00              
ATOM   3451  O   THR   430     -80.019  99.899  69.604  1.00  0.00              
ATOM   3452  OG1 THR   430     -79.007  99.212  66.736  1.00  0.00           O  
ATOM   3453  CG2 THR   430     -77.029 100.466  67.385  1.00  0.00           C  
ATOM   3454  N   SER   431     -78.115 101.066  69.925  1.00  0.00              
ATOM   3455  CA  SER   431     -77.810 100.484  71.200  1.00  0.00              
ATOM   3456  CB  SER   431     -76.481 101.001  71.776  1.00  0.00              
ATOM   3457  C   SER   431     -78.875 100.822  72.192  1.00  0.00              
ATOM   3458  O   SER   431     -78.969 100.164  73.224  1.00  0.00              
ATOM   3459  OG  SER   431     -75.406 100.656  70.914  1.00  0.00           O  
ATOM   3460  N   CYS   432     -79.699 101.856  71.933  1.00  0.00              
ATOM   3461  CA  CYS   432     -80.693 102.183  72.917  1.00  0.00              
ATOM   3462  CB  CYS   432     -81.560 103.406  72.548  1.00  0.00              
ATOM   3463  C   CYS   432     -81.572 100.994  73.067  1.00  0.00              
ATOM   3464  O   CYS   432     -81.888 100.586  74.181  1.00  0.00              
ATOM   3465  SG  CYS   432     -82.743 103.112  71.202  1.00  0.00           S  
ATOM   3466  N   TYR   433     -81.971 100.369  71.950  1.00  0.00              
ATOM   3467  CA  TYR   433     -82.745  99.189  72.142  1.00  0.00              
ATOM   3468  CB  TYR   433     -84.091  99.161  71.379  1.00  0.00              
ATOM   3469  C   TYR   433     -81.895  98.006  71.804  1.00  0.00              
ATOM   3470  O   TYR   433     -81.499  97.852  70.650  1.00  0.00              
ATOM   3471  CG  TYR   433     -83.928  99.689  69.994  1.00  0.00           C  
ATOM   3472  CD1 TYR   433     -83.385  98.934  68.980  1.00  0.00           C  
ATOM   3473  CD2 TYR   433     -84.356 100.966  69.710  1.00  0.00           C  
ATOM   3474  CE1 TYR   433     -83.257  99.456  67.713  1.00  0.00           C  
ATOM   3475  CE2 TYR   433     -84.233 101.494  68.448  1.00  0.00           C  
ATOM   3476  CZ  TYR   433     -83.679 100.737  67.446  1.00  0.00           C  
ATOM   3477  OH  TYR   433     -83.550 101.275  66.148  1.00  0.00           O  
ATOM   3478  N   PRO   434     -81.550  97.153  72.755  1.00  0.00              
ATOM   3479  CA  PRO   434     -81.828  97.336  74.170  1.00  0.00              
ATOM   3480  CB  PRO   434     -82.216  95.960  74.710  1.00  0.00              
ATOM   3481  C   PRO   434     -80.659  97.915  74.926  1.00  0.00              
ATOM   3482  O   PRO   434     -79.594  97.965  74.315  1.00  0.00              
ATOM   3483  CD  PRO   434     -81.568  95.742  72.399  1.00  0.00           C  
ATOM   3484  CG  PRO   434     -81.560  94.978  73.730  1.00  0.00           C  
ATOM   3485  N   PRO   435     -80.737  98.339  76.186  1.00  0.00              
ATOM   3486  CA  PRO   435     -81.968  98.454  76.939  1.00  0.00              
ATOM   3487  CB  PRO   435     -81.618  98.192  78.402  1.00  0.00              
ATOM   3488  C   PRO   435     -82.562  99.799  76.711  1.00  0.00              
ATOM   3489  O   PRO   435     -81.916 100.797  77.021  1.00  0.00              
ATOM   3490  CD  PRO   435     -79.606  98.098  77.068  1.00  0.00           C  
ATOM   3491  CG  PRO   435     -80.108  98.463  78.474  1.00  0.00           C  
ATOM   3492  N   PHE   436     -83.799  99.824  76.209  1.00  0.00              
ATOM   3493  CA  PHE   436     -84.635 100.959  75.970  1.00  0.00              
ATOM   3494  CB  PHE   436     -84.175 101.939  74.871  1.00  0.00              
ATOM   3495  C   PHE   436     -85.890 100.309  75.562  1.00  0.00              
ATOM   3496  O   PHE   436     -86.942 100.931  75.532  1.00  0.00              
ATOM   3497  CG  PHE   436     -83.344 103.006  75.515  1.00  0.00           C  
ATOM   3498  CD1 PHE   436     -83.966 104.029  76.195  1.00  0.00           C  
ATOM   3499  CD2 PHE   436     -81.971 103.022  75.437  1.00  0.00           C  
ATOM   3500  CE1 PHE   436     -83.239 105.031  76.793  1.00  0.00           C  
ATOM   3501  CE2 PHE   436     -81.234 104.019  76.032  1.00  0.00           C  
ATOM   3502  CZ  PHE   436     -81.868 105.028  76.715  1.00  0.00           C  
ATOM   3503  N   LEU   437     -85.790  99.018  75.192  1.00  0.00              
ATOM   3504  CA  LEU   437     -86.977  98.287  74.894  1.00  0.00              
ATOM   3505  CB  LEU   437     -86.702  96.912  74.246  1.00  0.00              
ATOM   3506  C   LEU   437     -87.720  98.121  76.187  1.00  0.00              
ATOM   3507  O   LEU   437     -88.928  98.342  76.241  1.00  0.00              
ATOM   3508  CG  LEU   437     -87.955  96.106  73.845  1.00  0.00           C  
ATOM   3509  CD1 LEU   437     -88.748  95.603  75.063  1.00  0.00           C  
ATOM   3510  CD2 LEU   437     -88.825  96.897  72.855  1.00  0.00           C  
ATOM   3511  N   PRO   438     -87.047  97.733  77.246  1.00  0.00              
ATOM   3512  CA  PRO   438     -87.730  97.565  78.502  1.00  0.00              
ATOM   3513  CB  PRO   438     -86.753  96.834  79.421  1.00  0.00              
ATOM   3514  C   PRO   438     -88.246  98.844  79.059  1.00  0.00              
ATOM   3515  O   PRO   438     -89.371  98.873  79.557  1.00  0.00              
ATOM   3516  CD  PRO   438     -85.879  96.867  77.151  1.00  0.00           C  
ATOM   3517  CG  PRO   438     -85.877  96.030  78.443  1.00  0.00           C  
ATOM   3518  N   PHE   439     -87.428  99.906  78.980  1.00  0.00              
ATOM   3519  CA  PHE   439     -87.791 101.183  79.500  1.00  0.00              
ATOM   3520  CB  PHE   439     -86.582 102.123  79.582  1.00  0.00              
ATOM   3521  C   PHE   439     -88.846 101.738  78.618  1.00  0.00              
ATOM   3522  O   PHE   439     -89.795 102.338  79.102  1.00  0.00              
ATOM   3523  CG  PHE   439     -85.688 101.406  80.533  1.00  0.00           C  
ATOM   3524  CD1 PHE   439     -85.880 101.513  81.892  1.00  0.00           C  
ATOM   3525  CD2 PHE   439     -84.673 100.603  80.067  1.00  0.00           C  
ATOM   3526  CE1 PHE   439     -85.066 100.838  82.771  1.00  0.00           C  
ATOM   3527  CE2 PHE   439     -83.856  99.926  80.942  1.00  0.00           C  
ATOM   3528  CZ  PHE   439     -84.051 100.042  82.297  1.00  0.00           C  
ATOM   3529  N   GLN   440     -88.760 101.479  77.303  1.00  0.00              
ATOM   3530  CA  GLN   440     -89.633 102.116  76.361  1.00  0.00              
ATOM   3531  CB  GLN   440     -89.457 101.738  74.877  1.00  0.00              
ATOM   3532  C   GLN   440     -91.051 101.828  76.695  1.00  0.00              
ATOM   3533  O   GLN   440     -91.919 102.644  76.395  1.00  0.00              
ATOM   3534  CG  GLN   440     -89.813 100.294  74.525  1.00  0.00           C  
ATOM   3535  CD  GLN   440     -89.648 100.148  73.017  1.00  0.00           C  
ATOM   3536  OE1 GLN   440     -88.600  99.727  72.530  1.00  0.00           O  
ATOM   3537  NE2 GLN   440     -90.712 100.516  72.253  1.00  0.00           N  
ATOM   3538  N   CYS   441     -91.351 100.652  77.272  1.00  0.00              
ATOM   3539  CA  CYS   441     -92.734 100.402  77.539  1.00  0.00              
ATOM   3540  CB  CYS   441     -92.980  99.044  78.216  1.00  0.00              
ATOM   3541  C   CYS   441     -93.292 101.472  78.443  1.00  0.00              
ATOM   3542  O   CYS   441     -94.202 102.199  78.049  1.00  0.00              
ATOM   3543  SG  CYS   441     -94.744  98.747  78.544  1.00  0.00           S  
ATOM   3544  N   LEU   442     -92.753 101.610  79.672  1.00  0.00              
ATOM   3545  CA  LEU   442     -93.252 102.593  80.599  1.00  0.00              
ATOM   3546  CB  LEU   442     -92.772 102.311  82.042  1.00  0.00              
ATOM   3547  C   LEU   442     -92.819 103.968  80.198  1.00  0.00              
ATOM   3548  O   LEU   442     -93.613 104.907  80.172  1.00  0.00              
ATOM   3549  CG  LEU   442     -93.442 103.117  83.184  1.00  0.00           C  
ATOM   3550  CD1 LEU   442     -92.854 102.699  84.541  1.00  0.00           C  
ATOM   3551  CD2 LEU   442     -93.373 104.642  82.995  1.00  0.00           C  
ATOM   3552  N   GLN   443     -91.529 104.095  79.848  1.00  0.00              
ATOM   3553  CA  GLN   443     -90.884 105.337  79.550  1.00  0.00              
ATOM   3554  CB  GLN   443     -89.396 105.243  79.172  1.00  0.00              
ATOM   3555  C   GLN   443     -91.552 105.893  78.360  1.00  0.00              
ATOM   3556  O   GLN   443     -91.673 107.104  78.256  1.00  0.00              
ATOM   3557  CG  GLN   443     -89.147 104.649  77.786  1.00  0.00           C  
ATOM   3558  CD  GLN   443     -87.659 104.756  77.488  1.00  0.00           C  
ATOM   3559  OE1 GLN   443     -86.849 104.993  78.383  1.00  0.00           O  
ATOM   3560  NE2 GLN   443     -87.285 104.580  76.192  1.00  0.00           N  
ATOM   3561  N   GLY   444     -92.046 105.019  77.464  1.00  0.00              
ATOM   3562  CA  GLY   444     -92.601 105.423  76.205  1.00  0.00              
ATOM   3563  C   GLY   444     -93.633 106.449  76.491  1.00  0.00              
ATOM   3564  O   GLY   444     -93.809 107.380  75.714  1.00  0.00              
ATOM   3565  N   SER   445     -94.371 106.317  77.602  1.00  0.00              
ATOM   3566  CA  SER   445     -95.197 107.446  77.883  1.00  0.00              
ATOM   3567  CB  SER   445     -96.382 107.135  78.812  1.00  0.00              
ATOM   3568  C   SER   445     -94.290 108.395  78.611  1.00  0.00              
ATOM   3569  O   SER   445     -94.034 108.219  79.801  1.00  0.00              
ATOM   3570  OG  SER   445     -97.144 108.311  79.038  1.00  0.00           O  
ATOM   3571  N   GLY   446     -93.771 109.427  77.906  1.00  0.00              
ATOM   3572  CA  GLY   446     -92.913 110.389  78.547  1.00  0.00              
ATOM   3573  C   GLY   446     -91.728 109.682  79.137  1.00  0.00              
ATOM   3574  O   GLY   446     -91.803 109.317  80.309  1.00  0.00              
ATOM   3575  N   PRO   447     -90.620 109.430  78.457  1.00  0.00              
ATOM   3576  CA  PRO   447     -90.349 109.844  77.100  1.00  0.00              
ATOM   3577  CB  PRO   447     -88.849 109.653  76.885  1.00  0.00              
ATOM   3578  C   PRO   447     -91.159 109.245  75.997  1.00  0.00              
ATOM   3579  O   PRO   447     -91.364 108.036  75.936  1.00  0.00              
ATOM   3580  CD  PRO   447     -89.387 109.261  79.213  1.00  0.00           C  
ATOM   3581  CG  PRO   447     -88.260 109.764  78.299  1.00  0.00           C  
ATOM   3582  N   ALA   448     -91.574 110.126  75.082  1.00  0.00              
ATOM   3583  CA  ALA   448     -92.327 109.883  73.893  1.00  0.00              
ATOM   3584  CB  ALA   448     -93.814 109.593  74.128  1.00  0.00              
ATOM   3585  C   ALA   448     -92.324 111.254  73.354  1.00  0.00              
ATOM   3586  O   ALA   448     -92.085 111.516  72.177  1.00  0.00              
ATOM   3587  N   ARG   449     -92.583 112.166  74.305  1.00  0.00              
ATOM   3588  CA  ARG   449     -92.613 113.562  74.067  1.00  0.00              
ATOM   3589  CB  ARG   449     -92.818 114.371  75.361  1.00  0.00              
ATOM   3590  C   ARG   449     -91.277 113.935  73.518  1.00  0.00              
ATOM   3591  O   ARG   449     -91.187 114.676  72.541  1.00  0.00              
ATOM   3592  CG  ARG   449     -92.442 115.850  75.239  1.00  0.00           C  
ATOM   3593  CD  ARG   449     -91.074 116.162  75.858  1.00  0.00           C  
ATOM   3594  NE  ARG   449     -90.770 117.602  75.622  1.00  0.00           N  
ATOM   3595  CZ  ARG   449     -89.876 118.253  76.424  1.00  0.00           C  
ATOM   3596  NH1 ARG   449     -89.294 117.601  77.473  1.00  0.00           N  
ATOM   3597  NH2 ARG   449     -89.563 119.558  76.175  1.00  0.00           N  
ATOM   3598  N   GLU   450     -90.194 113.416  74.125  1.00  0.00              
ATOM   3599  CA  GLU   450     -88.898 113.743  73.611  1.00  0.00              
ATOM   3600  CB  GLU   450     -87.832 113.852  74.713  1.00  0.00              
ATOM   3601  C   GLU   450     -88.510 112.667  72.648  1.00  0.00              
ATOM   3602  O   GLU   450     -88.018 111.610  73.040  1.00  0.00              
ATOM   3603  CG  GLU   450     -87.746 112.612  75.601  1.00  0.00           C  
ATOM   3604  CD  GLU   450     -86.885 112.973  76.801  1.00  0.00           C  
ATOM   3605  OE1 GLU   450     -86.036 113.893  76.662  1.00  0.00           O  
ATOM   3606  OE2 GLU   450     -87.061 112.333  77.872  1.00  0.00           O  
ATOM   3607  N   ASP   451     -88.746 112.919  71.343  1.00  0.00              
ATOM   3608  CA  ASP   451     -88.438 111.952  70.329  1.00  0.00              
ATOM   3609  CB  ASP   451     -88.913 112.386  68.931  1.00  0.00              
ATOM   3610  C   ASP   451     -86.955 111.769  70.257  1.00  0.00              
ATOM   3611  O   ASP   451     -86.450 110.648  70.318  1.00  0.00              
ATOM   3612  CG  ASP   451     -88.708 111.220  67.973  1.00  0.00           C  
ATOM   3613  OD1 ASP   451     -88.214 110.155  68.430  1.00  0.00           O  
ATOM   3614  OD2 ASP   451     -89.042 111.380  66.769  1.00  0.00           O  
ATOM   3615  N   LEU   452     -86.217 112.888  70.146  1.00  0.00              
ATOM   3616  CA  LEU   452     -84.791 112.865  70.068  1.00  0.00              
ATOM   3617  CB  LEU   452     -84.215 113.930  69.125  1.00  0.00              
ATOM   3618  C   LEU   452     -84.359 113.160  71.457  1.00  0.00              
ATOM   3619  O   LEU   452     -84.142 114.306  71.847  1.00  0.00              
ATOM   3620  CG  LEU   452     -84.335 113.524  67.648  1.00  0.00           C  
ATOM   3621  CD1 LEU   452     -83.193 112.577  67.249  1.00  0.00           C  
ATOM   3622  CD2 LEU   452     -85.705 112.886  67.370  1.00  0.00           C  
ATOM   3623  N   PHE   453     -84.226 112.097  72.255  1.00  0.00              
ATOM   3624  CA  PHE   453     -83.892 112.312  73.621  1.00  0.00              
ATOM   3625  CB  PHE   453     -83.776 110.978  74.380  1.00  0.00              
ATOM   3626  C   PHE   453     -82.564 112.988  73.665  1.00  0.00              
ATOM   3627  O   PHE   453     -82.405 114.028  74.301  1.00  0.00              
ATOM   3628  CG  PHE   453     -83.343 111.245  75.779  1.00  0.00           C  
ATOM   3629  CD1 PHE   453     -84.249 111.657  76.726  1.00  0.00           C  
ATOM   3630  CD2 PHE   453     -82.029 111.067  76.143  1.00  0.00           C  
ATOM   3631  CE1 PHE   453     -83.851 111.899  78.019  1.00  0.00           C  
ATOM   3632  CE2 PHE   453     -81.623 111.307  77.434  1.00  0.00           C  
ATOM   3633  CZ  PHE   453     -82.535 111.725  78.374  1.00  0.00           C  
ATOM   3634  N   LYS   454     -81.578 112.425  72.948  1.00  0.00              
ATOM   3635  CA  LYS   454     -80.253 112.965  72.987  1.00  0.00              
ATOM   3636  CB  LYS   454     -79.213 112.079  72.286  1.00  0.00              
ATOM   3637  C   LYS   454     -80.214 114.324  72.360  1.00  0.00              
ATOM   3638  O   LYS   454     -79.509 115.209  72.841  1.00  0.00              
ATOM   3639  CG  LYS   454     -77.782 112.488  72.636  1.00  0.00           C  
ATOM   3640  CD  LYS   454     -76.737 111.412  72.344  1.00  0.00           C  
ATOM   3641  CE  LYS   454     -75.356 111.751  72.907  1.00  0.00           C  
ATOM   3642  NZ  LYS   454     -74.462 110.578  72.793  1.00  0.00           N  
ATOM   3643  N   ASN   455     -80.961 114.528  71.260  1.00  0.00              
ATOM   3644  CA  ASN   455     -80.880 115.781  70.563  1.00  0.00              
ATOM   3645  CB  ASN   455     -81.726 115.796  69.279  1.00  0.00              
ATOM   3646  C   ASN   455     -81.369 116.906  71.425  1.00  0.00              
ATOM   3647  O   ASN   455     -80.681 117.915  71.578  1.00  0.00              
ATOM   3648  CG  ASN   455     -81.305 117.008  68.464  1.00  0.00           C  
ATOM   3649  OD1 ASN   455     -80.254 117.597  68.710  1.00  0.00           O  
ATOM   3650  ND2 ASN   455     -82.146 117.395  67.468  1.00  0.00           N  
ATOM   3651  N   LYS   456     -82.572 116.766  72.018  1.00  0.00              
ATOM   3652  CA  LYS   456     -83.121 117.849  72.782  1.00  0.00              
ATOM   3653  CB  LYS   456     -84.630 117.741  73.071  1.00  0.00              
ATOM   3654  C   LYS   456     -82.355 118.032  74.040  1.00  0.00              
ATOM   3655  O   LYS   456     -82.216 119.154  74.521  1.00  0.00              
ATOM   3656  CG  LYS   456     -85.066 116.522  73.870  1.00  0.00           C  
ATOM   3657  CD  LYS   456     -86.496 116.645  74.403  1.00  0.00           C  
ATOM   3658  CE  LYS   456     -87.531 117.029  73.340  1.00  0.00           C  
ATOM   3659  NZ  LYS   456     -87.444 118.476  73.034  1.00  0.00           N  
ATOM   3660  N   ASP   457     -81.842 116.923  74.598  1.00  0.00              
ATOM   3661  CA  ASP   457     -81.120 116.936  75.835  1.00  0.00              
ATOM   3662  CB  ASP   457     -81.125 115.531  76.470  1.00  0.00              
ATOM   3663  C   ASP   457     -79.701 117.338  75.585  1.00  0.00              
ATOM   3664  O   ASP   457     -79.313 118.476  75.841  1.00  0.00              
ATOM   3665  CG  ASP   457     -80.346 115.529  77.774  1.00  0.00           C  
ATOM   3666  OD1 ASP   457     -79.102 115.720  77.716  1.00  0.00           O  
ATOM   3667  OD2 ASP   457     -80.981 115.329  78.843  1.00  0.00           O  
ATOM   3668  N   HIS   458     -78.885 116.382  75.101  1.00  0.00              
ATOM   3669  CA  HIS   458     -77.471 116.573  74.932  1.00  0.00              
ATOM   3670  CB  HIS   458     -76.749 115.262  74.584  1.00  0.00              
ATOM   3671  C   HIS   458     -77.099 117.585  73.884  1.00  0.00              
ATOM   3672  O   HIS   458     -76.285 118.467  74.157  1.00  0.00              
ATOM   3673  ND1 HIS   458     -75.751 114.198  76.662  1.00  0.00           N  
ATOM   3674  CG  HIS   458     -76.755 114.285  75.723  1.00  0.00           C  
ATOM   3675  NE2 HIS   458     -77.273 112.674  77.216  1.00  0.00           N  
ATOM   3676  CD2 HIS   458     -77.676 113.348  76.077  1.00  0.00           C  
ATOM   3677  CE1 HIS   458     -76.111 113.219  77.530  1.00  0.00           C  
ATOM   3678  N   PHE   459     -77.675 117.522  72.664  1.00  0.00              
ATOM   3679  CA  PHE   459     -77.114 118.384  71.652  1.00  0.00              
ATOM   3680  CB  PHE   459     -76.847 117.640  70.332  1.00  0.00              
ATOM   3681  C   PHE   459     -78.017 119.536  71.314  1.00  0.00              
ATOM   3682  O   PHE   459     -77.894 120.115  70.234  1.00  0.00              
ATOM   3683  CG  PHE   459     -75.853 116.562  70.605  1.00  0.00           C  
ATOM   3684  CD1 PHE   459     -76.273 115.311  70.995  1.00  0.00           C  
ATOM   3685  CD2 PHE   459     -74.504 116.799  70.476  1.00  0.00           C  
ATOM   3686  CE1 PHE   459     -75.364 114.312  71.249  1.00  0.00           C  
ATOM   3687  CE2 PHE   459     -73.589 115.803  70.729  1.00  0.00           C  
ATOM   3688  CZ  PHE   459     -74.018 114.557  71.116  1.00  0.00           C  
ATOM   3689  N   GLN   460     -78.899 119.953  72.239  1.00  0.00              
ATOM   3690  CA  GLN   460     -79.813 121.015  71.919  1.00  0.00              
ATOM   3691  CB  GLN   460     -80.867 121.214  73.017  1.00  0.00              
ATOM   3692  C   GLN   460     -79.088 122.313  71.726  1.00  0.00              
ATOM   3693  O   GLN   460     -79.339 123.041  70.766  1.00  0.00              
ATOM   3694  CG  GLN   460     -81.901 122.289  72.692  1.00  0.00           C  
ATOM   3695  CD  GLN   460     -82.900 122.303  73.837  1.00  0.00           C  
ATOM   3696  OE1 GLN   460     -82.530 122.469  74.998  1.00  0.00           O  
ATOM   3697  NE2 GLN   460     -84.204 122.110  73.505  1.00  0.00           N  
ATOM   3698  N   PHE   461     -78.157 122.628  72.643  1.00  0.00              
ATOM   3699  CA  PHE   461     -77.433 123.867  72.610  1.00  0.00              
ATOM   3700  CB  PHE   461     -76.624 124.135  73.891  1.00  0.00              
ATOM   3701  C   PHE   461     -76.496 123.906  71.442  1.00  0.00              
ATOM   3702  O   PHE   461     -76.295 124.961  70.841  1.00  0.00              
ATOM   3703  CG  PHE   461     -77.613 124.453  74.960  1.00  0.00           C  
ATOM   3704  CD1 PHE   461     -78.039 125.750  75.136  1.00  0.00           C  
ATOM   3705  CD2 PHE   461     -78.124 123.464  75.769  1.00  0.00           C  
ATOM   3706  CE1 PHE   461     -78.954 126.057  76.115  1.00  0.00           C  
ATOM   3707  CE2 PHE   461     -79.039 123.765  76.750  1.00  0.00           C  
ATOM   3708  CZ  PHE   461     -79.454 125.064  76.924  1.00  0.00           C  
ATOM   3709  N   THR   462     -75.877 122.761  71.094  1.00  0.00              
ATOM   3710  CA  THR   462     -74.914 122.769  70.029  1.00  0.00              
ATOM   3711  CB  THR   462     -74.294 121.425  69.762  1.00  0.00              
ATOM   3712  C   THR   462     -75.577 123.220  68.764  1.00  0.00              
ATOM   3713  O   THR   462     -75.030 124.033  68.022  1.00  0.00              
ATOM   3714  OG1 THR   462     -75.290 120.477  69.417  1.00  0.00           O  
ATOM   3715  CG2 THR   462     -73.535 120.958  71.010  1.00  0.00           C  
ATOM   3716  N   ASN   463     -76.781 122.698  68.481  1.00  0.00              
ATOM   3717  CA  ASN   463     -77.496 123.049  67.288  1.00  0.00              
ATOM   3718  CB  ASN   463     -78.725 122.159  67.046  1.00  0.00              
ATOM   3719  C   ASN   463     -77.962 124.465  67.374  1.00  0.00              
ATOM   3720  O   ASN   463     -78.142 125.138  66.359  1.00  0.00              
ATOM   3721  CG  ASN   463     -78.202 120.774  66.700  1.00  0.00           C  
ATOM   3722  OD1 ASN   463     -77.109 120.630  66.154  1.00  0.00           O  
ATOM   3723  ND2 ASN   463     -79.001 119.724  67.028  1.00  0.00           N  
ATOM   3724  N   LEU   464     -78.218 124.933  68.604  1.00  0.00              
ATOM   3725  CA  LEU   464     -78.719 126.252  68.839  1.00  0.00              
ATOM   3726  CB  LEU   464     -78.948 126.427  70.353  1.00  0.00              
ATOM   3727  C   LEU   464     -77.707 127.240  68.338  1.00  0.00              
ATOM   3728  O   LEU   464     -78.034 128.149  67.576  1.00  0.00              
ATOM   3729  CG  LEU   464     -79.645 127.710  70.813  1.00  0.00           C  
ATOM   3730  CD1 LEU   464     -81.029 127.866  70.170  1.00  0.00           C  
ATOM   3731  CD2 LEU   464     -79.726 127.740  72.345  1.00  0.00           C  
ATOM   3732  N   PHE   465     -76.434 127.079  68.744  1.00  0.00              
ATOM   3733  CA  PHE   465     -75.405 127.977  68.307  1.00  0.00              
ATOM   3734  CB  PHE   465     -74.189 128.040  69.248  1.00  0.00              
ATOM   3735  C   PHE   465     -75.020 127.710  66.876  1.00  0.00              
ATOM   3736  O   PHE   465     -74.615 128.623  66.158  1.00  0.00              
ATOM   3737  CG  PHE   465     -74.620 128.708  70.506  1.00  0.00           C  
ATOM   3738  CD1 PHE   465     -74.530 130.076  70.623  1.00  0.00           C  
ATOM   3739  CD2 PHE   465     -75.115 127.977  71.561  1.00  0.00           C  
ATOM   3740  CE1 PHE   465     -74.926 130.708  71.776  1.00  0.00           C  
ATOM   3741  CE2 PHE   465     -75.513 128.605  72.718  1.00  0.00           C  
ATOM   3742  CZ  PHE   465     -75.418 129.972  72.827  1.00  0.00           C  
ATOM   3743  N   LEU   466     -75.102 126.445  66.419  1.00  0.00              
ATOM   3744  CA  LEU   466     -74.715 126.117  65.073  1.00  0.00              
ATOM   3745  CB  LEU   466     -74.779 124.593  64.850  1.00  0.00              
ATOM   3746  C   LEU   466     -75.630 126.840  64.124  1.00  0.00              
ATOM   3747  O   LEU   466     -75.181 127.462  63.163  1.00  0.00              
ATOM   3748  CG  LEU   466     -74.233 124.074  63.508  1.00  0.00           C  
ATOM   3749  CD1 LEU   466     -74.193 122.545  63.502  1.00  0.00           C  
ATOM   3750  CD2 LEU   466     -75.046 124.582  62.320  1.00  0.00           C  
ATOM   3751  N   CYS   467     -76.951 126.788  64.381  1.00  0.00              
ATOM   3752  CA  CYS   467     -77.916 127.466  63.556  1.00  0.00              
ATOM   3753  CB  CYS   467     -79.373 127.134  63.915  1.00  0.00              
ATOM   3754  C   CYS   467     -77.770 128.944  63.722  1.00  0.00              
ATOM   3755  O   CYS   467     -77.925 129.708  62.771  1.00  0.00              
ATOM   3756  SG  CYS   467     -79.835 125.446  63.445  1.00  0.00           S  
ATOM   3757  N   GLY   468     -77.474 129.382  64.956  1.00  0.00              
ATOM   3758  CA  GLY   468     -77.402 130.780  65.259  1.00  0.00              
ATOM   3759  C   GLY   468     -76.314 131.435  64.468  1.00  0.00              
ATOM   3760  O   GLY   468     -76.449 132.594  64.079  1.00  0.00              
ATOM   3761  N   LEU   469     -75.175 130.742  64.275  1.00  0.00              
ATOM   3762  CA  LEU   469     -74.079 131.372  63.593  1.00  0.00              
ATOM   3763  CB  LEU   469     -72.726 130.662  63.755  1.00  0.00              
ATOM   3764  C   LEU   469     -74.309 131.576  62.117  1.00  0.00              
ATOM   3765  O   LEU   469     -74.016 132.655  61.604  1.00  0.00              
ATOM   3766  CG  LEU   469     -71.587 131.537  63.197  1.00  0.00           C  
ATOM   3767  CD1 LEU   469     -71.459 132.846  63.987  1.00  0.00           C  
ATOM   3768  CD2 LEU   469     -70.258 130.784  63.106  1.00  0.00           C  
ATOM   3769  N   LEU   470     -74.818 130.561  61.377  1.00  0.00              
ATOM   3770  CA  LEU   470     -74.969 130.722  59.945  1.00  0.00              
ATOM   3771  CB  LEU   470     -73.847 130.116  59.077  1.00  0.00              
ATOM   3772  C   LEU   470     -76.236 130.101  59.441  1.00  0.00              
ATOM   3773  O   LEU   470     -76.800 129.193  60.047  1.00  0.00              
ATOM   3774  CG  LEU   470     -72.583 130.980  58.937  1.00  0.00           C  
ATOM   3775  CD1 LEU   470     -72.874 132.274  58.160  1.00  0.00           C  
ATOM   3776  CD2 LEU   470     -71.917 131.231  60.290  1.00  0.00           C  
ATOM   3777  N   SER   471     -76.718 130.636  58.299  1.00  0.00              
ATOM   3778  CA  SER   471     -77.912 130.198  57.631  1.00  0.00              
ATOM   3779  CB  SER   471     -78.399 131.207  56.580  1.00  0.00              
ATOM   3780  C   SER   471     -77.718 128.885  56.928  1.00  0.00              
ATOM   3781  O   SER   471     -78.578 128.008  56.988  1.00  0.00              
ATOM   3782  OG  SER   471     -79.575 130.722  55.953  1.00  0.00           O  
ATOM   3783  N   LYS   472     -76.583 128.713  56.227  1.00  0.00              
ATOM   3784  CA  LYS   472     -76.360 127.511  55.472  1.00  0.00              
ATOM   3785  CB  LYS   472     -75.015 127.526  54.722  1.00  0.00              
ATOM   3786  C   LYS   472     -76.319 126.369  56.435  1.00  0.00              
ATOM   3787  O   LYS   472     -76.826 125.281  56.163  1.00  0.00              
ATOM   3788  CG  LYS   472     -74.907 128.634  53.671  1.00  0.00           C  
ATOM   3789  CD  LYS   472     -74.833 130.040  54.272  1.00  0.00           C  
ATOM   3790  CE  LYS   472     -74.655 131.150  53.233  1.00  0.00           C  
ATOM   3791  NZ  LYS   472     -75.930 131.391  52.522  1.00  0.00           N  
ATOM   3792  N   ALA   473     -75.693 126.604  57.599  1.00  0.00              
ATOM   3793  CA  ALA   473     -75.546 125.601  58.609  1.00  0.00              
ATOM   3794  CB  ALA   473     -74.733 126.100  59.813  1.00  0.00              
ATOM   3795  C   ALA   473     -76.893 125.184  59.117  1.00  0.00              
ATOM   3796  O   ALA   473     -77.131 123.996  59.334  1.00  0.00              
ATOM   3797  N   LYS   474     -77.816 126.142  59.337  1.00  0.00              
ATOM   3798  CA  LYS   474     -79.106 125.743  59.829  1.00  0.00              
ATOM   3799  CB  LYS   474     -80.114 126.848  60.174  1.00  0.00              
ATOM   3800  C   LYS   474     -79.796 124.918  58.801  1.00  0.00              
ATOM   3801  O   LYS   474     -80.569 124.020  59.132  1.00  0.00              
ATOM   3802  CG  LYS   474     -81.449 126.189  60.559  1.00  0.00           C  
ATOM   3803  CD  LYS   474     -82.502 127.101  61.176  1.00  0.00           C  
ATOM   3804  CE  LYS   474     -83.858 126.440  61.420  1.00  0.00           C  
ATOM   3805  NZ  LYS   474     -83.804 125.610  62.640  1.00  0.00           N  
ATOM   3806  N   GLN   475     -79.568 125.236  57.516  1.00  0.00              
ATOM   3807  CA  GLN   475     -80.219 124.508  56.470  1.00  0.00              
ATOM   3808  CB  GLN   475     -79.849 125.081  55.090  1.00  0.00              
ATOM   3809  C   GLN   475     -79.765 123.079  56.569  1.00  0.00              
ATOM   3810  O   GLN   475     -80.576 122.154  56.503  1.00  0.00              
ATOM   3811  CG  GLN   475     -80.722 124.596  53.935  1.00  0.00           C  
ATOM   3812  CD  GLN   475     -80.380 125.456  52.725  1.00  0.00           C  
ATOM   3813  OE1 GLN   475     -79.211 125.664  52.404  1.00  0.00           O  
ATOM   3814  NE2 GLN   475     -81.429 125.988  52.042  1.00  0.00           N  
ATOM   3815  N   LYS   476     -78.448 122.872  56.781  1.00  0.00              
ATOM   3816  CA  LYS   476     -77.889 121.550  56.892  1.00  0.00              
ATOM   3817  CB  LYS   476     -76.376 121.574  57.187  1.00  0.00              
ATOM   3818  C   LYS   476     -78.502 120.866  58.076  1.00  0.00              
ATOM   3819  O   LYS   476     -78.907 119.704  58.014  1.00  0.00              
ATOM   3820  CG  LYS   476     -75.485 122.008  56.024  1.00  0.00           C  
ATOM   3821  CD  LYS   476     -75.498 121.025  54.854  1.00  0.00           C  
ATOM   3822  CE  LYS   476     -75.098 119.603  55.254  1.00  0.00           C  
ATOM   3823  NZ  LYS   476     -73.707 119.587  55.757  1.00  0.00           N  
ATOM   3824  N   LEU   477     -78.586 121.597  59.198  1.00  0.00              
ATOM   3825  CA  LEU   477     -79.082 121.042  60.418  1.00  0.00              
ATOM   3826  CB  LEU   477     -78.993 122.011  61.613  1.00  0.00              
ATOM   3827  C   LEU   477     -80.514 120.654  60.262  1.00  0.00              
ATOM   3828  O   LEU   477     -80.913 119.633  60.806  1.00  0.00              
ATOM   3829  CG  LEU   477     -79.484 121.391  62.938  1.00  0.00           C  
ATOM   3830  CD1 LEU   477     -78.570 120.247  63.397  1.00  0.00           C  
ATOM   3831  CD2 LEU   477     -79.654 122.446  64.038  1.00  0.00           C  
ATOM   3832  N   LEU   478     -81.333 121.469  59.566  1.00  0.00              
ATOM   3833  CA  LEU   478     -82.737 121.197  59.356  1.00  0.00              
ATOM   3834  CB  LEU   478     -83.509 122.379  58.748  1.00  0.00              
ATOM   3835  C   LEU   478     -82.961 120.032  58.441  1.00  0.00              
ATOM   3836  O   LEU   478     -83.933 119.292  58.612  1.00  0.00              
ATOM   3837  CG  LEU   478     -83.736 123.536  59.731  1.00  0.00           C  
ATOM   3838  CD1 LEU   478     -84.515 124.682  59.067  1.00  0.00           C  
ATOM   3839  CD2 LEU   478     -84.411 123.034  61.020  1.00  0.00           C  
ATOM   3840  N   ARG   479     -82.115 119.866  57.404  1.00  0.00              
ATOM   3841  CA  ARG   479     -82.326 118.757  56.518  1.00  0.00              
ATOM   3842  CB  ARG   479     -81.516 118.818  55.205  1.00  0.00              
ATOM   3843  C   ARG   479     -82.106 117.484  57.275  1.00  0.00              
ATOM   3844  O   ARG   479     -82.899 116.546  57.198  1.00  0.00              
ATOM   3845  CG  ARG   479     -79.998 118.932  55.315  1.00  0.00           C  
ATOM   3846  CD  ARG   479     -79.353 119.221  53.953  1.00  0.00           C  
ATOM   3847  NE  ARG   479     -79.102 120.689  53.853  1.00  0.00           N  
ATOM   3848  CZ  ARG   479     -79.314 121.357  52.679  1.00  0.00           C  
ATOM   3849  NH1 ARG   479     -79.901 120.729  51.618  1.00  0.00           N  
ATOM   3850  NH2 ARG   479     -78.928 122.661  52.566  1.00  0.00           N  
ATOM   3851  N   HIS   480     -81.033 117.431  58.084  1.00  0.00              
ATOM   3852  CA  HIS   480     -80.885 116.327  58.979  1.00  0.00              
ATOM   3853  CB  HIS   480     -79.487 116.201  59.607  1.00  0.00              
ATOM   3854  C   HIS   480     -81.850 116.754  60.029  1.00  0.00              
ATOM   3855  O   HIS   480     -82.392 117.829  59.954  1.00  0.00              
ATOM   3856  ND1 HIS   480     -78.940 113.723  59.614  1.00  0.00           N  
ATOM   3857  CG  HIS   480     -79.271 114.879  60.285  1.00  0.00           C  
ATOM   3858  NE2 HIS   480     -79.064 113.192  61.769  1.00  0.00           N  
ATOM   3859  CD2 HIS   480     -79.343 114.537  61.600  1.00  0.00           C  
ATOM   3860  CE1 HIS   480     -78.828 112.746  60.548  1.00  0.00           C  
ATOM   3861  N   LEU   481     -82.229 115.977  61.013  1.00  0.00              
ATOM   3862  CA  LEU   481     -83.125 116.571  61.964  1.00  0.00              
ATOM   3863  CB  LEU   481     -82.676 117.885  62.650  1.00  0.00              
ATOM   3864  C   LEU   481     -84.470 116.791  61.399  1.00  0.00              
ATOM   3865  O   LEU   481     -85.332 117.219  62.147  1.00  0.00              
ATOM   3866  CG  LEU   481     -81.409 117.761  63.510  1.00  0.00           C  
ATOM   3867  CD1 LEU   481     -80.178 117.483  62.643  1.00  0.00           C  
ATOM   3868  CD2 LEU   481     -81.226 118.992  64.405  1.00  0.00           C  
ATOM   3869  N   VAL   482     -84.719 116.509  60.108  1.00  0.00              
ATOM   3870  CA  VAL   482     -86.090 116.519  59.720  1.00  0.00              
ATOM   3871  CB  VAL   482     -86.362 116.385  58.238  1.00  0.00              
ATOM   3872  C   VAL   482     -86.716 115.465  60.595  1.00  0.00              
ATOM   3873  O   VAL   482     -87.898 115.568  60.904  1.00  0.00              
ATOM   3874  CG1 VAL   482     -85.968 117.733  57.611  1.00  0.00           C  
ATOM   3875  CG2 VAL   482     -85.571 115.228  57.610  1.00  0.00           C  
ATOM   3876  N   PRO   483     -86.012 114.443  61.035  1.00  0.00              
ATOM   3877  CA  PRO   483     -86.691 113.551  61.963  1.00  0.00              
ATOM   3878  CB  PRO   483     -86.011 112.188  61.833  1.00  0.00              
ATOM   3879  C   PRO   483     -86.910 113.886  63.460  1.00  0.00              
ATOM   3880  O   PRO   483     -87.706 113.151  64.039  1.00  0.00              
ATOM   3881  CD  PRO   483     -85.145 113.669  60.147  1.00  0.00           C  
ATOM   3882  CG  PRO   483     -85.440 112.190  60.414  1.00  0.00           C  
ATOM   3883  N   ALA   484     -86.274 114.914  64.118  1.00  0.00              
ATOM   3884  CA  ALA   484     -86.250 115.160  65.593  1.00  0.00              
ATOM   3885  CB  ALA   484     -84.977 115.907  66.027  1.00  0.00              
ATOM   3886  C   ALA   484     -87.431 115.901  66.296  1.00  0.00              
ATOM   3887  O   ALA   484     -88.518 115.720  65.767  1.00  0.00              
ATOM   3888  N   ALA   485     -87.251 116.627  67.526  1.00  0.00              
ATOM   3889  CA  ALA   485     -88.215 117.313  68.424  1.00  0.00              
ATOM   3890  CB  ALA   485     -87.921 117.058  69.913  1.00  0.00              
ATOM   3891  C   ALA   485     -88.437 118.851  68.273  1.00  0.00              
ATOM   3892  O   ALA   485     -87.533 119.655  68.031  1.00  0.00              
ATOM   3893  N   ALA   486     -89.712 119.293  68.505  1.00  0.00              
ATOM   3894  CA  ALA   486     -90.283 120.588  68.188  1.00  0.00              
ATOM   3895  CB  ALA   486     -91.819 120.562  68.276  1.00  0.00              
ATOM   3896  C   ALA   486     -89.850 121.850  68.907  1.00  0.00              
ATOM   3897  O   ALA   486     -89.513 122.845  68.262  1.00  0.00              
ATOM   3898  N   LEU   487     -89.852 121.872  70.250  1.00  0.00              
ATOM   3899  CA  LEU   487     -89.607 123.104  70.963  1.00  0.00              
ATOM   3900  CB  LEU   487     -89.737 122.888  72.482  1.00  0.00              
ATOM   3901  C   LEU   487     -88.211 123.511  70.655  1.00  0.00              
ATOM   3902  O   LEU   487     -87.919 124.673  70.379  1.00  0.00              
ATOM   3903  CG  LEU   487     -89.581 124.150  73.354  1.00  0.00           C  
ATOM   3904  CD1 LEU   487     -88.143 124.694  73.348  1.00  0.00           C  
ATOM   3905  CD2 LEU   487     -90.630 125.210  72.984  1.00  0.00           C  
ATOM   3906  N   ARG   488     -87.302 122.529  70.670  1.00  0.00              
ATOM   3907  CA  ARG   488     -85.937 122.829  70.399  1.00  0.00              
ATOM   3908  CB  ARG   488     -85.033 121.590  70.477  1.00  0.00              
ATOM   3909  C   ARG   488     -85.865 123.353  68.999  1.00  0.00              
ATOM   3910  O   ARG   488     -85.057 124.232  68.713  1.00  0.00              
ATOM   3911  CG  ARG   488     -83.673 121.795  69.808  1.00  0.00           C  
ATOM   3912  CD  ARG   488     -82.746 120.589  69.942  1.00  0.00           C  
ATOM   3913  NE  ARG   488     -83.569 119.471  70.472  1.00  0.00           N  
ATOM   3914  CZ  ARG   488     -84.318 118.668  69.662  1.00  0.00           C  
ATOM   3915  NH1 ARG   488     -84.360 118.879  68.315  1.00  0.00           N  
ATOM   3916  NH2 ARG   488     -85.027 117.643  70.217  1.00  0.00           N  
ATOM   3917  N   ARG   489     -86.703 122.822  68.083  1.00  0.00              
ATOM   3918  CA  ARG   489     -86.652 123.235  66.702  1.00  0.00              
ATOM   3919  CB  ARG   489     -87.728 122.624  65.800  1.00  0.00              
ATOM   3920  C   ARG   489     -86.970 124.680  66.565  1.00  0.00              
ATOM   3921  O   ARG   489     -86.330 125.396  65.797  1.00  0.00              
ATOM   3922  CG  ARG   489     -87.692 121.126  65.572  1.00  0.00           C  
ATOM   3923  CD  ARG   489     -88.820 120.721  64.627  1.00  0.00           C  
ATOM   3924  NE  ARG   489     -89.021 119.261  64.780  1.00  0.00           N  
ATOM   3925  CZ  ARG   489     -90.278 118.787  65.009  1.00  0.00           C  
ATOM   3926  NH1 ARG   489     -91.328 119.657  65.087  1.00  0.00           N  
ATOM   3927  NH2 ARG   489     -90.482 117.447  65.160  1.00  0.00           N  
ATOM   3928  N   LYS   490     -88.021 125.126  67.267  1.00  0.00              
ATOM   3929  CA  LYS   490     -88.475 126.482  67.144  1.00  0.00              
ATOM   3930  CB  LYS   490     -89.786 126.717  67.914  1.00  0.00              
ATOM   3931  C   LYS   490     -87.411 127.377  67.680  1.00  0.00              
ATOM   3932  O   LYS   490     -87.171 128.457  67.145  1.00  0.00              
ATOM   3933  CG  LYS   490     -90.839 125.647  67.598  1.00  0.00           C  
ATOM   3934  CD  LYS   490     -91.127 125.459  66.105  1.00  0.00           C  
ATOM   3935  CE  LYS   490     -92.520 125.914  65.666  1.00  0.00           C  
ATOM   3936  NZ  LYS   490     -93.518 124.868  65.967  1.00  0.00           N  
ATOM   3937  N   ARG   491     -86.747 126.950  68.770  1.00  0.00              
ATOM   3938  CA  ARG   491     -85.710 127.759  69.337  1.00  0.00              
ATOM   3939  CB  ARG   491     -85.198 127.226  70.685  1.00  0.00              
ATOM   3940  C   ARG   491     -84.592 127.839  68.351  1.00  0.00              
ATOM   3941  O   ARG   491     -83.989 128.894  68.162  1.00  0.00              
ATOM   3942  CG  ARG   491     -86.328 127.186  71.718  1.00  0.00           C  
ATOM   3943  CD  ARG   491     -85.899 127.453  73.161  1.00  0.00           C  
ATOM   3944  NE  ARG   491     -85.039 126.331  73.621  1.00  0.00           N  
ATOM   3945  CZ  ARG   491     -84.937 126.092  74.960  1.00  0.00           C  
ATOM   3946  NH1 ARG   491     -85.686 126.825  75.835  1.00  0.00           N  
ATOM   3947  NH2 ARG   491     -84.087 125.131  75.426  1.00  0.00           N  
ATOM   3948  N   LYS   492     -84.300 126.716  67.674  1.00  0.00              
ATOM   3949  CA  LYS   492     -83.250 126.720  66.703  1.00  0.00              
ATOM   3950  CB  LYS   492     -82.981 125.345  66.067  1.00  0.00              
ATOM   3951  C   LYS   492     -83.630 127.662  65.607  1.00  0.00              
ATOM   3952  O   LYS   492     -82.774 128.340  65.040  1.00  0.00              
ATOM   3953  CG  LYS   492     -82.268 124.373  67.010  1.00  0.00           C  
ATOM   3954  CD  LYS   492     -82.035 122.979  66.419  1.00  0.00           C  
ATOM   3955  CE  LYS   492     -83.098 121.949  66.797  1.00  0.00           C  
ATOM   3956  NZ  LYS   492     -82.678 120.606  66.340  1.00  0.00           N  
ATOM   3957  N   ALA   493     -84.934 127.709  65.273  1.00  0.00              
ATOM   3958  CA  ALA   493     -85.421 128.552  64.218  1.00  0.00              
ATOM   3959  CB  ALA   493     -86.932 128.382  63.967  1.00  0.00              
ATOM   3960  C   ALA   493     -85.182 129.990  64.565  1.00  0.00              
ATOM   3961  O   ALA   493     -84.745 130.768  63.719  1.00  0.00              
ATOM   3962  N   LEU   494     -85.456 130.389  65.822  1.00  0.00              
ATOM   3963  CA  LEU   494     -85.317 131.776  66.169  1.00  0.00              
ATOM   3964  CB  LEU   494     -85.828 132.133  67.574  1.00  0.00              
ATOM   3965  C   LEU   494     -83.874 132.195  66.118  1.00  0.00              
ATOM   3966  O   LEU   494     -83.547 133.274  65.626  1.00  0.00              
ATOM   3967  CG  LEU   494     -85.712 133.648  67.841  1.00  0.00           C  
ATOM   3968  CD1 LEU   494     -86.704 134.434  66.971  1.00  0.00           C  
ATOM   3969  CD2 LEU   494     -85.816 134.000  69.330  1.00  0.00           C  
ATOM   3970  N   TRP   495     -82.964 131.353  66.642  1.00  0.00              
ATOM   3971  CA  TRP   495     -81.567 131.691  66.690  1.00  0.00              
ATOM   3972  CB  TRP   495     -80.744 130.738  67.573  1.00  0.00              
ATOM   3973  C   TRP   495     -80.998 131.733  65.306  1.00  0.00              
ATOM   3974  O   TRP   495     -80.092 132.514  65.025  1.00  0.00              
ATOM   3975  CG  TRP   495     -81.133 130.838  69.032  1.00  0.00           C  
ATOM   3976  CD2 TRP   495     -80.222 130.703  70.133  1.00  0.00           C  
ATOM   3977  CD1 TRP   495     -82.357 131.101  69.576  1.00  0.00           C  
ATOM   3978  NE1 TRP   495     -82.267 131.130  70.946  1.00  0.00           N  
ATOM   3979  CE2 TRP   495     -80.958 130.890  71.303  1.00  0.00           C  
ATOM   3980  CE3 TRP   495     -78.880 130.462  70.167  1.00  0.00           C  
ATOM   3981  CZ2 TRP   495     -80.360 130.837  72.530  1.00  0.00           C  
ATOM   3982  CZ3 TRP   495     -78.286 130.388  71.407  1.00  0.00           C  
ATOM   3983  CH2 TRP   495     -79.009 130.575  72.567  1.00  0.00           C  
ATOM   3984  N   ALA   496     -81.514 130.877  64.407  1.00  0.00              
ATOM   3985  CA  ALA   496     -81.041 130.767  63.053  1.00  0.00              
ATOM   3986  CB  ALA   496     -81.810 129.720  62.258  1.00  0.00              
ATOM   3987  C   ALA   496     -81.231 132.064  62.320  1.00  0.00              
ATOM   3988  O   ALA   496     -80.392 132.451  61.509  1.00  0.00              
ATOM   3989  N   HIS   497     -82.349 132.766  62.581  1.00  0.00              
ATOM   3990  CA  HIS   497     -82.668 134.012  61.933  1.00  0.00              
ATOM   3991  CB  HIS   497     -81.561 135.067  62.064  1.00  0.00              
ATOM   3992  C   HIS   497     -82.887 133.839  60.458  1.00  0.00              
ATOM   3993  O   HIS   497     -82.605 134.755  59.686  1.00  0.00              
ATOM   3994  ND1 HIS   497     -82.159 136.306  64.185  1.00  0.00           N  
ATOM   3995  CG  HIS   497     -81.314 135.487  63.474  1.00  0.00           C  
ATOM   3996  NE2 HIS   497     -80.459 135.817  65.530  1.00  0.00           N  
ATOM   3997  CD2 HIS   497     -80.281 135.197  64.309  1.00  0.00           C  
ATOM   3998  CE1 HIS   497     -81.600 136.472  65.407  1.00  0.00           C  
ATOM   3999  N   LEU   498     -83.375 132.661  60.026  1.00  0.00              
ATOM   4000  CA  LEU   498     -83.694 132.378  58.648  1.00  0.00              
ATOM   4001  CB  LEU   498     -84.002 130.890  58.457  1.00  0.00              
ATOM   4002  C   LEU   498     -84.939 133.129  58.241  1.00  0.00              
ATOM   4003  O   LEU   498     -85.009 133.720  57.164  1.00  0.00              
ATOM   4004  CG  LEU   498     -82.825 129.987  58.848  1.00  0.00           C  
ATOM   4005  CD1 LEU   498     -83.203 128.512  58.686  1.00  0.00           C  
ATOM   4006  CD2 LEU   498     -81.547 130.370  58.084  1.00  0.00           C  
ATOM   4007  N   PHE   499     -85.951 133.142  59.131  1.00  0.00              
ATOM   4008  CA  PHE   499     -87.223 133.788  58.934  1.00  0.00              
ATOM   4009  CB  PHE   499     -87.214 135.307  59.172  1.00  0.00              
ATOM   4010  C   PHE   499     -87.904 133.519  57.618  1.00  0.00              
ATOM   4011  O   PHE   499     -87.928 134.379  56.740  1.00  0.00              
ATOM   4012  CG  PHE   499     -86.846 135.509  60.601  1.00  0.00           C  
ATOM   4013  CD1 PHE   499     -87.523 134.835  61.588  1.00  0.00           C  
ATOM   4014  CD2 PHE   499     -85.864 136.403  60.961  1.00  0.00           C  
ATOM   4015  CE1 PHE   499     -87.198 135.018  62.911  1.00  0.00           C  
ATOM   4016  CE2 PHE   499     -85.537 136.592  62.284  1.00  0.00           C  
ATOM   4017  CZ  PHE   499     -86.202 135.895  63.263  1.00  0.00           C  
ATOM   4018  N   SER   500     -88.446 132.291  57.457  1.00  0.00              
ATOM   4019  CA  SER   500     -89.239 131.826  56.345  1.00  0.00              
ATOM   4020  CB  SER   500     -90.512 132.657  56.066  1.00  0.00              
ATOM   4021  C   SER   500     -88.422 131.699  55.111  1.00  0.00              
ATOM   4022  O   SER   500     -88.940 131.339  54.055  1.00  0.00              
ATOM   4023  OG  SER   500     -90.200 133.964  55.616  1.00  0.00           O  
ATOM   4024  N   SER   501     -87.113 131.972  55.214  1.00  0.00              
ATOM   4025  CA  SER   501     -86.261 131.739  54.089  1.00  0.00              
ATOM   4026  CB  SER   501     -84.861 132.361  54.250  1.00  0.00              
ATOM   4027  C   SER   501     -86.109 130.255  53.983  1.00  0.00              
ATOM   4028  O   SER   501     -86.114 129.701  52.885  1.00  0.00              
ATOM   4029  OG  SER   501     -84.185 131.779  55.355  1.00  0.00           O  
ATOM   4030  N   LEU   502     -85.986 129.565  55.142  1.00  0.00              
ATOM   4031  CA  LEU   502     -85.816 128.140  55.092  1.00  0.00              
ATOM   4032  CB  LEU   502     -84.680 127.602  55.984  1.00  0.00              
ATOM   4033  C   LEU   502     -87.089 127.496  55.539  1.00  0.00              
ATOM   4034  O   LEU   502     -87.083 126.451  56.190  1.00  0.00              
ATOM   4035  CG  LEU   502     -83.270 128.000  55.502  1.00  0.00           C  
ATOM   4036  CD1 LEU   502     -82.174 127.227  56.256  1.00  0.00           C  
ATOM   4037  CD2 LEU   502     -83.142 127.854  53.979  1.00  0.00           C  
ATOM   4038  N   ARG   503     -88.222 128.068  55.100  1.00  0.00              
ATOM   4039  CA  ARG   503     -89.520 127.600  55.471  1.00  0.00              
ATOM   4040  CB  ARG   503     -90.639 128.472  54.873  1.00  0.00              
ATOM   4041  C   ARG   503     -89.690 126.196  54.976  1.00  0.00              
ATOM   4042  O   ARG   503     -90.333 125.387  55.638  1.00  0.00              
ATOM   4043  CG  ARG   503     -92.051 128.057  55.289  1.00  0.00           C  
ATOM   4044  CD  ARG   503     -93.146 128.961  54.715  1.00  0.00           C  
ATOM   4045  NE  ARG   503     -93.116 128.830  53.230  1.00  0.00           N  
ATOM   4046  CZ  ARG   503     -92.467 129.759  52.469  1.00  0.00           C  
ATOM   4047  NH1 ARG   503     -91.865 130.830  53.063  1.00  0.00           N  
ATOM   4048  NH2 ARG   503     -92.431 129.623  51.111  1.00  0.00           N  
ATOM   4049  N   GLY   504     -89.150 125.869  53.784  1.00  0.00              
ATOM   4050  CA  GLY   504     -89.311 124.540  53.246  1.00  0.00              
ATOM   4051  C   GLY   504     -88.617 123.517  54.101  1.00  0.00              
ATOM   4052  O   GLY   504     -89.183 122.469  54.415  1.00  0.00              
ATOM   4053  N   TYR   505     -87.359 123.782  54.500  1.00  0.00              
ATOM   4054  CA  TYR   505     -86.654 122.828  55.310  1.00  0.00              
ATOM   4055  CB  TYR   505     -85.194 123.220  55.611  1.00  0.00              
ATOM   4056  C   TYR   505     -87.364 122.742  56.616  1.00  0.00              
ATOM   4057  O   TYR   505     -87.504 121.658  57.189  1.00  0.00              
ATOM   4058  CG  TYR   505     -84.355 123.002  54.397  1.00  0.00           C  
ATOM   4059  CD1 TYR   505     -84.318 123.926  53.379  1.00  0.00           C  
ATOM   4060  CD2 TYR   505     -83.587 121.863  54.290  1.00  0.00           C  
ATOM   4061  CE1 TYR   505     -83.535 123.709  52.269  1.00  0.00           C  
ATOM   4062  CE2 TYR   505     -82.802 121.640  53.183  1.00  0.00           C  
ATOM   4063  CZ  TYR   505     -82.777 122.567  52.169  1.00  0.00           C  
ATOM   4064  OH  TYR   505     -81.977 122.351  51.028  1.00  0.00           O  
ATOM   4065  N   LEU   506     -87.808 123.911  57.125  1.00  0.00              
ATOM   4066  CA  LEU   506     -88.472 123.922  58.389  1.00  0.00              
ATOM   4067  CB  LEU   506     -88.877 125.325  58.877  1.00  0.00              
ATOM   4068  C   LEU   506     -89.722 123.126  58.287  1.00  0.00              
ATOM   4069  O   LEU   506     -89.914 122.219  59.077  1.00  0.00              
ATOM   4070  CG  LEU   506     -89.599 125.307  60.242  1.00  0.00           C  
ATOM   4071  CD1 LEU   506     -88.687 124.770  61.362  1.00  0.00           C  
ATOM   4072  CD2 LEU   506     -90.217 126.678  60.568  1.00  0.00           C  
ATOM   4073  N   LYS   507     -90.580 123.364  57.283  1.00  0.00              
ATOM   4074  CA  LYS   507     -91.831 122.656  57.252  1.00  0.00              
ATOM   4075  CB  LYS   507     -92.745 123.068  56.088  1.00  0.00              
ATOM   4076  C   LYS   507     -91.564 121.194  57.142  1.00  0.00              
ATOM   4077  O   LYS   507     -92.267 120.384  57.745  1.00  0.00              
ATOM   4078  CG  LYS   507     -93.368 124.449  56.287  1.00  0.00           C  
ATOM   4079  CD  LYS   507     -94.124 124.966  55.063  1.00  0.00           C  
ATOM   4080  CE  LYS   507     -94.853 126.287  55.314  1.00  0.00           C  
ATOM   4081  NZ  LYS   507     -95.576 126.711  54.094  1.00  0.00           N  
ATOM   4082  N   SER   508     -90.528 120.816  56.377  1.00  0.00              
ATOM   4083  CA  SER   508     -90.215 119.426  56.248  1.00  0.00              
ATOM   4084  CB  SER   508     -88.949 119.171  55.412  1.00  0.00              
ATOM   4085  C   SER   508     -89.959 118.913  57.624  1.00  0.00              
ATOM   4086  O   SER   508     -90.297 117.776  57.948  1.00  0.00              
ATOM   4087  OG  SER   508     -89.149 119.624  54.081  1.00  0.00           O  
ATOM   4088  N   LEU   509     -89.296 119.713  58.473  1.00  0.00              
ATOM   4089  CA  LEU   509     -89.123 119.195  59.800  1.00  0.00              
ATOM   4090  CB  LEU   509     -87.980 119.899  60.558  1.00  0.00              
ATOM   4091  C   LEU   509     -90.441 119.173  60.565  1.00  0.00              
ATOM   4092  O   LEU   509     -90.873 118.076  60.906  1.00  0.00              
ATOM   4093  CG  LEU   509     -87.902 119.524  62.043  1.00  0.00           C  
ATOM   4094  CD1 LEU   509     -87.946 118.002  62.240  1.00  0.00           C  
ATOM   4095  CD2 LEU   509     -86.664 120.163  62.698  1.00  0.00           C  
ATOM   4096  N   PRO   510     -91.162 120.263  60.808  1.00  0.00              
ATOM   4097  CA  PRO   510     -92.384 120.088  61.551  1.00  0.00              
ATOM   4098  CB  PRO   510     -92.799 121.477  62.039  1.00  0.00              
ATOM   4099  C   PRO   510     -93.556 119.314  61.025  1.00  0.00              
ATOM   4100  O   PRO   510     -94.517 119.174  61.778  1.00  0.00              
ATOM   4101  CD  PRO   510     -90.445 121.263  61.595  1.00  0.00           C  
ATOM   4102  CG  PRO   510     -91.499 122.290  62.019  1.00  0.00           C  
ATOM   4103  N   ARG   511     -93.556 118.827  59.779  1.00  0.00              
ATOM   4104  CA  ARG   511     -94.722 118.129  59.325  1.00  0.00              
ATOM   4105  CB  ARG   511     -94.552 117.615  57.884  1.00  0.00              
ATOM   4106  C   ARG   511     -94.999 116.956  60.225  1.00  0.00              
ATOM   4107  O   ARG   511     -94.098 116.204  60.588  1.00  0.00              
ATOM   4108  CG  ARG   511     -95.818 117.076  57.219  1.00  0.00           C  
ATOM   4109  CD  ARG   511     -95.576 116.680  55.761  1.00  0.00           C  
ATOM   4110  NE  ARG   511     -96.858 116.176  55.198  1.00  0.00           N  
ATOM   4111  CZ  ARG   511     -97.055 116.187  53.847  1.00  0.00           C  
ATOM   4112  NH1 ARG   511     -96.077 116.656  53.017  1.00  0.00           N  
ATOM   4113  NH2 ARG   511     -98.230 115.731  53.324  1.00  0.00           N  
ATOM   4114  N   VAL   512     -96.288 116.772  60.589  1.00  0.00              
ATOM   4115  CA  VAL   512     -96.743 115.650  61.368  1.00  0.00              
ATOM   4116  CB  VAL   512     -96.341 114.371  60.682  1.00  0.00              
ATOM   4117  C   VAL   512     -96.203 115.682  62.783  1.00  0.00              
ATOM   4118  O   VAL   512     -95.997 114.638  63.399  1.00  0.00              
ATOM   4119  CG1 VAL   512     -96.988 113.146  61.350  1.00  0.00           C  
ATOM   4120  CG2 VAL   512     -96.673 114.534  59.193  1.00  0.00           C  
ATOM   4121  N   GLN   513     -96.004 116.877  63.381  1.00  0.00              
ATOM   4122  CA  GLN   513     -95.462 116.888  64.723  1.00  0.00              
ATOM   4123  CB  GLN   513     -94.034 117.441  64.810  1.00  0.00              
ATOM   4124  C   GLN   513     -96.349 117.716  65.613  1.00  0.00              
ATOM   4125  O   GLN   513     -97.359 118.257  65.166  1.00  0.00              
ATOM   4126  CG  GLN   513     -93.011 116.534  64.121  1.00  0.00           C  
ATOM   4127  CD  GLN   513     -92.911 115.238  64.917  1.00  0.00           C  
ATOM   4128  OE1 GLN   513     -92.907 115.246  66.147  1.00  0.00           O  
ATOM   4129  NE2 GLN   513     -92.833 114.087  64.195  1.00  0.00           N  
ATOM   4130  N   VAL   514     -96.002 117.806  66.921  1.00  0.00              
ATOM   4131  CA  VAL   514     -96.819 118.521  67.868  1.00  0.00              
ATOM   4132  CB  VAL   514     -97.484 117.621  68.866  1.00  0.00              
ATOM   4133  C   VAL   514     -95.969 119.487  68.649  1.00  0.00              
ATOM   4134  O   VAL   514     -94.753 119.331  68.755  1.00  0.00              
ATOM   4135  CG1 VAL   514     -98.446 116.683  68.118  1.00  0.00           C  
ATOM   4136  CG2 VAL   514     -96.388 116.890  69.660  1.00  0.00           C  
ATOM   4137  N   GLU   515     -96.634 120.520  69.216  1.00  0.00              
ATOM   4138  CA  GLU   515     -96.061 121.597  69.983  1.00  0.00              
ATOM   4139  CB  GLU   515     -96.372 122.989  69.408  1.00  0.00              
ATOM   4140  C   GLU   515     -96.602 121.518  71.385  1.00  0.00              
ATOM   4141  O   GLU   515     -97.436 120.669  71.692  1.00  0.00              
ATOM   4142  CG  GLU   515     -95.738 123.222  68.033  1.00  0.00           C  
ATOM   4143  CD  GLU   515     -94.225 123.127  68.176  1.00  0.00           C  
ATOM   4144  OE1 GLU   515     -93.680 123.733  69.136  1.00  0.00           O  
ATOM   4145  OE2 GLU   515     -93.593 122.450  67.322  1.00  0.00           O  
ATOM   4146  N   SER   516     -96.060 122.349  72.303  1.00  0.00              
ATOM   4147  CA  SER   516     -96.561 122.450  73.650  1.00  0.00              
ATOM   4148  CB  SER   516     -95.814 121.571  74.667  1.00  0.00              
ATOM   4149  C   SER   516     -96.338 123.870  74.044  1.00  0.00              
ATOM   4150  O   SER   516     -95.285 124.429  73.746  1.00  0.00              
ATOM   4151  OG  SER   516     -96.375 121.736  75.961  1.00  0.00           O  
ATOM   4152  N   PHE   517     -97.325 124.490  74.721  1.00  0.00              
ATOM   4153  CA  PHE   517     -97.198 125.880  75.055  1.00  0.00              
ATOM   4154  CB  PHE   517     -97.946 126.788  74.060  1.00  0.00              
ATOM   4155  C   PHE   517     -97.795 126.084  76.412  1.00  0.00              
ATOM   4156  O   PHE   517     -98.831 125.507  76.740  1.00  0.00              
ATOM   4157  CG  PHE   517     -97.741 128.218  74.423  1.00  0.00           C  
ATOM   4158  CD1 PHE   517     -96.577 128.868  74.083  1.00  0.00           C  
ATOM   4159  CD2 PHE   517     -98.725 128.914  75.085  1.00  0.00           C  
ATOM   4160  CE1 PHE   517     -96.390 130.190  74.411  1.00  0.00           C  
ATOM   4161  CE2 PHE   517     -98.544 130.236  75.417  1.00  0.00           C  
ATOM   4162  CZ  PHE   517     -97.374 130.875  75.081  1.00  0.00           C  
ATOM   4163  N   ASN   518     -97.134 126.917  77.240  1.00  0.00              
ATOM   4164  CA  ASN   518     -97.612 127.233  78.559  1.00  0.00              
ATOM   4165  CB  ASN   518     -96.567 126.965  79.656  1.00  0.00              
ATOM   4166  C   ASN   518     -97.921 128.700  78.572  1.00  0.00              
ATOM   4167  O   ASN   518     -97.058 129.518  78.267  1.00  0.00              
ATOM   4168  CG  ASN   518     -97.241 127.096  81.014  1.00  0.00           C  
ATOM   4169  OD1 ASN   518     -98.043 128.001  81.241  1.00  0.00           O  
ATOM   4170  ND2 ASN   518     -96.909 126.163  81.946  1.00  0.00           N  
ATOM   4171  N   GLN   519     -99.162 129.090  78.927  1.00  0.00              
ATOM   4172  CA  GLN   519     -99.468 130.495  78.885  1.00  0.00              
ATOM   4173  CB  GLN   519    -100.957 130.868  78.984  1.00  0.00              
ATOM   4174  C   GLN   519     -98.702 131.269  79.908  1.00  0.00              
ATOM   4175  O   GLN   519     -98.331 132.415  79.657  1.00  0.00              
ATOM   4176  CG  GLN   519    -101.700 130.607  77.670  1.00  0.00           C  
ATOM   4177  CD  GLN   519    -102.937 131.492  77.636  1.00  0.00           C  
ATOM   4178  OE1 GLN   519    -103.152 132.237  76.681  1.00  0.00           O  
ATOM   4179  NE2 GLN   519    -103.772 131.419  78.706  1.00  0.00           N  
ATOM   4180  N   VAL   520     -98.455 130.695  81.099  1.00  0.00              
ATOM   4181  CA  VAL   520     -97.742 131.459  82.083  1.00  0.00              
ATOM   4182  CB  VAL   520     -97.572 130.752  83.398  1.00  0.00              
ATOM   4183  C   VAL   520     -96.385 131.779  81.555  1.00  0.00              
ATOM   4184  O   VAL   520     -95.923 132.910  81.692  1.00  0.00              
ATOM   4185  CG1 VAL   520     -98.965 130.523  84.005  1.00  0.00           C  
ATOM   4186  CG2 VAL   520     -96.764 129.462  83.188  1.00  0.00           C  
ATOM   4187  N   GLN   521     -95.695 130.798  80.940  1.00  0.00              
ATOM   4188  CA  GLN   521     -94.402 131.141  80.435  1.00  0.00              
ATOM   4189  CB  GLN   521     -93.258 130.285  81.010  1.00  0.00              
ATOM   4190  C   GLN   521     -94.406 130.976  78.953  1.00  0.00              
ATOM   4191  O   GLN   521     -94.552 129.865  78.448  1.00  0.00              
ATOM   4192  CG  GLN   521     -91.879 130.676  80.470  1.00  0.00           C  
ATOM   4193  CD  GLN   521     -90.821 129.911  81.253  1.00  0.00           C  
ATOM   4194  OE1 GLN   521     -90.608 130.162  82.438  1.00  0.00           O  
ATOM   4195  NE2 GLN   521     -90.135 128.953  80.573  1.00  0.00           N  
ATOM   4196  N   ALA   522     -94.225 132.090  78.214  1.00  0.00              
ATOM   4197  CA  ALA   522     -94.250 132.011  76.783  1.00  0.00              
ATOM   4198  CB  ALA   522     -95.368 132.853  76.145  1.00  0.00              
ATOM   4199  C   ALA   522     -92.958 132.548  76.273  1.00  0.00              
ATOM   4200  O   ALA   522     -92.482 133.599  76.701  1.00  0.00              
ATOM   4201  N   MET   523     -92.343 131.814  75.332  1.00  0.00              
ATOM   4202  CA  MET   523     -91.139 132.301  74.747  1.00  0.00              
ATOM   4203  CB  MET   523     -90.264 131.220  74.097  1.00  0.00              
ATOM   4204  C   MET   523     -91.545 133.252  73.667  1.00  0.00              
ATOM   4205  O   MET   523     -92.644 133.146  73.125  1.00  0.00              
ATOM   4206  CG  MET   523     -89.720 130.181  75.074  1.00  0.00           C  
ATOM   4207  SD  MET   523     -88.412 129.119  74.389  1.00  0.00           S  
ATOM   4208  CE  MET   523     -89.427 128.400  73.067  1.00  0.00           C  
ATOM   4209  N   PRO   524     -90.725 134.219  73.375  1.00  0.00              
ATOM   4210  CA  PRO   524     -91.031 135.146  72.320  1.00  0.00              
ATOM   4211  CB  PRO   524     -90.148 136.375  72.568  1.00  0.00              
ATOM   4212  C   PRO   524     -90.853 134.533  70.973  1.00  0.00              
ATOM   4213  O   PRO   524     -91.406 135.051  70.007  1.00  0.00              
ATOM   4214  CD  PRO   524     -89.822 134.788  74.358  1.00  0.00           C  
ATOM   4215  CG  PRO   524     -89.097 135.902  73.591  1.00  0.00           C  
ATOM   4216  N   THR   525     -90.085 133.436  70.889  1.00  0.00              
ATOM   4217  CA  THR   525     -89.756 132.806  69.641  1.00  0.00              
ATOM   4218  CB  THR   525     -88.831 131.631  69.798  1.00  0.00              
ATOM   4219  C   THR   525     -90.996 132.273  69.039  1.00  0.00              
ATOM   4220  O   THR   525     -91.119 132.177  67.819  1.00  0.00              
ATOM   4221  OG1 THR   525     -89.494 130.574  70.477  1.00  0.00           O  
ATOM   4222  CG2 THR   525     -87.614 132.071  70.622  1.00  0.00           C  
ATOM   4223  N   PHE   526     -91.953 131.884  69.890  1.00  0.00              
ATOM   4224  CA  PHE   526     -93.096 131.248  69.329  1.00  0.00              
ATOM   4225  CB  PHE   526     -94.012 130.577  70.348  1.00  0.00              
ATOM   4226  C   PHE   526     -93.838 132.224  68.475  1.00  0.00              
ATOM   4227  O   PHE   526     -94.437 131.818  67.487  1.00  0.00              
ATOM   4228  CG  PHE   526     -94.487 129.443  69.520  1.00  0.00           C  
ATOM   4229  CD1 PHE   526     -93.716 128.308  69.397  1.00  0.00           C  
ATOM   4230  CD2 PHE   526     -95.664 129.525  68.835  1.00  0.00           C  
ATOM   4231  CE1 PHE   526     -94.142 127.261  68.618  1.00  0.00           C  
ATOM   4232  CE2 PHE   526     -96.101 128.491  68.057  1.00  0.00           C  
ATOM   4233  CZ  PHE   526     -95.339 127.356  67.950  1.00  0.00           C  
ATOM   4234  N   ILE   527     -93.854 133.523  68.838  1.00  0.00              
ATOM   4235  CA  ILE   527     -94.486 134.537  68.027  1.00  0.00              
ATOM   4236  CB  ILE   527     -94.436 135.895  68.664  1.00  0.00              
ATOM   4237  C   ILE   527     -93.741 134.624  66.719  1.00  0.00              
ATOM   4238  O   ILE   527     -94.297 134.933  65.668  1.00  0.00              
ATOM   4239  CG2 ILE   527     -94.993 136.915  67.657  1.00  0.00           C  
ATOM   4240  CG1 ILE   527     -95.183 135.881  70.008  1.00  0.00           C  
ATOM   4241  CD1 ILE   527     -94.929 137.125  70.858  1.00  0.00           C  
ATOM   4242  N   TRP   528     -92.415 134.448  66.736  1.00  0.00              
ATOM   4243  CA  TRP   528     -91.742 134.464  65.471  1.00  0.00              
ATOM   4244  CB  TRP   528     -90.216 134.401  65.617  1.00  0.00              
ATOM   4245  C   TRP   528     -92.202 133.284  64.700  1.00  0.00              
ATOM   4246  O   TRP   528     -92.460 133.374  63.499  1.00  0.00              
ATOM   4247  CG  TRP   528     -89.650 135.673  66.196  1.00  0.00           C  
ATOM   4248  CD2 TRP   528     -89.516 136.882  65.437  1.00  0.00           C  
ATOM   4249  CD1 TRP   528     -89.209 135.953  67.456  1.00  0.00           C  
ATOM   4250  NE1 TRP   528     -88.800 137.264  67.528  1.00  0.00           N  
ATOM   4251  CE2 TRP   528     -88.986 137.848  66.291  1.00  0.00           C  
ATOM   4252  CE3 TRP   528     -89.816 137.162  64.135  1.00  0.00           C  
ATOM   4253  CZ2 TRP   528     -88.744 139.118  65.851  1.00  0.00           C  
ATOM   4254  CZ3 TRP   528     -89.569 138.442  63.693  1.00  0.00           C  
ATOM   4255  CH2 TRP   528     -89.043 139.400  64.535  1.00  0.00           C  
ATOM   4256  N   MET   529     -92.342 132.146  65.402  1.00  0.00              
ATOM   4257  CA  MET   529     -92.797 130.970  64.740  1.00  0.00              
ATOM   4258  CB  MET   529     -92.930 129.748  65.662  1.00  0.00              
ATOM   4259  C   MET   529     -94.135 131.343  64.227  1.00  0.00              
ATOM   4260  O   MET   529     -94.461 131.011  63.113  1.00  0.00              
ATOM   4261  CG  MET   529     -91.584 129.297  66.231  1.00  0.00           C  
ATOM   4262  SD  MET   529     -90.282 129.102  64.978  1.00  0.00           S  
ATOM   4263  CE  MET   529     -91.330 128.198  63.807  1.00  0.00           C  
ATOM   4264  N   LEU   530     -94.924 132.122  64.966  1.00  0.00              
ATOM   4265  CA  LEU   530     -96.232 132.547  64.555  1.00  0.00              
ATOM   4266  CB  LEU   530     -96.653 133.630  65.588  1.00  0.00              
ATOM   4267  C   LEU   530     -96.133 133.173  63.234  1.00  0.00              
ATOM   4268  O   LEU   530     -96.733 132.688  62.280  1.00  0.00              
ATOM   4269  CG  LEU   530     -97.738 134.720  65.391  1.00  0.00           C  
ATOM   4270  CD1 LEU   530     -97.854 135.568  66.665  1.00  0.00           C  
ATOM   4271  CD2 LEU   530     -97.528 135.593  64.149  1.00  0.00           C  
ATOM   4272  N   ARG   531     -95.292 134.207  63.135  1.00  0.00              
ATOM   4273  CA  ARG   531     -95.307 134.960  61.929  1.00  0.00              
ATOM   4274  CB  ARG   531     -94.236 136.060  61.919  1.00  0.00              
ATOM   4275  C   ARG   531     -94.923 134.073  60.788  1.00  0.00              
ATOM   4276  O   ARG   531     -95.663 133.937  59.817  1.00  0.00              
ATOM   4277  CG  ARG   531     -94.334 137.052  63.073  1.00  0.00           C  
ATOM   4278  CD  ARG   531     -95.028 138.359  62.702  1.00  0.00           C  
ATOM   4279  NE  ARG   531     -95.040 139.208  63.925  1.00  0.00           N  
ATOM   4280  CZ  ARG   531     -93.960 139.989  64.218  1.00  0.00           C  
ATOM   4281  NH1 ARG   531     -92.874 139.989  63.391  1.00  0.00           N  
ATOM   4282  NH2 ARG   531     -93.964 140.772  65.336  1.00  0.00           N  
ATOM   4283  N   CYS   532     -93.753 133.420  60.911  1.00  0.00              
ATOM   4284  CA  CYS   532     -93.216 132.626  59.847  1.00  0.00              
ATOM   4285  CB  CYS   532     -91.710 132.327  60.005  1.00  0.00              
ATOM   4286  C   CYS   532     -93.954 131.343  59.552  1.00  0.00              
ATOM   4287  O   CYS   532     -94.003 130.998  58.373  1.00  0.00              
ATOM   4288  SG  CYS   532     -91.270 131.585  61.601  1.00  0.00           S  
ATOM   4289  N   ILE   533     -94.398 130.581  60.600  1.00  0.00              
ATOM   4290  CA  ILE   533     -95.325 129.434  60.661  1.00  0.00              
ATOM   4291  CB  ILE   533     -94.944 128.261  59.764  1.00  0.00              
ATOM   4292  C   ILE   533     -95.575 128.810  62.082  1.00  0.00              
ATOM   4293  O   ILE   533     -94.838 127.885  62.398  1.00  0.00              
ATOM   4294  CG2 ILE   533     -95.276 128.585  58.303  1.00  0.00           C  
ATOM   4295  CG1 ILE   533     -93.511 127.739  60.021  1.00  0.00           C  
ATOM   4296  CD1 ILE   533     -92.391 128.755  59.799  1.00  0.00           C  
ATOM   4297  N   TYR   534     -96.585 129.257  62.958  1.00  0.00              
ATOM   4298  CA  TYR   534     -96.979 128.760  64.287  1.00  0.00              
ATOM   4299  CB  TYR   534     -95.955 128.066  65.160  1.00  0.00              
ATOM   4300  C   TYR   534     -98.021 129.574  65.043  1.00  0.00              
ATOM   4301  O   TYR   534     -99.222 129.317  64.958  1.00  0.00              
ATOM   4302  CG  TYR   534     -96.304 126.651  64.834  1.00  0.00           C  
ATOM   4303  CD1 TYR   534     -97.514 126.165  65.277  1.00  0.00           C  
ATOM   4304  CD2 TYR   534     -95.512 125.830  64.066  1.00  0.00           C  
ATOM   4305  CE1 TYR   534     -97.913 124.880  64.997  1.00  0.00           C  
ATOM   4306  CE2 TYR   534     -95.903 124.542  63.780  1.00  0.00           C  
ATOM   4307  CZ  TYR   534     -97.103 124.064  64.249  1.00  0.00           C  
ATOM   4308  OH  TYR   534     -97.509 122.744  63.957  1.00  0.00           O  
ATOM   4309  N   GLU   535     -97.587 130.526  65.889  1.00  0.00              
ATOM   4310  CA  GLU   535     -98.471 131.380  66.646  1.00  0.00              
ATOM   4311  CB  GLU   535     -97.860 132.189  67.809  1.00  0.00              
ATOM   4312  C   GLU   535     -99.315 132.290  65.780  1.00  0.00              
ATOM   4313  O   GLU   535    -100.207 132.956  66.296  1.00  0.00              
ATOM   4314  CG  GLU   535     -97.829 131.454  69.144  1.00  0.00           C  
ATOM   4315  CD  GLU   535     -96.905 132.232  70.070  1.00  0.00           C  
ATOM   4316  OE1 GLU   535     -96.616 133.416  69.753  1.00  0.00           O  
ATOM   4317  OE2 GLU   535     -96.480 131.657  71.108  1.00  0.00           O  
ATOM   4318  N   THR   536     -99.031 132.440  64.468  1.00  0.00              
ATOM   4319  CA  THR   536     -99.772 133.373  63.645  1.00  0.00              
ATOM   4320  CB  THR   536     -99.305 133.508  62.238  1.00  0.00              
ATOM   4321  C   THR   536    -101.163 132.867  63.517  1.00  0.00              
ATOM   4322  O   THR   536    -102.095 133.592  63.164  1.00  0.00              
ATOM   4323  OG1 THR   536    -100.082 134.481  61.566  1.00  0.00           O  
ATOM   4324  CG2 THR   536     -99.430 132.145  61.537  1.00  0.00           C  
ATOM   4325  N   GLN   537    -101.292 131.564  63.768  1.00  0.00              
ATOM   4326  CA  GLN   537    -102.481 130.793  63.665  1.00  0.00              
ATOM   4327  CB  GLN   537    -102.245 129.316  64.035  1.00  0.00              
ATOM   4328  C   GLN   537    -103.500 131.343  64.612  1.00  0.00              
ATOM   4329  O   GLN   537    -104.669 130.983  64.541  1.00  0.00              
ATOM   4330  CG  GLN   537    -101.181 128.638  63.169  1.00  0.00           C  
ATOM   4331  CD  GLN   537    -101.634 128.731  61.723  1.00  0.00           C  
ATOM   4332  OE1 GLN   537    -102.631 128.127  61.329  1.00  0.00           O  
ATOM   4333  NE2 GLN   537    -100.885 129.520  60.907  1.00  0.00           N  
ATOM   4334  N   SER   538    -103.086 132.153  65.597  1.00  0.00              
ATOM   4335  CA  SER   538    -104.048 132.625  66.549  1.00  0.00              
ATOM   4336  CB  SER   538    -103.459 133.590  67.596  1.00  0.00              
ATOM   4337  C   SER   538    -105.218 133.310  65.895  1.00  0.00              
ATOM   4338  O   SER   538    -106.334 132.798  65.943  1.00  0.00              
ATOM   4339  OG  SER   538    -103.047 134.804  66.988  1.00  0.00           O  
ATOM   4340  N   GLN   539    -105.014 134.462  65.228  1.00  0.00              
ATOM   4341  CA  GLN   539    -106.163 135.207  64.792  1.00  0.00              
ATOM   4342  CB  GLN   539    -105.875 136.660  64.379  1.00  0.00              
ATOM   4343  C   GLN   539    -106.976 134.554  63.705  1.00  0.00              
ATOM   4344  O   GLN   539    -108.204 134.623  63.727  1.00  0.00              
ATOM   4345  CG  GLN   539    -107.181 137.443  64.206  1.00  0.00           C  
ATOM   4346  CD  GLN   539    -106.888 138.936  64.189  1.00  0.00           C  
ATOM   4347  OE1 GLN   539    -105.737 139.361  64.270  1.00  0.00           O  
ATOM   4348  NE2 GLN   539    -107.967 139.759  64.093  1.00  0.00           N  
ATOM   4349  N   LYS   540    -106.318 133.899  62.734  1.00  0.00              
ATOM   4350  CA  LYS   540    -106.927 133.352  61.549  1.00  0.00              
ATOM   4351  CB  LYS   540    -105.914 132.953  60.464  1.00  0.00              
ATOM   4352  C   LYS   540    -107.864 132.194  61.777  1.00  0.00              
ATOM   4353  O   LYS   540    -108.719 131.925  60.933  1.00  0.00              
ATOM   4354  CG  LYS   540    -105.406 134.162  59.675  1.00  0.00           C  
ATOM   4355  CD  LYS   540    -104.231 133.857  58.746  1.00  0.00           C  
ATOM   4356  CE  LYS   540    -103.931 134.987  57.758  1.00  0.00           C  
ATOM   4357  NZ  LYS   540    -105.036 135.109  56.779  1.00  0.00           N  
ATOM   4358  N   VAL   541    -107.757 131.477  62.908  1.00  0.00              
ATOM   4359  CA  VAL   541    -108.466 130.237  63.082  1.00  0.00              
ATOM   4360  CB  VAL   541    -108.311 129.664  64.462  1.00  0.00              
ATOM   4361  C   VAL   541    -109.946 130.351  62.826  1.00  0.00              
ATOM   4362  O   VAL   541    -110.522 129.471  62.186  1.00  0.00              
ATOM   4363  CG1 VAL   541    -109.253 128.456  64.597  1.00  0.00           C  
ATOM   4364  CG2 VAL   541    -106.834 129.306  64.686  1.00  0.00           C  
ATOM   4365  N   GLY   542    -110.631 131.396  63.323  1.00  0.00              
ATOM   4366  CA  GLY   542    -112.048 131.426  63.082  1.00  0.00              
ATOM   4367  C   GLY   542    -112.315 131.527  61.610  1.00  0.00              
ATOM   4368  O   GLY   542    -113.175 130.824  61.082  1.00  0.00              
ATOM   4369  N   GLN   543    -111.590 132.426  60.917  1.00  0.00              
ATOM   4370  CA  GLN   543    -111.797 132.660  59.514  1.00  0.00              
ATOM   4371  CB  GLN   543    -111.131 133.950  59.006  1.00  0.00              
ATOM   4372  C   GLN   543    -111.334 131.519  58.659  1.00  0.00              
ATOM   4373  O   GLN   543    -111.988 131.184  57.672  1.00  0.00              
ATOM   4374  CG  GLN   543    -111.785 135.210  59.579  1.00  0.00           C  
ATOM   4375  CD  GLN   543    -111.147 136.424  58.920  1.00  0.00           C  
ATOM   4376  OE1 GLN   543    -110.819 136.399  57.735  1.00  0.00           O  
ATOM   4377  NE2 GLN   543    -110.967 137.518  59.706  1.00  0.00           N  
ATOM   4378  N   LEU   544    -110.202 130.879  59.010  1.00  0.00              
ATOM   4379  CA  LEU   544    -109.650 129.868  58.153  1.00  0.00              
ATOM   4380  CB  LEU   544    -108.374 129.225  58.727  1.00  0.00              
ATOM   4381  C   LEU   544    -110.647 128.761  57.971  1.00  0.00              
ATOM   4382  O   LEU   544    -110.918 128.358  56.840  1.00  0.00              
ATOM   4383  CG  LEU   544    -107.198 130.205  58.898  1.00  0.00           C  
ATOM   4384  CD1 LEU   544    -105.956 129.493  59.463  1.00  0.00           C  
ATOM   4385  CD2 LEU   544    -106.915 130.973  57.596  1.00  0.00           C  
ATOM   4386  N   ALA   545    -111.250 128.240  59.061  1.00  0.00              
ATOM   4387  CA  ALA   545    -112.138 127.138  58.821  1.00  0.00              
ATOM   4388  CB  ALA   545    -111.964 126.002  59.843  1.00  0.00              
ATOM   4389  C   ALA   545    -113.560 127.591  58.913  1.00  0.00              
ATOM   4390  O   ALA   545    -114.411 126.883  59.450  1.00  0.00              
ATOM   4391  N   ALA   546    -113.878 128.732  58.280  1.00  0.00              
ATOM   4392  CA  ALA   546    -115.211 129.254  58.336  1.00  0.00              
ATOM   4393  CB  ALA   546    -115.351 130.602  57.609  1.00  0.00              
ATOM   4394  C   ALA   546    -116.115 128.280  57.665  1.00  0.00              
ATOM   4395  O   ALA   546    -117.226 128.020  58.124  1.00  0.00              
ATOM   4396  N   ARG   547    -115.652 127.715  56.541  1.00  0.00              
ATOM   4397  CA  ARG   547    -116.463 126.786  55.820  1.00  0.00              
ATOM   4398  CB  ARG   547    -116.660 127.245  54.367  1.00  0.00              
ATOM   4399  C   ARG   547    -115.792 125.452  55.854  1.00  0.00              
ATOM   4400  O   ARG   547    -114.703 125.274  55.312  1.00  0.00              
ATOM   4401  CG  ARG   547    -115.333 127.577  53.680  1.00  0.00           C  
ATOM   4402  CD  ARG   547    -115.491 128.438  52.425  1.00  0.00           C  
ATOM   4403  NE  ARG   547    -114.144 128.976  52.077  1.00  0.00           N  
ATOM   4404  CZ  ARG   547    -113.777 130.223  52.497  1.00  0.00           C  
ATOM   4405  NH1 ARG   547    -114.656 130.996  53.200  1.00  0.00           N  
ATOM   4406  NH2 ARG   547    -112.532 130.703  52.206  1.00  0.00           N  
ATOM   4407  N   GLY   548    -116.440 124.473  56.519  1.00  0.00              
ATOM   4408  CA  GLY   548    -115.911 123.141  56.569  1.00  0.00              
ATOM   4409  C   GLY   548    -117.069 122.219  56.759  1.00  0.00              
ATOM   4410  O   GLY   548    -117.832 122.356  57.715  1.00  0.00              
ATOM   4411  N   ILE   549    -117.245 121.265  55.824  1.00  0.00              
ATOM   4412  CA  ILE   549    -118.325 120.328  55.937  1.00  0.00              
ATOM   4413  CB  ILE   549    -118.519 119.507  54.687  1.00  0.00              
ATOM   4414  C   ILE   549    -118.074 119.408  57.088  1.00  0.00              
ATOM   4415  O   ILE   549    -118.913 119.263  57.977  1.00  0.00              
ATOM   4416  CG2 ILE   549    -118.934 120.472  53.567  1.00  0.00           C  
ATOM   4417  CG1 ILE   549    -117.272 118.672  54.335  1.00  0.00           C  
ATOM   4418  CD1 ILE   549    -116.039 119.503  53.976  1.00  0.00           C  
ATOM   4419  N   CYS   550    -116.885 118.782  57.126  1.00  0.00              
ATOM   4420  CA  CYS   550    -116.617 117.888  58.206  1.00  0.00              
ATOM   4421  CB  CYS   550    -116.934 116.417  57.888  1.00  0.00              
ATOM   4422  C   CYS   550    -115.162 117.969  58.501  1.00  0.00              
ATOM   4423  O   CYS   550    -114.328 117.794  57.612  1.00  0.00              
ATOM   4424  SG  CYS   550    -116.581 115.309  59.286  1.00  0.00           S  
ATOM   4425  N   ALA   551    -114.826 118.278  59.766  1.00  0.00              
ATOM   4426  CA  ALA   551    -113.452 118.247  60.160  1.00  0.00              
ATOM   4427  CB  ALA   551    -113.003 119.490  60.946  1.00  0.00              
ATOM   4428  C   ALA   551    -113.361 117.074  61.078  1.00  0.00              
ATOM   4429  O   ALA   551    -113.924 117.084  62.172  1.00  0.00              
ATOM   4430  N   ASN   552    -112.673 116.012  60.626  1.00  0.00              
ATOM   4431  CA  ASN   552    -112.559 114.808  61.394  1.00  0.00              
ATOM   4432  CB  ASN   552    -111.998 113.637  60.569  1.00  0.00              
ATOM   4433  C   ASN   552    -111.652 115.012  62.567  1.00  0.00              
ATOM   4434  O   ASN   552    -111.966 114.590  63.679  1.00  0.00              
ATOM   4435  CG  ASN   552    -113.037 113.270  59.518  1.00  0.00           C  
ATOM   4436  OD1 ASN   552    -114.224 113.556  59.674  1.00  0.00           O  
ATOM   4437  ND2 ASN   552    -112.584 112.615  58.415  1.00  0.00           N  
ATOM   4438  N   TYR   553    -110.501 115.679  62.352  1.00  0.00              
ATOM   4439  CA  TYR   553    -109.549 115.813  63.417  1.00  0.00              
ATOM   4440  CB  TYR   553    -108.144 115.267  63.109  1.00  0.00              
ATOM   4441  C   TYR   553    -109.202 117.257  63.534  1.00  0.00              
ATOM   4442  O   TYR   553    -109.163 117.982  62.542  1.00  0.00              
ATOM   4443  CG  TYR   553    -108.139 113.851  62.669  1.00  0.00           C  
ATOM   4444  CD1 TYR   553    -108.431 113.538  61.363  1.00  0.00           C  
ATOM   4445  CD2 TYR   553    -107.805 112.849  63.547  1.00  0.00           C  
ATOM   4446  CE1 TYR   553    -108.410 112.232  60.940  1.00  0.00           C  
ATOM   4447  CE2 TYR   553    -107.783 111.541  63.129  1.00  0.00           C  
ATOM   4448  CZ  TYR   553    -108.087 111.233  61.825  1.00  0.00           C  
ATOM   4449  OH  TYR   553    -108.063 109.890  61.394  1.00  0.00           O  
ATOM   4450  N   LEU   554    -108.929 117.712  64.768  1.00  0.00              
ATOM   4451  CA  LEU   554    -108.416 119.036  64.905  1.00  0.00              
ATOM   4452  CB  LEU   554    -109.366 120.046  65.568  1.00  0.00              
ATOM   4453  C   LEU   554    -107.221 118.930  65.785  1.00  0.00              
ATOM   4454  O   LEU   554    -107.289 118.397  66.893  1.00  0.00              
ATOM   4455  CG  LEU   554    -108.734 121.448  65.682  1.00  0.00           C  
ATOM   4456  CD1 LEU   554    -108.367 122.009  64.299  1.00  0.00           C  
ATOM   4457  CD2 LEU   554    -109.620 122.407  66.491  1.00  0.00           C  
ATOM   4458  N   LYS   555    -106.070 119.417  65.301  1.00  0.00              
ATOM   4459  CA  LYS   555    -104.923 119.353  66.140  1.00  0.00              
ATOM   4460  CB  LYS   555    -103.845 118.394  65.609  1.00  0.00              
ATOM   4461  C   LYS   555    -104.325 120.723  66.133  1.00  0.00              
ATOM   4462  O   LYS   555    -103.855 121.204  65.101  1.00  0.00              
ATOM   4463  CG  LYS   555    -102.699 118.155  66.590  1.00  0.00           C  
ATOM   4464  CD  LYS   555    -103.084 117.289  67.791  1.00  0.00           C  
ATOM   4465  CE  LYS   555    -102.668 115.823  67.644  1.00  0.00           C  
ATOM   4466  NZ  LYS   555    -101.243 115.665  68.012  1.00  0.00           N  
ATOM   4467  N   LEU   556    -104.339 121.407  67.290  1.00  0.00              
ATOM   4468  CA  LEU   556    -103.736 122.700  67.296  1.00  0.00              
ATOM   4469  CB  LEU   556    -104.651 123.817  67.830  1.00  0.00              
ATOM   4470  C   LEU   556    -102.575 122.612  68.194  1.00  0.00              
ATOM   4471  O   LEU   556    -102.699 122.203  69.346  1.00  0.00              
ATOM   4472  CG  LEU   556    -105.869 124.100  66.931  1.00  0.00           C  
ATOM   4473  CD1 LEU   556    -106.744 125.222  67.512  1.00  0.00           C  
ATOM   4474  CD2 LEU   556    -105.442 124.378  65.481  1.00  0.00           C  
ATOM   4475  N   THR   557    -101.386 122.992  67.714  1.00  0.00              
ATOM   4476  CA  THR   557    -100.407 122.727  68.692  1.00  0.00              
ATOM   4477  CB  THR   557     -99.615 121.506  68.355  1.00  0.00              
ATOM   4478  C   THR   557     -99.576 123.945  68.920  1.00  0.00              
ATOM   4479  O   THR   557     -98.901 124.498  68.048  1.00  0.00              
ATOM   4480  OG1 THR   557     -99.216 120.885  69.563  1.00  0.00           O  
ATOM   4481  CG2 THR   557     -98.403 121.869  67.478  1.00  0.00           C  
ATOM   4482  N   TYR   558     -99.722 124.393  70.168  1.00  0.00              
ATOM   4483  CA  TYR   558     -99.081 125.437  70.878  1.00  0.00              
ATOM   4484  CB  TYR   558     -98.014 124.887  71.807  1.00  0.00              
ATOM   4485  C   TYR   558     -98.908 126.643  70.040  1.00  0.00              
ATOM   4486  O   TYR   558     -97.829 127.106  69.668  1.00  0.00              
ATOM   4487  CG  TYR   558     -99.022 124.038  72.537  1.00  0.00           C  
ATOM   4488  CD1 TYR   558     -99.893 124.601  73.443  1.00  0.00           C  
ATOM   4489  CD2 TYR   558     -99.147 122.689  72.300  1.00  0.00           C  
ATOM   4490  CE1 TYR   558    -100.835 123.829  74.090  1.00  0.00           C  
ATOM   4491  CE2 TYR   558    -100.074 121.905  72.930  1.00  0.00           C  
ATOM   4492  CZ  TYR   558    -100.923 122.481  73.832  1.00  0.00           C  
ATOM   4493  OH  TYR   558    -101.877 121.670  74.473  1.00  0.00           O  
ATOM   4494  N   CYS   559    -100.101 127.124  69.675  1.00  0.00              
ATOM   4495  CA  CYS   559    -100.340 128.364  69.035  1.00  0.00              
ATOM   4496  CB  CYS   559    -101.259 128.246  67.810  1.00  0.00              
ATOM   4497  C   CYS   559    -101.022 129.150  70.111  1.00  0.00              
ATOM   4498  O   CYS   559    -101.420 128.573  71.120  1.00  0.00              
ATOM   4499  SG  CYS   559    -102.755 127.287  68.172  1.00  0.00           S  
ATOM   4500  N   ASN   560    -101.140 130.481  69.951  1.00  0.00              
ATOM   4501  CA  ASN   560    -101.704 131.330  70.974  1.00  0.00              
ATOM   4502  CB  ASN   560    -101.691 132.817  70.578  1.00  0.00              
ATOM   4503  C   ASN   560    -103.147 130.991  71.208  1.00  0.00              
ATOM   4504  O   ASN   560    -103.580 130.896  72.354  1.00  0.00              
ATOM   4505  CG  ASN   560    -100.251 133.286  70.468  1.00  0.00           C  
ATOM   4506  OD1 ASN   560     -99.367 132.773  71.150  1.00  0.00           O  
ATOM   4507  ND2 ASN   560    -100.008 134.294  69.586  1.00  0.00           N  
ATOM   4508  N   ALA   561    -103.924 130.774  70.127  1.00  0.00              
ATOM   4509  CA  ALA   561    -105.329 130.459  70.220  1.00  0.00              
ATOM   4510  CB  ALA   561    -105.597 128.995  70.613  1.00  0.00              
ATOM   4511  C   ALA   561    -106.089 131.344  71.176  1.00  0.00              
ATOM   4512  O   ALA   561    -106.302 131.000  72.337  1.00  0.00              
ATOM   4513  N   CYS   562    -106.524 132.526  70.687  1.00  0.00              
ATOM   4514  CA  CYS   562    -107.305 133.477  71.440  1.00  0.00              
ATOM   4515  CB  CYS   562    -107.475 134.818  70.709  1.00  0.00              
ATOM   4516  C   CYS   562    -108.677 132.897  71.661  1.00  0.00              
ATOM   4517  O   CYS   562    -109.028 131.858  71.106  1.00  0.00              
ATOM   4518  SG  CYS   562    -105.881 135.639  70.410  1.00  0.00           S  
ATOM   4519  N   SER   563    -109.482 133.578  72.505  1.00  0.00              
ATOM   4520  CA  SER   563    -110.776 133.132  72.957  1.00  0.00              
ATOM   4521  CB  SER   563    -111.392 134.082  74.000  1.00  0.00              
ATOM   4522  C   SER   563    -111.772 132.978  71.853  1.00  0.00              
ATOM   4523  O   SER   563    -112.550 132.025  71.855  1.00  0.00              
ATOM   4524  OG  SER   563    -111.650 135.349  73.414  1.00  0.00           O  
ATOM   4525  N   ALA   564    -111.795 133.907  70.885  1.00  0.00              
ATOM   4526  CA  ALA   564    -112.778 133.823  69.844  1.00  0.00              
ATOM   4527  CB  ALA   564    -112.687 134.988  68.845  1.00  0.00              
ATOM   4528  C   ALA   564    -112.555 132.558  69.083  1.00  0.00              
ATOM   4529  O   ALA   564    -113.499 131.870  68.697  1.00  0.00              
ATOM   4530  N   ASP   565    -111.277 132.219  68.855  1.00  0.00              
ATOM   4531  CA  ASP   565    -110.935 131.067  68.080  1.00  0.00              
ATOM   4532  CB  ASP   565    -109.414 130.861  67.999  1.00  0.00              
ATOM   4533  C   ASP   565    -111.460 129.859  68.785  1.00  0.00              
ATOM   4534  O   ASP   565    -112.050 128.972  68.170  1.00  0.00              
ATOM   4535  CG  ASP   565    -108.769 132.109  67.414  1.00  0.00           C  
ATOM   4536  OD1 ASP   565    -109.246 132.614  66.364  1.00  0.00           O  
ATOM   4537  OD2 ASP   565    -107.773 132.578  68.026  1.00  0.00           O  
ATOM   4538  N   CYS   566    -111.264 129.814  70.114  1.00  0.00              
ATOM   4539  CA  CYS   566    -111.650 128.681  70.901  1.00  0.00              
ATOM   4540  CB  CYS   566    -111.274 128.837  72.382  1.00  0.00              
ATOM   4541  C   CYS   566    -113.124 128.517  70.818  1.00  0.00              
ATOM   4542  O   CYS   566    -113.630 127.400  70.725  1.00  0.00              
ATOM   4543  SG  CYS   566    -111.760 127.389  73.360  1.00  0.00           S  
ATOM   4544  N   SER   567    -113.856 129.641  70.840  1.00  0.00              
ATOM   4545  CA  SER   567    -115.278 129.537  70.795  1.00  0.00              
ATOM   4546  CB  SER   567    -115.982 130.903  70.811  1.00  0.00              
ATOM   4547  C   SER   567    -115.638 128.861  69.513  1.00  0.00              
ATOM   4548  O   SER   567    -116.562 128.052  69.466  1.00  0.00              
ATOM   4549  OG  SER   567    -117.390 130.722  70.765  1.00  0.00           O  
ATOM   4550  N   ALA   568    -114.904 129.176  68.432  1.00  0.00              
ATOM   4551  CA  ALA   568    -115.181 128.601  67.148  1.00  0.00              
ATOM   4552  CB  ALA   568    -114.294 129.180  66.031  1.00  0.00              
ATOM   4553  C   ALA   568    -114.950 127.120  67.187  1.00  0.00              
ATOM   4554  O   ALA   568    -115.719 126.355  66.608  1.00  0.00              
ATOM   4555  N   LEU   569    -113.880 126.671  67.873  1.00  0.00              
ATOM   4556  CA  LEU   569    -113.542 125.273  67.882  1.00  0.00              
ATOM   4557  CB  LEU   569    -112.259 124.988  68.683  1.00  0.00              
ATOM   4558  C   LEU   569    -114.645 124.492  68.515  1.00  0.00              
ATOM   4559  O   LEU   569    -115.034 123.432  68.027  1.00  0.00              
ATOM   4560  CG  LEU   569    -111.002 125.658  68.094  1.00  0.00           C  
ATOM   4561  CD1 LEU   569    -109.753 125.338  68.932  1.00  0.00           C  
ATOM   4562  CD2 LEU   569    -110.824 125.309  66.608  1.00  0.00           C  
ATOM   4563  N   SER   570    -115.175 125.007  69.634  1.00  0.00              
ATOM   4564  CA  SER   570    -116.233 124.369  70.357  1.00  0.00              
ATOM   4565  CB  SER   570    -116.526 125.096  71.675  1.00  0.00              
ATOM   4566  C   SER   570    -117.470 124.440  69.530  1.00  0.00              
ATOM   4567  O   SER   570    -118.420 123.690  69.748  1.00  0.00              
ATOM   4568  OG  SER   570    -117.691 124.555  72.271  1.00  0.00           O  
ATOM   4569  N   PHE   571    -117.487 125.348  68.542  1.00  0.00              
ATOM   4570  CA  PHE   571    -118.682 125.549  67.786  1.00  0.00              
ATOM   4571  CB  PHE   571    -118.624 126.730  66.807  1.00  0.00              
ATOM   4572  C   PHE   571    -118.992 124.303  67.015  1.00  0.00              
ATOM   4573  O   PHE   571    -120.163 123.987  66.810  1.00  0.00              
ATOM   4574  CG  PHE   571    -120.050 127.127  66.645  1.00  0.00           C  
ATOM   4575  CD1 PHE   571    -120.887 126.488  65.760  1.00  0.00           C  
ATOM   4576  CD2 PHE   571    -120.553 128.147  67.419  1.00  0.00           C  
ATOM   4577  CE1 PHE   571    -122.202 126.876  65.645  1.00  0.00           C  
ATOM   4578  CE2 PHE   571    -121.865 128.540  67.309  1.00  0.00           C  
ATOM   4579  CZ  PHE   571    -122.693 127.902  66.418  1.00  0.00           C  
ATOM   4580  N   VAL   572    -117.963 123.570  66.535  1.00  0.00              
ATOM   4581  CA  VAL   572    -118.254 122.392  65.764  1.00  0.00              
ATOM   4582  CB  VAL   572    -117.067 121.746  65.110  1.00  0.00              
ATOM   4583  C   VAL   572    -118.831 121.345  66.669  1.00  0.00              
ATOM   4584  O   VAL   572    -118.226 120.950  67.665  1.00  0.00              
ATOM   4585  CG1 VAL   572    -117.538 120.427  64.467  1.00  0.00           C  
ATOM   4586  CG2 VAL   572    -116.439 122.735  64.114  1.00  0.00           C  
ATOM   4587  N   LEU   573    -120.031 120.852  66.307  1.00  0.00              
ATOM   4588  CA  LEU   573    -120.739 119.850  67.052  1.00  0.00              
ATOM   4589  CB  LEU   573    -122.167 119.592  66.545  1.00  0.00              
ATOM   4590  C   LEU   573    -120.009 118.549  66.983  1.00  0.00              
ATOM   4591  O   LEU   573    -120.061 117.745  67.908  1.00  0.00              
ATOM   4592  CG  LEU   573    -123.139 120.755  66.813  1.00  0.00           C  
ATOM   4593  CD1 LEU   573    -124.546 120.434  66.287  1.00  0.00           C  
ATOM   4594  CD2 LEU   573    -123.142 121.147  68.300  1.00  0.00           C  
ATOM   4595  N   HIS   574    -119.325 118.271  65.868  1.00  0.00              
ATOM   4596  CA  HIS   574    -118.682 116.997  65.789  1.00  0.00              
ATOM   4597  CB  HIS   574    -117.984 116.736  64.446  1.00  0.00              
ATOM   4598  C   HIS   574    -117.675 116.859  66.883  1.00  0.00              
ATOM   4599  O   HIS   574    -117.505 115.772  67.434  1.00  0.00              
ATOM   4600  ND1 HIS   574    -119.871 117.005  62.755  1.00  0.00           N  
ATOM   4601  CG  HIS   574    -118.943 116.230  63.413  1.00  0.00           C  
ATOM   4602  NE2 HIS   574    -120.135 114.926  62.010  1.00  0.00           N  
ATOM   4603  CD2 HIS   574    -119.118 114.964  62.946  1.00  0.00           C  
ATOM   4604  CE1 HIS   574    -120.557 116.175  61.928  1.00  0.00           C  
ATOM   4605  N   HIS   575    -116.949 117.940  67.214  1.00  0.00              
ATOM   4606  CA  HIS   575    -115.931 117.776  68.209  1.00  0.00              
ATOM   4607  CB  HIS   575    -115.075 119.037  68.438  1.00  0.00              
ATOM   4608  C   HIS   575    -116.475 117.433  69.568  1.00  0.00              
ATOM   4609  O   HIS   575    -116.203 116.352  70.090  1.00  0.00              
ATOM   4610  ND1 HIS   575    -114.724 120.467  66.374  1.00  0.00           N  
ATOM   4611  CG  HIS   575    -114.297 119.485  67.239  1.00  0.00           C  
ATOM   4612  NE2 HIS   575    -112.750 119.774  65.624  1.00  0.00           N  
ATOM   4613  CD2 HIS   575    -113.089 119.072  66.767  1.00  0.00           C  
ATOM   4614  CE1 HIS   575    -113.761 120.600  65.427  1.00  0.00           C  
ATOM   4615  N   PHE   576    -117.255 118.350  70.187  1.00  0.00              
ATOM   4616  CA  PHE   576    -117.646 118.093  71.544  1.00  0.00              
ATOM   4617  CB  PHE   576    -118.088 119.334  72.348  1.00  0.00              
ATOM   4618  C   PHE   576    -118.693 117.024  71.674  1.00  0.00              
ATOM   4619  O   PHE   576    -118.563 116.139  72.521  1.00  0.00              
ATOM   4620  CG  PHE   576    -118.176 118.848  73.753  1.00  0.00           C  
ATOM   4621  CD1 PHE   576    -117.059 118.845  74.556  1.00  0.00           C  
ATOM   4622  CD2 PHE   576    -119.366 118.384  74.263  1.00  0.00           C  
ATOM   4623  CE1 PHE   576    -117.125 118.396  75.854  1.00  0.00           C  
ATOM   4624  CE2 PHE   576    -119.438 117.933  75.560  1.00  0.00           C  
ATOM   4625  CZ  PHE   576    -118.318 117.940  76.358  1.00  0.00           C  
ATOM   4626  N   PRO   577    -119.737 117.073  70.884  1.00  0.00              
ATOM   4627  CA  PRO   577    -120.745 116.050  71.001  1.00  0.00              
ATOM   4628  CB  PRO   577    -121.984 116.592  70.295  1.00  0.00              
ATOM   4629  C   PRO   577    -120.347 114.692  70.535  1.00  0.00              
ATOM   4630  O   PRO   577    -121.122 113.767  70.767  1.00  0.00              
ATOM   4631  CD  PRO   577    -120.358 118.365  70.622  1.00  0.00           C  
ATOM   4632  CG  PRO   577    -121.872 118.105  70.516  1.00  0.00           C  
ATOM   4633  N   LYS   578    -119.224 114.527  69.808  1.00  0.00              
ATOM   4634  CA  LYS   578    -118.859 113.177  69.487  1.00  0.00              
ATOM   4635  CB  LYS   578    -119.437 112.625  68.168  1.00  0.00              
ATOM   4636  C   LYS   578    -117.371 113.036  69.429  1.00  0.00              
ATOM   4637  O   LYS   578    -116.832 112.431  68.504  1.00  0.00              
ATOM   4638  CG  LYS   578    -119.236 113.489  66.922  1.00  0.00           C  
ATOM   4639  CD  LYS   578    -120.169 114.698  66.860  1.00  0.00           C  
ATOM   4640  CE  LYS   578    -121.587 114.341  66.403  1.00  0.00           C  
ATOM   4641  NZ  LYS   578    -122.421 115.561  66.317  1.00  0.00           N  
ATOM   4642  N   ARG   579    -116.665 113.517  70.467  1.00  0.00              
ATOM   4643  CA  ARG   579    -115.235 113.416  70.483  1.00  0.00              
ATOM   4644  CB  ARG   579    -114.577 114.443  71.424  1.00  0.00              
ATOM   4645  C   ARG   579    -114.854 112.054  70.982  1.00  0.00              
ATOM   4646  O   ARG   579    -115.124 111.701  72.129  1.00  0.00              
ATOM   4647  CG  ARG   579    -113.058 114.301  71.556  1.00  0.00           C  
ATOM   4648  CD  ARG   579    -112.438 115.322  72.514  1.00  0.00           C  
ATOM   4649  NE  ARG   579    -112.450 116.647  71.834  1.00  0.00           N  
ATOM   4650  CZ  ARG   579    -111.292 117.169  71.331  1.00  0.00           C  
ATOM   4651  NH1 ARG   579    -110.107 116.522  71.531  1.00  0.00           N  
ATOM   4652  NH2 ARG   579    -111.318 118.342  70.634  1.00  0.00           N  
ATOM   4653  N   LEU   580    -114.277 111.235  70.077  1.00  0.00              
ATOM   4654  CA  LEU   580    -113.773 109.916  70.350  1.00  0.00              
ATOM   4655  CB  LEU   580    -113.465 109.140  69.062  1.00  0.00              
ATOM   4656  C   LEU   580    -112.481 109.984  71.113  1.00  0.00              
ATOM   4657  O   LEU   580    -112.251 109.201  72.033  1.00  0.00              
ATOM   4658  CG  LEU   580    -114.687 108.963  68.148  1.00  0.00           C  
ATOM   4659  CD1 LEU   580    -114.317 108.178  66.881  1.00  0.00           C  
ATOM   4660  CD2 LEU   580    -115.876 108.355  68.910  1.00  0.00           C  
ATOM   4661  N   ALA   581    -111.571 110.905  70.731  1.00  0.00              
ATOM   4662  CA  ALA   581    -110.303 110.944  71.408  1.00  0.00              
ATOM   4663  CB  ALA   581    -109.134 110.406  70.565  1.00  0.00              
ATOM   4664  C   ALA   581    -109.995 112.363  71.739  1.00  0.00              
ATOM   4665  O   ALA   581    -110.235 113.262  70.935  1.00  0.00              
ATOM   4666  N   LEU   582    -109.446 112.602  72.947  1.00  0.00              
ATOM   4667  CA  LEU   582    -109.177 113.955  73.318  1.00  0.00              
ATOM   4668  CB  LEU   582    -110.209 114.564  74.293  1.00  0.00              
ATOM   4669  C   LEU   582    -107.827 114.051  73.927  1.00  0.00              
ATOM   4670  O   LEU   582    -107.301 113.094  74.495  1.00  0.00              
ATOM   4671  CG  LEU   582    -110.370 113.845  75.648  1.00  0.00           C  
ATOM   4672  CD1 LEU   582    -109.142 114.020  76.547  1.00  0.00           C  
ATOM   4673  CD2 LEU   582    -111.663 114.281  76.354  1.00  0.00           C  
ATOM   4674  N   ASP   583    -107.220 115.235  73.774  1.00  0.00              
ATOM   4675  CA  ASP   583    -105.964 115.503  74.385  1.00  0.00              
ATOM   4676  CB  ASP   583    -104.803 115.504  73.373  1.00  0.00              
ATOM   4677  C   ASP   583    -106.085 116.895  74.921  1.00  0.00              
ATOM   4678  O   ASP   583    -106.176 117.846  74.147  1.00  0.00              
ATOM   4679  CG  ASP   583    -103.497 115.746  74.114  1.00  0.00           C  
ATOM   4680  OD1 ASP   583    -103.545 115.953  75.356  1.00  0.00           O  
ATOM   4681  OD2 ASP   583    -102.431 115.729  73.442  1.00  0.00           O  
ATOM   4682  N   LEU   584    -106.136 117.046  76.261  1.00  0.00              
ATOM   4683  CA  LEU   584    -106.178 118.358  76.845  1.00  0.00              
ATOM   4684  CB  LEU   584    -107.152 118.494  78.028  1.00  0.00              
ATOM   4685  C   LEU   584    -104.821 118.575  77.375  1.00  0.00              
ATOM   4686  O   LEU   584    -104.405 117.950  78.349  1.00  0.00              
ATOM   4687  CG  LEU   584    -108.628 118.319  77.628  1.00  0.00           C  
ATOM   4688  CD1 LEU   584    -108.877 116.912  77.070  1.00  0.00           C  
ATOM   4689  CD2 LEU   584    -109.576 118.663  78.789  1.00  0.00           C  
ATOM   4690  N   ASP   585    -104.085 119.480  76.725  1.00  0.00              
ATOM   4691  CA  ASP   585    -102.747 119.659  77.149  1.00  0.00              
ATOM   4692  CB  ASP   585    -101.736 119.343  76.030  1.00  0.00              
ATOM   4693  C   ASP   585    -102.574 121.098  77.493  1.00  0.00              
ATOM   4694  O   ASP   585    -103.002 121.982  76.754  1.00  0.00              
ATOM   4695  CG  ASP   585    -100.316 119.458  76.565  1.00  0.00           C  
ATOM   4696  OD1 ASP   585    -100.141 119.483  77.812  1.00  0.00           O  
ATOM   4697  OD2 ASP   585     -99.383 119.527  75.721  1.00  0.00           O  
ATOM   4698  N   ASN   586    -101.969 121.346  78.665  1.00  0.00              
ATOM   4699  CA  ASN   586    -101.589 122.652  79.100  1.00  0.00              
ATOM   4700  CB  ASN   586    -100.301 123.151  78.414  1.00  0.00              
ATOM   4701  C   ASN   586    -102.672 123.658  78.886  1.00  0.00              
ATOM   4702  O   ASN   586    -102.488 124.638  78.165  1.00  0.00              
ATOM   4703  CG  ASN   586     -99.682 124.258  79.257  1.00  0.00           C  
ATOM   4704  OD1 ASN   586     -98.800 124.003  80.075  1.00  0.00           O  
ATOM   4705  ND2 ASN   586    -100.142 125.523  79.058  1.00  0.00           N  
ATOM   4706  N   ASN   587    -103.840 123.432  79.505  1.00  0.00              
ATOM   4707  CA  ASN   587    -104.930 124.356  79.408  1.00  0.00              
ATOM   4708  CB  ASN   587    -106.283 123.679  79.685  1.00  0.00              
ATOM   4709  C   ASN   587    -104.735 125.383  80.483  1.00  0.00              
ATOM   4710  O   ASN   587    -104.402 125.049  81.619  1.00  0.00              
ATOM   4711  CG  ASN   587    -107.396 124.716  79.646  1.00  0.00           C  
ATOM   4712  OD1 ASN   587    -107.209 125.840  79.185  1.00  0.00           O  
ATOM   4713  ND2 ASN   587    -108.591 124.330  80.170  1.00  0.00           N  
ATOM   4714  N   ASN   588    -104.918 126.675  80.142  1.00  0.00              
ATOM   4715  CA  ASN   588    -104.798 127.714  81.125  1.00  0.00              
ATOM   4716  CB  ASN   588    -104.350 129.064  80.532  1.00  0.00              
ATOM   4717  C   ASN   588    -106.155 127.885  81.701  1.00  0.00              
ATOM   4718  O   ASN   588    -107.121 128.145  80.986  1.00  0.00              
ATOM   4719  CG  ASN   588    -103.987 130.001  81.675  1.00  0.00           C  
ATOM   4720  OD1 ASN   588    -104.818 130.324  82.522  1.00  0.00           O  
ATOM   4721  ND2 ASN   588    -102.702 130.449  81.704  1.00  0.00           N  
ATOM   4722  N   LEU   589    -106.260 127.717  83.029  1.00  0.00              
ATOM   4723  CA  LEU   589    -107.553 127.780  83.636  1.00  0.00              
ATOM   4724  CB  LEU   589    -108.216 126.394  83.716  1.00  0.00              
ATOM   4725  C   LEU   589    -107.410 128.318  85.023  1.00  0.00              
ATOM   4726  O   LEU   589    -106.306 128.599  85.490  1.00  0.00              
ATOM   4727  CG  LEU   589    -107.281 125.290  84.255  1.00  0.00           C  
ATOM   4728  CD1 LEU   589    -106.928 125.499  85.737  1.00  0.00           C  
ATOM   4729  CD2 LEU   589    -107.847 123.893  83.963  1.00  0.00           C  
ATOM   4730  N   ASN   590    -108.564 128.514  85.691  1.00  0.00              
ATOM   4731  CA  ASN   590    -108.615 128.921  87.064  1.00  0.00              
ATOM   4732  CB  ASN   590    -109.334 130.263  87.307  1.00  0.00              
ATOM   4733  C   ASN   590    -109.326 127.810  87.776  1.00  0.00              
ATOM   4734  O   ASN   590    -109.856 126.904  87.137  1.00  0.00              
ATOM   4735  CG  ASN   590    -110.779 130.169  86.845  1.00  0.00           C  
ATOM   4736  OD1 ASN   590    -111.194 129.177  86.249  1.00  0.00           O  
ATOM   4737  ND2 ASN   590    -111.567 131.244  87.117  1.00  0.00           N  
ATOM   4738  N   ASP   591    -109.346 127.837  89.121  1.00  0.00              
ATOM   4739  CA  ASP   591    -109.877 126.737  89.878  1.00  0.00              
ATOM   4740  CB  ASP   591    -109.738 126.944  91.393  1.00  0.00              
ATOM   4741  C   ASP   591    -111.319 126.510  89.554  1.00  0.00              
ATOM   4742  O   ASP   591    -111.766 125.369  89.455  1.00  0.00              
ATOM   4743  CG  ASP   591    -108.258 126.803  91.725  1.00  0.00           C  
ATOM   4744  OD1 ASP   591    -107.513 126.244  90.875  1.00  0.00           O  
ATOM   4745  OD2 ASP   591    -107.853 127.248  92.831  1.00  0.00           O  
ATOM   4746  N   TYR   592    -112.103 127.581  89.371  1.00  0.00              
ATOM   4747  CA  TYR   592    -113.489 127.352  89.099  1.00  0.00              
ATOM   4748  CB  TYR   592    -114.299 128.650  88.961  1.00  0.00              
ATOM   4749  C   TYR   592    -113.535 126.641  87.787  1.00  0.00              
ATOM   4750  O   TYR   592    -114.336 125.729  87.579  1.00  0.00              
ATOM   4751  CG  TYR   592    -115.718 128.279  89.220  1.00  0.00           C  
ATOM   4752  CD1 TYR   592    -116.180 128.285  90.516  1.00  0.00           C  
ATOM   4753  CD2 TYR   592    -116.580 127.918  88.211  1.00  0.00           C  
ATOM   4754  CE1 TYR   592    -117.479 127.947  90.810  1.00  0.00           C  
ATOM   4755  CE2 TYR   592    -117.884 127.578  88.499  1.00  0.00           C  
ATOM   4756  CZ  TYR   592    -118.337 127.593  89.799  1.00  0.00           C  
ATOM   4757  OH  TYR   592    -119.672 127.245  90.097  1.00  0.00           O  
ATOM   4758  N   GLY   593    -112.639 127.045  86.869  1.00  0.00              
ATOM   4759  CA  GLY   593    -112.610 126.488  85.552  1.00  0.00              
ATOM   4760  C   GLY   593    -112.367 125.012  85.631  1.00  0.00              
ATOM   4761  O   GLY   593    -112.992 124.253  84.895  1.00  0.00              
ATOM   4762  N   VAL   594    -111.452 124.551  86.509  1.00  0.00              
ATOM   4763  CA  VAL   594    -111.185 123.138  86.534  1.00  0.00              
ATOM   4764  CB  VAL   594    -110.055 122.719  87.436  1.00  0.00              
ATOM   4765  C   VAL   594    -112.401 122.410  86.974  1.00  0.00              
ATOM   4766  O   VAL   594    -112.777 121.389  86.398  1.00  0.00              
ATOM   4767  CG1 VAL   594    -108.755 123.335  86.908  1.00  0.00           C  
ATOM   4768  CG2 VAL   594    -110.380 123.081  88.891  1.00  0.00           C  
ATOM   4769  N   ARG   595    -113.067 122.933  88.009  1.00  0.00              
ATOM   4770  CA  ARG   595    -114.201 122.243  88.517  1.00  0.00              
ATOM   4771  CB  ARG   595    -114.761 122.895  89.791  1.00  0.00              
ATOM   4772  C   ARG   595    -115.239 122.191  87.459  1.00  0.00              
ATOM   4773  O   ARG   595    -115.907 121.181  87.328  1.00  0.00              
ATOM   4774  CG  ARG   595    -113.770 122.746  90.951  1.00  0.00           C  
ATOM   4775  CD  ARG   595    -114.176 123.413  92.266  1.00  0.00           C  
ATOM   4776  NE  ARG   595    -113.080 123.123  93.236  1.00  0.00           N  
ATOM   4777  CZ  ARG   595    -112.825 123.967  94.277  1.00  0.00           C  
ATOM   4778  NH1 ARG   595    -113.583 125.089  94.449  1.00  0.00           N  
ATOM   4779  NH2 ARG   595    -111.807 123.690  95.144  1.00  0.00           N  
ATOM   4780  N   GLU   596    -115.441 123.253  86.670  1.00  0.00              
ATOM   4781  CA  GLU   596    -116.459 123.155  85.664  1.00  0.00              
ATOM   4782  CB  GLU   596    -116.878 124.520  85.099  1.00  0.00              
ATOM   4783  C   GLU   596    -116.032 122.235  84.552  1.00  0.00              
ATOM   4784  O   GLU   596    -116.859 121.530  83.976  1.00  0.00              
ATOM   4785  CG  GLU   596    -118.215 124.460  84.358  1.00  0.00           C  
ATOM   4786  CD  GLU   596    -118.824 125.855  84.377  1.00  0.00           C  
ATOM   4787  OE1 GLU   596    -118.472 126.638  85.300  1.00  0.00           O  
ATOM   4788  OE2 GLU   596    -119.656 126.153  83.480  1.00  0.00           O  
ATOM   4789  N   LEU   597    -114.726 122.210  84.223  1.00  0.00              
ATOM   4790  CA  LEU   597    -114.212 121.414  83.135  1.00  0.00              
ATOM   4791  CB  LEU   597    -112.695 121.566  82.931  1.00  0.00              
ATOM   4792  C   LEU   597    -114.442 119.973  83.419  1.00  0.00              
ATOM   4793  O   LEU   597    -114.728 119.195  82.511  1.00  0.00              
ATOM   4794  CG  LEU   597    -112.261 122.950  82.423  1.00  0.00           C  
ATOM   4795  CD1 LEU   597    -110.736 123.017  82.246  1.00  0.00           C  
ATOM   4796  CD2 LEU   597    -113.015 123.334  81.141  1.00  0.00           C  
ATOM   4797  N   GLN   598    -114.303 119.571  84.690  1.00  0.00              
ATOM   4798  CA  GLN   598    -114.438 118.183  84.991  1.00  0.00              
ATOM   4799  CB  GLN   598    -114.086 117.939  86.470  1.00  0.00              
ATOM   4800  C   GLN   598    -115.843 117.795  84.613  1.00  0.00              
ATOM   4801  O   GLN   598    -116.051 116.774  83.960  1.00  0.00              
ATOM   4802  CG  GLN   598    -113.642 116.526  86.816  1.00  0.00           C  
ATOM   4803  CD  GLN   598    -112.907 116.643  88.144  1.00  0.00           C  
ATOM   4804  OE1 GLN   598    -113.399 117.262  89.087  1.00  0.00           O  
ATOM   4805  NE2 GLN   598    -111.680 116.060  88.213  1.00  0.00           N  
ATOM   4806  N   PRO   599    -116.813 118.596  84.972  1.00  0.00              
ATOM   4807  CA  PRO   599    -118.120 118.372  84.438  1.00  0.00              
ATOM   4808  CB  PRO   599    -119.052 119.271  85.236  1.00  0.00              
ATOM   4809  C   PRO   599    -118.249 118.462  82.947  1.00  0.00              
ATOM   4810  O   PRO   599    -119.233 117.938  82.432  1.00  0.00              
ATOM   4811  CD  PRO   599    -116.962 118.830  86.390  1.00  0.00           C  
ATOM   4812  CG  PRO   599    -118.439 119.184  86.640  1.00  0.00           C  
ATOM   4813  N   CYS   600    -117.337 119.150  82.234  1.00  0.00              
ATOM   4814  CA  CYS   600    -117.390 119.151  80.792  1.00  0.00              
ATOM   4815  CB  CYS   600    -116.353 120.094  80.160  1.00  0.00              
ATOM   4816  C   CYS   600    -117.071 117.758  80.338  1.00  0.00              
ATOM   4817  O   CYS   600    -117.673 117.234  79.402  1.00  0.00              
ATOM   4818  SG  CYS   600    -116.668 121.837  80.567  1.00  0.00           S  
ATOM   4819  N   PHE   601    -116.106 117.118  81.027  1.00  0.00              
ATOM   4820  CA  PHE   601    -115.662 115.786  80.721  1.00  0.00              
ATOM   4821  CB  PHE   601    -114.543 115.278  81.647  1.00  0.00              
ATOM   4822  C   PHE   601    -116.780 114.824  80.890  1.00  0.00              
ATOM   4823  O   PHE   601    -116.915 113.876  80.120  1.00  0.00              
ATOM   4824  CG  PHE   601    -113.289 115.154  80.860  1.00  0.00           C  
ATOM   4825  CD1 PHE   601    -113.099 114.042  80.071  1.00  0.00           C  
ATOM   4826  CD2 PHE   601    -112.308 116.114  80.913  1.00  0.00           C  
ATOM   4827  CE1 PHE   601    -111.951 113.886  79.333  1.00  0.00           C  
ATOM   4828  CE2 PHE   601    -111.156 115.963  80.177  1.00  0.00           C  
ATOM   4829  CZ  PHE   601    -110.976 114.851  79.387  1.00  0.00           C  
ATOM   4830  N   SER   602    -117.607 115.037  81.920  1.00  0.00              
ATOM   4831  CA  SER   602    -118.656 114.108  82.210  1.00  0.00              
ATOM   4832  CB  SER   602    -119.489 114.539  83.427  1.00  0.00              
ATOM   4833  C   SER   602    -119.583 114.013  81.029  1.00  0.00              
ATOM   4834  O   SER   602    -120.225 112.984  80.821  1.00  0.00              
ATOM   4835  OG  SER   602    -118.667 114.583  84.584  1.00  0.00           O  
ATOM   4836  N   ARG   603    -119.664 115.090  80.226  1.00  0.00              
ATOM   4837  CA  ARG   603    -120.556 115.235  79.104  1.00  0.00              
ATOM   4838  CB  ARG   603    -120.471 116.644  78.496  1.00  0.00              
ATOM   4839  C   ARG   603    -120.242 114.275  77.996  1.00  0.00              
ATOM   4840  O   ARG   603    -121.146 113.797  77.312  1.00  0.00              
ATOM   4841  CG  ARG   603    -120.725 117.747  79.523  1.00  0.00           C  
ATOM   4842  CD  ARG   603    -122.177 118.217  79.595  1.00  0.00           C  
ATOM   4843  NE  ARG   603    -122.266 119.165  80.740  1.00  0.00           N  
ATOM   4844  CZ  ARG   603    -121.911 120.472  80.575  1.00  0.00           C  
ATOM   4845  NH1 ARG   603    -121.487 120.914  79.355  1.00  0.00           N  
ATOM   4846  NH2 ARG   603    -121.968 121.333  81.632  1.00  0.00           N  
ATOM   4847  N   LEU   604    -118.956 113.966  77.759  1.00  0.00              
ATOM   4848  CA  LEU   604    -118.684 113.184  76.586  1.00  0.00              
ATOM   4849  CB  LEU   604    -117.246 113.347  76.064  1.00  0.00              
ATOM   4850  C   LEU   604    -118.874 111.729  76.871  1.00  0.00              
ATOM   4851  O   LEU   604    -118.098 111.121  77.606  1.00  0.00              
ATOM   4852  CG  LEU   604    -116.847 114.814  75.826  1.00  0.00           C  
ATOM   4853  CD1 LEU   604    -116.581 115.544  77.151  1.00  0.00           C  
ATOM   4854  CD2 LEU   604    -115.689 114.937  74.832  1.00  0.00           C  
ATOM   4855  N   THR   605    -119.943 111.137  76.297  1.00  0.00              
ATOM   4856  CA  THR   605    -120.185 109.731  76.435  1.00  0.00              
ATOM   4857  CB  THR   605    -121.514 109.308  75.889  1.00  0.00              
ATOM   4858  C   THR   605    -119.131 109.023  75.657  1.00  0.00              
ATOM   4859  O   THR   605    -118.537 108.051  76.121  1.00  0.00              
ATOM   4860  OG1 THR   605    -121.577 109.566  74.494  1.00  0.00           O  
ATOM   4861  CG2 THR   605    -122.615 110.089  76.626  1.00  0.00           C  
ATOM   4862  N   VAL   606    -118.871 109.508  74.429  1.00  0.00              
ATOM   4863  CA  VAL   606    -117.850 108.889  73.650  1.00  0.00              
ATOM   4864  CB  VAL   606    -117.982 109.122  72.173  1.00  0.00              
ATOM   4865  C   VAL   606    -116.572 109.503  74.103  1.00  0.00              
ATOM   4866  O   VAL   606    -116.483 110.709  74.289  1.00  0.00              
ATOM   4867  CG1 VAL   606    -119.287 108.463  71.692  1.00  0.00           C  
ATOM   4868  CG2 VAL   606    -117.907 110.634  71.906  1.00  0.00           C  
ATOM   4869  N   LEU   607    -115.552 108.674  74.342  1.00  0.00              
ATOM   4870  CA  LEU   607    -114.254 109.142  74.732  1.00  0.00              
ATOM   4871  CB  LEU   607    -114.145 109.804  76.130  1.00  0.00              
ATOM   4872  C   LEU   607    -113.406 107.882  74.810  1.00  0.00              
ATOM   4873  O   LEU   607    -113.850 106.938  75.515  1.00  0.00              
ATOM   4874  CG  LEU   607    -114.656 111.257  76.245  1.00  0.00           C  
ATOM   4875  CD1 LEU   607    -114.401 111.839  77.647  1.00  0.00           C  
ATOM   4876  CD2 LEU   607    -114.074 112.142  75.130  1.00  0.00           C  
ATOM   4877  OXT LEU   607    -112.318 107.840  74.177  1.00  0.00           O  
TER
