# Supplementary material for: Blau syndrome polymorphisms in NOD2 identify nucleotide hydrolysis and helical domain 1 as signalling regulators
Source: FEBS Lett. 2014 Sep 17;588(18):3382–9. doi: 10.1016/j.febslet.2014.07.029 (PMC4158908; doi:10.1016/j.febslet.2014.07.029)
Supplement: Supplementary data 3 — This file contains supplementary dataconsisting of a homology model of the NOD2 NACHT. [file mmc3.pdb]

ATOM      1  N   ALA     1     -50.729  97.297  65.316  1.00  0.00           N  
ATOM      2  CA  ALA     1     -51.718  98.382  65.139  1.00  0.00           C  
ATOM      3  C   ALA     1     -51.208  99.391  64.170  1.00  0.00           C  
ATOM      4  O   ALA     1     -50.355  99.097  63.336  1.00  0.00           O  
ATOM      5  CB  ALA     1     -51.986  99.088  66.479  1.00  0.00           C  
ATOM      6  N   THR     2     -51.744 100.620  64.252  1.00  0.00           N  
ATOM      7  CA  THR     2     -51.272 101.676  63.412  1.00  0.00           C  
ATOM      8  C   THR     2     -50.074 102.197  64.133  1.00  0.00           C  
ATOM      9  O   THR     2     -49.282 101.420  64.663  1.00  0.00           O  
ATOM     10  CB  THR     2     -52.252 102.806  63.261  1.00  0.00           C  
ATOM     11  CG2 THR     2     -53.551 102.255  62.649  1.00  0.00           C  
ATOM     12  OG1 THR     2     -52.522 103.402  64.521  1.00  0.00           O  
ATOM     13  N   CYS     3     -49.888 103.525  64.142  1.00  0.00           N  
ATOM     14  CA  CYS     3     -48.784 104.111  64.844  1.00  0.00           C  
ATOM     15  C   CYS     3     -48.975 103.882  66.311  1.00  0.00           C  
ATOM     16  O   CYS     3     -48.006 103.707  67.047  1.00  0.00           O  
ATOM     17  CB  CYS     3     -48.683 105.628  64.631  1.00  0.00           C  
ATOM     18  SG  CYS     3     -48.351 106.051  62.895  1.00  0.00           S  
ATOM     19  N   LYS     4     -50.246 103.877  66.756  1.00  0.00           N  
ATOM     20  CA  LYS     4     -50.640 103.772  68.132  1.00  0.00           C  
ATOM     21  C   LYS     4     -49.783 104.650  68.987  1.00  0.00           C  
ATOM     22  O   LYS     4     -48.691 104.280  69.417  1.00  0.00           O  
ATOM     23  CB  LYS     4     -50.656 102.342  68.718  1.00  0.00           C  
ATOM     24  CG  LYS     4     -49.322 101.587  68.726  1.00  0.00           C  
ATOM     25  CD  LYS     4     -48.848 101.117  67.352  1.00  0.00           C  
ATOM     26  CE  LYS     4     -47.542 100.321  67.395  1.00  0.00           C  
ATOM     27  NZ  LYS     4     -47.282  99.701  66.077  1.00  0.00           N1+
ATOM     28  N   LYS     5     -50.307 105.860  69.258  1.00  0.00           N  
ATOM     29  CA  LYS     5     -49.661 106.857  70.059  1.00  0.00           C  
ATOM     30  C   LYS     5     -49.583 106.370  71.466  1.00  0.00           C  
ATOM     31  O   LYS     5     -48.578 106.569  72.146  1.00  0.00           O  
ATOM     32  CB  LYS     5     -50.440 108.184  70.073  1.00  0.00           C  
ATOM     33  CG  LYS     5     -49.780 109.271  70.920  1.00  0.00           C  
ATOM     34  CD  LYS     5     -48.450 109.764  70.349  1.00  0.00           C  
ATOM     35  CE  LYS     5     -47.810 110.880  71.177  1.00  0.00           C  
ATOM     36  NZ  LYS     5     -46.500 111.257  70.602  1.00  0.00           N1+
ATOM     37  N   TYR     6     -50.658 105.721  71.947  1.00  0.00           N  
ATOM     38  CA  TYR     6     -50.668 105.277  73.307  1.00  0.00           C  
ATOM     39  C   TYR     6     -49.597 104.247  73.508  1.00  0.00           C  
ATOM     40  O   TYR     6     -48.818 104.332  74.454  1.00  0.00           O  
ATOM     41  CB  TYR     6     -52.039 104.705  73.714  1.00  0.00           C  
ATOM     42  CG  TYR     6     -51.933 104.277  75.131  1.00  0.00           C  
ATOM     43  CD1 TYR     6     -51.801 105.199  76.144  1.00  0.00           C  
ATOM     44  CD2 TYR     6     -51.987 102.941  75.440  1.00  0.00           C  
ATOM     45  CE1 TYR     6     -51.701 104.786  77.451  1.00  0.00           C  
ATOM     46  CE2 TYR     6     -51.889 102.530  76.744  1.00  0.00           C  
ATOM     47  CZ  TYR     6     -51.745 103.450  77.754  1.00  0.00           C  
ATOM     48  OH  TYR     6     -51.641 103.044  79.101  1.00  0.00           O  
ATOM     49  N   MET     7     -49.493 103.264  72.595  1.00  0.00           N  
ATOM     50  CA  MET     7     -48.522 102.210  72.721  1.00  0.00           C  
ATOM     51  C   MET     7     -47.155 102.816  72.670  1.00  0.00           C  
ATOM     52  O   MET     7     -46.258 102.430  73.418  1.00  0.00           O  
ATOM     53  CB  MET     7     -48.648 101.199  71.568  1.00  0.00           C  
ATOM     54  CG  MET     7     -47.673 100.025  71.621  1.00  0.00           C  
ATOM     55  SD  MET     7     -47.845  98.862  70.232  1.00  0.00           S  
ATOM     56  CE  MET     7     -46.458  97.804  70.738  1.00  0.00           C  
ATOM     57  N   ALA     8     -46.970 103.800  71.776  1.00  0.00           N  
ATOM     58  CA  ALA     8     -45.702 104.451  71.624  1.00  0.00           C  
ATOM     59  C   ALA     8     -45.364 105.141  72.910  1.00  0.00           C  
ATOM     60  O   ALA     8     -44.208 105.138  73.334  1.00  0.00           O  
ATOM     61  CB  ALA     8     -45.710 105.508  70.505  1.00  0.00           C  
ATOM     62  N   LYS     9     -46.368 105.756  73.567  1.00  0.00           N  
ATOM     63  CA  LYS     9     -46.123 106.465  74.793  1.00  0.00           C  
ATOM     64  C   LYS     9     -45.640 105.509  75.839  1.00  0.00           C  
ATOM     65  O   LYS     9     -44.709 105.821  76.577  1.00  0.00           O  
ATOM     66  CB  LYS     9     -47.361 107.184  75.358  1.00  0.00           C  
ATOM     67  CG  LYS     9     -47.752 108.445  74.585  1.00  0.00           C  
ATOM     68  CD  LYS     9     -49.074 109.055  75.056  1.00  0.00           C  
ATOM     69  CE  LYS     9     -49.396 110.405  74.413  1.00  0.00           C  
ATOM     70  NZ  LYS     9     -50.621 110.970  75.019  1.00  0.00           N1+
ATOM     71  N   LEU    10     -46.256 104.316  75.933  1.00  0.00           N  
ATOM     72  CA  LEU    10     -45.834 103.363  76.920  1.00  0.00           C  
ATOM     73  C   LEU    10     -44.420 102.959  76.646  1.00  0.00           C  
ATOM     74  O   LEU    10     -43.617 102.834  77.568  1.00  0.00           O  
ATOM     75  CB  LEU    10     -46.681 102.077  76.947  1.00  0.00           C  
ATOM     76  CG  LEU    10     -48.041 102.248  77.652  1.00  0.00           C  
ATOM     77  CD1 LEU    10     -48.899 103.339  77.004  1.00  0.00           C  
ATOM     78  CD2 LEU    10     -48.782 100.911  77.758  1.00  0.00           C  
ATOM     79  N   ARG    11     -44.067 102.750  75.364  1.00  0.00           N  
ATOM     80  CA  ARG    11     -42.736 102.326  75.035  1.00  0.00           C  
ATOM     81  C   ARG    11     -41.778 103.382  75.483  1.00  0.00           C  
ATOM     82  O   ARG    11     -40.715 103.083  76.025  1.00  0.00           O  
ATOM     83  CB  ARG    11     -42.499 102.165  73.523  1.00  0.00           C  
ATOM     84  CG  ARG    11     -41.070 101.713  73.206  1.00  0.00           C  
ATOM     85  CD  ARG    11     -40.570 102.108  71.814  1.00  0.00           C  
ATOM     86  NE  ARG    11     -41.348 101.350  70.798  1.00  0.00           N  
ATOM     87  CZ  ARG    11     -41.148 101.605  69.472  1.00  0.00           C  
ATOM     88  NH1 ARG    11     -40.250 102.558  69.086  1.00  0.00           N1+
ATOM     89  NH2 ARG    11     -41.842 100.904  68.530  1.00  0.00           N  
ATOM     90  N   THR    12     -42.142 104.657  75.262  1.00  0.00           N  
ATOM     91  CA  THR    12     -41.279 105.751  75.593  1.00  0.00           C  
ATOM     92  C   THR    12     -41.034 105.757  77.068  1.00  0.00           C  
ATOM     93  O   THR    12     -39.900 105.931  77.511  1.00  0.00           O  
ATOM     94  CB  THR    12     -41.879 107.089  75.255  1.00  0.00           C  
ATOM     95  CG2 THR    12     -40.880 108.188  75.653  1.00  0.00           C  
ATOM     96  OG1 THR    12     -42.174 107.169  73.867  1.00  0.00           O  
ATOM     97  N   THR    13     -42.092 105.554  77.876  1.00  0.00           N  
ATOM     98  CA  THR    13     -41.907 105.662  79.294  1.00  0.00           C  
ATOM     99  C   THR    13     -40.946 104.625  79.772  1.00  0.00           C  
ATOM    100  O   THR    13     -40.012 104.921  80.510  1.00  0.00           O  
ATOM    101  CB  THR    13     -43.176 105.541  80.100  1.00  0.00           C  
ATOM    102  CG2 THR    13     -43.762 104.125  79.980  1.00  0.00           C  
ATOM    103  OG1 THR    13     -42.900 105.824  81.463  1.00  0.00           O  
ATOM    104  N   VAL    14     -41.121 103.379  79.325  1.00  0.00           N  
ATOM    105  CA  VAL    14     -40.312 102.302  79.799  1.00  0.00           C  
ATOM    106  C   VAL    14     -38.870 102.489  79.457  1.00  0.00           C  
ATOM    107  O   VAL    14     -37.998 102.116  80.240  1.00  0.00           O  
ATOM    108  CB  VAL    14     -40.816 100.994  79.292  1.00  0.00           C  
ATOM    109  CG1 VAL    14     -41.405 101.197  77.891  1.00  0.00           C  
ATOM    110  CG2 VAL    14     -39.665  99.989  79.357  1.00  0.00           C  
ATOM    111  N   SER    15     -38.577 103.040  78.270  1.00  0.00           N  
ATOM    112  CA  SER    15     -37.220 103.240  77.848  1.00  0.00           C  
ATOM    113  C   SER    15     -36.612 104.392  78.576  1.00  0.00           C  
ATOM    114  O   SER    15     -35.402 104.591  78.501  1.00  0.00           O  
ATOM    115  CB  SER    15     -37.103 103.542  76.343  1.00  0.00           C  
ATOM    116  OG  SER    15     -37.743 104.772  76.038  1.00  0.00           O  
ATOM    117  N   ALA    16     -37.432 105.190  79.282  1.00  0.00           N  
ATOM    118  CA  ALA    16     -36.947 106.385  79.911  1.00  0.00           C  
ATOM    119  C   ALA    16     -36.059 106.074  81.064  1.00  0.00           C  
ATOM    120  O   ALA    16     -36.207 105.067  81.752  1.00  0.00           O  
ATOM    121  CB  ALA    16     -38.065 107.309  80.424  1.00  0.00           C  
ATOM    122  N   GLN    17     -35.095 106.984  81.286  1.00  0.00           N  
ATOM    123  CA  GLN    17     -34.159 106.915  82.359  1.00  0.00           C  
ATOM    124  C   GLN    17     -34.921 107.088  83.627  1.00  0.00           C  
ATOM    125  O   GLN    17     -34.487 106.622  84.671  1.00  0.00           O  
ATOM    126  CB  GLN    17     -33.105 108.028  82.290  1.00  0.00           C  
ATOM    127  CG  GLN    17     -32.190 107.900  81.074  1.00  0.00           C  
ATOM    128  CD  GLN    17     -31.198 109.052  81.103  1.00  0.00           C  
ATOM    129  NE2 GLN    17     -30.059 108.882  80.381  1.00  0.00           N  
ATOM    130  OE1 GLN    17     -31.430 110.075  81.745  1.00  0.00           O  
ATOM    131  N   SER    18     -36.048 107.820  83.597  1.00  0.00           N  
ATOM    132  CA  SER    18     -36.817 108.009  84.795  1.00  0.00           C  
ATOM    133  C   SER    18     -37.310 106.678  85.271  1.00  0.00           C  
ATOM    134  O   SER    18     -37.299 106.392  86.466  1.00  0.00           O  
ATOM    135  CB  SER    18     -38.042 108.915  84.577  1.00  0.00           C  
ATOM    136  OG  SER    18     -37.621 110.229  84.236  1.00  0.00           O  
ATOM    137  N   ARG    19     -37.768 105.822  84.343  1.00  0.00           N  
ATOM    138  CA  ARG    19     -38.247 104.526  84.726  1.00  0.00           C  
ATOM    139  C   ARG    19     -37.103 103.702  85.236  1.00  0.00           C  
ATOM    140  O   ARG    19     -37.287 102.850  86.102  1.00  0.00           O  
ATOM    141  CB  ARG    19     -38.935 103.773  83.580  1.00  0.00           C  
ATOM    142  CG  ARG    19     -40.261 104.421  83.182  1.00  0.00           C  
ATOM    143  CD  ARG    19     -41.329 104.369  84.271  1.00  0.00           C  
ATOM    144  NE  ARG    19     -41.562 102.933  84.578  1.00  0.00           N  
ATOM    145  CZ  ARG    19     -41.213 102.441  85.800  1.00  0.00           C  
ATOM    146  NH1 ARG    19     -40.681 103.270  86.743  1.00  0.00           N1+
ATOM    147  NH2 ARG    19     -41.401 101.117  86.075  1.00  0.00           N  
ATOM    148  N   PHE    20     -35.905 103.874  84.646  1.00  0.00           N  
ATOM    149  CA  PHE    20     -34.733 103.154  85.070  1.00  0.00           C  
ATOM    150  C   PHE    20     -34.212 103.630  86.399  1.00  0.00           C  
ATOM    151  O   PHE    20     -33.850 102.825  87.253  1.00  0.00           O  
ATOM    152  CB  PHE    20     -33.567 103.285  84.082  1.00  0.00           C  
ATOM    153  CG  PHE    20     -33.844 102.400  82.920  1.00  0.00           C  
ATOM    154  CD1 PHE    20     -34.838 102.704  82.019  1.00  0.00           C  
ATOM    155  CD2 PHE    20     -33.086 101.269  82.727  1.00  0.00           C  
ATOM    156  CE1 PHE    20     -35.082 101.886  80.943  1.00  0.00           C  
ATOM    157  CE2 PHE    20     -33.324 100.448  81.653  1.00  0.00           C  
ATOM    158  CZ  PHE    20     -34.322 100.758  80.763  1.00  0.00           C  
ATOM    159  N   LEU    21     -34.159 104.961  86.603  1.00  0.00           N  
ATOM    160  CA  LEU    21     -33.508 105.567  87.731  1.00  0.00           C  
ATOM    161  C   LEU    21     -34.499 106.243  88.624  1.00  0.00           C  
ATOM    162  O   LEU    21     -35.476 106.840  88.171  1.00  0.00           O  
ATOM    163  CB  LEU    21     -32.521 106.685  87.337  1.00  0.00           C  
ATOM    164  CG  LEU    21     -31.337 106.247  86.453  1.00  0.00           C  
ATOM    165  CD1 LEU    21     -30.424 107.441  86.126  1.00  0.00           C  
ATOM    166  CD2 LEU    21     -30.571 105.071  87.078  1.00  0.00           C  
ATOM    167  N   SER    22     -34.246 106.158  89.945  1.00  0.00           N  
ATOM    168  CA  SER    22     -35.053 106.851  90.904  1.00  0.00           C  
ATOM    169  C   SER    22     -34.127 107.464  91.904  1.00  0.00           C  
ATOM    170  O   SER    22     -33.136 106.856  92.304  1.00  0.00           O  
ATOM    171  CB  SER    22     -36.009 105.946  91.696  1.00  0.00           C  
ATOM    172  OG  SER    22     -36.753 106.730  92.619  1.00  0.00           O  
ATOM    173  N   THR    23     -34.421 108.711  92.324  1.00  0.00           N  
ATOM    174  CA  THR    23     -33.613 109.341  93.332  1.00  0.00           C  
ATOM    175  C   THR    23     -34.155 108.943  94.658  1.00  0.00           C  
ATOM    176  O   THR    23     -35.367 108.816  94.833  1.00  0.00           O  
ATOM    177  CB  THR    23     -33.680 110.831  93.329  1.00  0.00           C  
ATOM    178  CG2 THR    23     -33.243 111.324  91.951  1.00  0.00           C  
ATOM    179  OG1 THR    23     -35.006 111.264  93.602  1.00  0.00           O  
ATOM    180  N   TYR    24     -33.245 108.750  95.629  1.00  0.00           N  
ATOM    181  CA  TYR    24     -33.630 108.390  96.961  1.00  0.00           C  
ATOM    182  C   TYR    24     -32.748 109.125  97.930  1.00  0.00           C  
ATOM    183  O   TYR    24     -31.863 109.888  97.549  1.00  0.00           O  
ATOM    184  CB  TYR    24     -33.484 106.890  97.299  1.00  0.00           C  
ATOM    185  CG  TYR    24     -34.452 106.093  96.486  1.00  0.00           C  
ATOM    186  CD1 TYR    24     -35.752 105.918  96.907  1.00  0.00           C  
ATOM    187  CD2 TYR    24     -34.066 105.519  95.297  1.00  0.00           C  
ATOM    188  CE1 TYR    24     -36.648 105.184  96.161  1.00  0.00           C  
ATOM    189  CE2 TYR    24     -34.956 104.786  94.546  1.00  0.00           C  
ATOM    190  CZ  TYR    24     -36.249 104.616  94.976  1.00  0.00           C  
ATOM    191  OH  TYR    24     -37.161 103.864  94.204  1.00  0.00           O  
ATOM    192  N   ASP    25     -33.010 108.899  99.233  1.00  0.00           N  
ATOM    193  CA  ASP    25     -32.351 109.495 100.371  1.00  0.00           C  
ATOM    194  C   ASP    25     -30.904 109.073 100.449  1.00  0.00           C  
ATOM    195  O   ASP    25     -30.044 109.813 100.930  1.00  0.00           O  
ATOM    196  CB  ASP    25     -33.023 109.056 101.688  1.00  0.00           C  
ATOM    197  CG  ASP    25     -32.458 109.862 102.849  1.00  0.00           C  
ATOM    198  OD1 ASP    25     -31.679 110.817 102.589  1.00  0.00           O  
ATOM    199  OD2 ASP    25     -32.801 109.530 104.015  1.00  0.00           O1-
ATOM    200  N   GLY    26     -30.575 107.845 100.021  1.00  0.00           N  
ATOM    201  CA  GLY    26     -29.202 107.440 100.135  1.00  0.00           C  
ATOM    202  C   GLY    26     -28.695 107.215  98.754  1.00  0.00           C  
ATOM    203  O   GLY    26     -29.476 107.005  97.829  1.00  0.00           O  
ATOM    204  N   ALA    27     -27.359 107.233  98.573  1.00  0.00           N  
ATOM    205  CA  ALA    27     -26.889 107.079  97.231  1.00  0.00           C  
ATOM    206  C   ALA    27     -26.684 105.627  96.947  1.00  0.00           C  
ATOM    207  O   ALA    27     -25.670 105.031  97.304  1.00  0.00           O  
ATOM    208  CB  ALA    27     -25.557 107.802  96.969  1.00  0.00           C  
ATOM    209  N   GLU    28     -27.688 105.036  96.276  1.00  0.00           N  
ATOM    210  CA  GLU    28     -27.680 103.695  95.776  1.00  0.00           C  
ATOM    211  C   GLU    28     -28.610 103.769  94.617  1.00  0.00           C  
ATOM    212  O   GLU    28     -29.753 104.190  94.778  1.00  0.00           O  
ATOM    213  CB  GLU    28     -28.285 102.662  96.745  1.00  0.00           C  
ATOM    214  CG  GLU    28     -27.368 102.296  97.909  1.00  0.00           C  
ATOM    215  CD  GLU    28     -26.291 101.379  97.356  1.00  0.00           C  
ATOM    216  OE1 GLU    28     -26.497 100.828  96.242  1.00  0.00           O  
ATOM    217  OE2 GLU    28     -25.246 101.216  98.040  1.00  0.00           O1-
ATOM    218  N   THR    29     -28.166 103.381  93.411  1.00  0.00           N  
ATOM    219  CA  THR    29     -29.103 103.495  92.332  1.00  0.00           C  
ATOM    220  C   THR    29     -29.219 102.153  91.700  1.00  0.00           C  
ATOM    221  O   THR    29     -28.241 101.420  91.637  1.00  0.00           O  
ATOM    222  CB  THR    29     -28.685 104.476  91.274  1.00  0.00           C  
ATOM    223  CG2 THR    29     -29.785 104.544  90.202  1.00  0.00           C  
ATOM    224  OG1 THR    29     -28.495 105.760  91.850  1.00  0.00           O  
ATOM    225  N   LEU    30     -30.430 101.783  91.243  1.00  0.00           N  
ATOM    226  CA  LEU    30     -30.628 100.512  90.603  1.00  0.00           C  
ATOM    227  C   LEU    30     -31.067 100.779  89.200  1.00  0.00           C  
ATOM    228  O   LEU    30     -31.876 101.669  88.951  1.00  0.00           O  
ATOM    229  CB  LEU    30     -31.728  99.661  91.258  1.00  0.00           C  
ATOM    230  CG  LEU    30     -31.393  99.241  92.699  1.00  0.00           C  
ATOM    231  CD1 LEU    30     -32.508  98.393  93.320  1.00  0.00           C  
ATOM    232  CD2 LEU    30     -30.033  98.540  92.767  1.00  0.00           C  
ATOM    233  N   CYS    31     -30.523 100.011  88.236  1.00  0.00           N  
ATOM    234  CA  CYS    31     -30.894 100.185  86.865  1.00  0.00           C  
ATOM    235  C   CYS    31     -31.463  98.883  86.415  1.00  0.00           C  
ATOM    236  O   CYS    31     -30.914  97.820  86.702  1.00  0.00           O  
ATOM    237  CB  CYS    31     -29.711 100.521  85.945  1.00  0.00           C  
ATOM    238  SG  CYS    31     -28.921 102.096  86.390  1.00  0.00           S  
ATOM    239  N   LEU    32     -32.591  98.944  85.683  1.00  0.00           N  
ATOM    240  CA  LEU    32     -33.256  97.749  85.263  1.00  0.00           C  
ATOM    241  C   LEU    32     -32.350  96.971  84.373  1.00  0.00           C  
ATOM    242  O   LEU    32     -32.329  95.744  84.444  1.00  0.00           O  
ATOM    243  CB  LEU    32     -34.559  98.008  84.487  1.00  0.00           C  
ATOM    244  CG  LEU    32     -35.680  98.622  85.344  1.00  0.00           C  
ATOM    245  CD1 LEU    32     -36.076  97.670  86.482  1.00  0.00           C  
ATOM    246  CD2 LEU    32     -35.323 100.035  85.834  1.00  0.00           C  
ATOM    247  N   GLU    33     -31.655  97.646  83.436  1.00  0.00           N  
ATOM    248  CA  GLU    33     -30.763  96.895  82.601  1.00  0.00           C  
ATOM    249  C   GLU    33     -29.463  96.541  83.266  1.00  0.00           C  
ATOM    250  O   GLU    33     -29.119  95.366  83.375  1.00  0.00           O  
ATOM    251  CB  GLU    33     -30.426  97.594  81.273  1.00  0.00           C  
ATOM    252  CG  GLU    33     -31.602  97.607  80.293  1.00  0.00           C  
ATOM    253  CD  GLU    33     -31.112  98.145  78.957  1.00  0.00           C  
ATOM    254  OE1 GLU    33     -29.911  98.512  78.863  1.00  0.00           O  
ATOM    255  OE2 GLU    33     -31.938  98.192  78.006  1.00  0.00           O1-
ATOM    256  N   ASP    34     -28.705  97.552  83.748  1.00  0.00           N  
ATOM    257  CA  ASP    34     -27.367  97.244  84.179  1.00  0.00           C  
ATOM    258  C   ASP    34     -27.249  96.527  85.493  1.00  0.00           C  
ATOM    259  O   ASP    34     -26.496  95.563  85.613  1.00  0.00           O  
ATOM    260  CB  ASP    34     -26.379  98.439  84.117  1.00  0.00           C  
ATOM    261  CG  ASP    34     -26.770  99.631  84.985  1.00  0.00           C  
ATOM    262  OD1 ASP    34     -27.182  99.445  86.160  1.00  0.00           O  
ATOM    263  OD2 ASP    34     -26.647 100.771  84.461  1.00  0.00           O1-
ATOM    264  N   ILE    35     -27.980  96.987  86.517  1.00  0.00           N  
ATOM    265  CA  ILE    35     -27.880  96.474  87.851  1.00  0.00           C  
ATOM    266  C   ILE    35     -28.485  95.117  88.000  1.00  0.00           C  
ATOM    267  O   ILE    35     -28.066  94.337  88.853  1.00  0.00           O  
ATOM    268  CB  ILE    35     -28.405  97.435  88.855  1.00  0.00           C  
ATOM    269  CG1 ILE    35     -27.452  98.636  88.780  1.00  0.00           C  
ATOM    270  CG2 ILE    35     -28.466  96.762  90.239  1.00  0.00           C  
ATOM    271  CD1 ILE    35     -27.971  99.907  89.408  1.00  0.00           C  
ATOM    272  N   TYR    36     -29.522  94.820  87.207  1.00  0.00           N  
ATOM    273  CA  TYR    36     -30.270  93.603  87.339  1.00  0.00           C  
ATOM    274  C   TYR    36     -29.434  92.389  87.065  1.00  0.00           C  
ATOM    275  O   TYR    36     -28.700  92.316  86.081  1.00  0.00           O  
ATOM    276  CB  TYR    36     -31.487  93.561  86.391  1.00  0.00           C  
ATOM    277  CG  TYR    36     -32.272  92.315  86.625  1.00  0.00           C  
ATOM    278  CD1 TYR    36     -33.100  92.225  87.719  1.00  0.00           C  
ATOM    279  CD2 TYR    36     -32.203  91.252  85.754  1.00  0.00           C  
ATOM    280  CE1 TYR    36     -33.841  91.092  87.951  1.00  0.00           C  
ATOM    281  CE2 TYR    36     -32.943  90.115  85.981  1.00  0.00           C  
ATOM    282  CZ  TYR    36     -33.763  90.033  87.080  1.00  0.00           C  
ATOM    283  OH  TYR    36     -34.524  88.868  87.315  1.00  0.00           O  
ATOM    284  N   THR    37     -29.537  91.394  87.971  1.00  0.00           N  
ATOM    285  CA  THR    37     -28.882  90.131  87.800  1.00  0.00           C  
ATOM    286  C   THR    37     -29.994  89.138  87.640  1.00  0.00           C  
ATOM    287  O   THR    37     -31.038  89.258  88.280  1.00  0.00           O  
ATOM    288  CB  THR    37     -28.005  89.753  88.960  1.00  0.00           C  
ATOM    289  CG2 THR    37     -28.870  89.564  90.215  1.00  0.00           C  
ATOM    290  OG1 THR    37     -27.273  88.574  88.664  1.00  0.00           O  
ATOM    291  N   GLU    38     -29.817  88.139  86.751  1.00  0.00           N  
ATOM    292  CA  GLU    38     -30.902  87.243  86.465  1.00  0.00           C  
ATOM    293  C   GLU    38     -31.198  86.407  87.673  1.00  0.00           C  
ATOM    294  O   GLU    38     -30.316  85.762  88.236  1.00  0.00           O  
ATOM    295  CB  GLU    38     -30.608  86.304  85.284  1.00  0.00           C  
ATOM    296  CG  GLU    38     -31.871  85.708  84.670  1.00  0.00           C  
ATOM    297  CD  GLU    38     -32.574  86.840  83.936  1.00  0.00           C  
ATOM    298  OE1 GLU    38     -32.019  87.970  83.932  1.00  0.00           O  
ATOM    299  OE2 GLU    38     -33.674  86.596  83.373  1.00  0.00           O1-
ATOM    300  N   ASN    39     -32.479  86.384  88.090  1.00  0.00           N  
ATOM    301  CA  ASN    39     -32.885  85.644  89.251  1.00  0.00           C  
ATOM    302  C   ASN    39     -33.201  84.239  88.843  1.00  0.00           C  
ATOM    303  O   ASN    39     -33.335  83.940  87.659  1.00  0.00           O  
ATOM    304  CB  ASN    39     -34.154  86.201  89.917  1.00  0.00           C  
ATOM    305  CG  ASN    39     -33.828  87.580  90.468  1.00  0.00           C  
ATOM    306  ND2 ASN    39     -34.868  88.451  90.572  1.00  0.00           N  
ATOM    307  OD1 ASN    39     -32.681  87.874  90.798  1.00  0.00           O  
ATOM    308  N   VAL    40     -33.303  83.329  89.834  1.00  0.00           N  
ATOM    309  CA  VAL    40     -33.665  81.971  89.543  1.00  0.00           C  
ATOM    310  C   VAL    40     -35.091  81.804  89.985  1.00  0.00           C  
ATOM    311  O   VAL    40     -35.468  82.246  91.069  1.00  0.00           O  
ATOM    312  CB  VAL    40     -32.833  80.952  90.266  1.00  0.00           C  
ATOM    313  CG1 VAL    40     -33.374  79.553  89.926  1.00  0.00           C  
ATOM    314  CG2 VAL    40     -31.357  81.159  89.882  1.00  0.00           C  
ATOM    315  N   LEU    41     -35.931  81.165  89.138  1.00  0.00           N  
ATOM    316  CA  LEU    41     -37.331  81.033  89.450  1.00  0.00           C  
ATOM    317  C   LEU    41     -37.715  79.581  89.487  1.00  0.00           C  
ATOM    318  O   LEU    41     -37.031  78.735  88.917  1.00  0.00           O  
ATOM    319  CB  LEU    41     -38.244  81.711  88.415  1.00  0.00           C  
ATOM    320  CG  LEU    41     -38.045  83.237  88.330  1.00  0.00           C  
ATOM    321  CD1 LEU    41     -38.978  83.865  87.285  1.00  0.00           C  
ATOM    322  CD2 LEU    41     -38.169  83.899  89.712  1.00  0.00           C  
ATOM    323  N   GLU    42     -38.827  79.255  90.190  1.00  0.00           N  
ATOM    324  CA  GLU    42     -39.284  77.889  90.268  1.00  0.00           C  
ATOM    325  C   GLU    42     -40.766  77.844  90.011  1.00  0.00           C  
ATOM    326  O   GLU    42     -41.540  78.587  90.613  1.00  0.00           O  
ATOM    327  CB  GLU    42     -39.052  77.247  91.647  1.00  0.00           C  
ATOM    328  CG  GLU    42     -37.579  76.999  91.973  1.00  0.00           C  
ATOM    329  CD  GLU    42     -37.113  75.743  91.246  1.00  0.00           C  
ATOM    330  OE1 GLU    42     -36.817  75.836  90.026  1.00  0.00           O  
ATOM    331  OE2 GLU    42     -37.045  74.671  91.904  1.00  0.00           O1-
ATOM    332  N   VAL    43     -41.199  76.945  89.103  1.00  0.00           N  
ATOM    333  CA  VAL    43     -42.597  76.804  88.809  1.00  0.00           C  
ATOM    334  C   VAL    43     -43.202  76.085  89.973  1.00  0.00           C  
ATOM    335  O   VAL    43     -42.567  75.208  90.553  1.00  0.00           O  
ATOM    336  CB  VAL    43     -42.870  76.013  87.562  1.00  0.00           C  
ATOM    337  CG1 VAL    43     -42.375  74.570  87.765  1.00  0.00           C  
ATOM    338  CG2 VAL    43     -44.371  76.119  87.247  1.00  0.00           C  
ATOM    339  N   TRP    44     -44.447  76.438  90.362  1.00  0.00           N  
ATOM    340  CA  TRP    44     -45.000  75.806  91.531  1.00  0.00           C  
ATOM    341  C   TRP    44     -46.337  75.177  91.255  1.00  0.00           C  
ATOM    342  O   TRP    44     -47.090  75.620  90.388  1.00  0.00           O  
ATOM    343  CB  TRP    44     -45.136  76.765  92.729  1.00  0.00           C  
ATOM    344  CG  TRP    44     -43.826  77.055  93.430  1.00  0.00           C  
ATOM    345  CD1 TRP    44     -42.600  76.479  93.248  1.00  0.00           C  
ATOM    346  CD2 TRP    44     -43.677  77.994  94.507  1.00  0.00           C  
ATOM    347  CE2 TRP    44     -42.352  77.918  94.939  1.00  0.00           C  
ATOM    348  CE3 TRP    44     -44.578  78.832  95.101  1.00  0.00           C  
ATOM    349  NE1 TRP    44     -41.702  76.986  94.157  1.00  0.00           N  
ATOM    350  CZ2 TRP    44     -41.912  78.675  95.986  1.00  0.00           C  
ATOM    351  CZ3 TRP    44     -44.125  79.621  96.136  1.00  0.00           C  
ATOM    352  CH2 TRP    44     -42.816  79.538  96.568  1.00  0.00           C  
ATOM    353  N   ALA    45     -46.652  74.095  92.011  1.00  0.00           N  
ATOM    354  CA  ALA    45     -47.894  73.388  91.855  1.00  0.00           C  
ATOM    355  C   ALA    45     -48.637  73.479  93.170  1.00  0.00           C  
ATOM    356  O   ALA    45     -48.013  73.482  94.230  1.00  0.00           O  
ATOM    357  CB  ALA    45     -47.712  71.895  91.521  1.00  0.00           C  
ATOM    358  N   ASP    46     -49.994  73.553  93.128  1.00  0.00           N  
ATOM    359  CA  ASP    46     -50.849  73.668  94.283  1.00  0.00           C  
ATOM    360  C   ASP    46     -50.698  72.381  94.936  1.00  0.00           C  
ATOM    361  O   ASP    46     -50.280  71.496  94.207  1.00  0.00           O  
ATOM    362  CB  ASP    46     -52.337  73.896  93.959  1.00  0.00           C  
ATOM    363  CG  ASP    46     -52.850  72.672  93.219  1.00  0.00           C  
ATOM    364  OD1 ASP    46     -52.048  72.063  92.463  1.00  0.00           O  
ATOM    365  OD2 ASP    46     -54.044  72.319  93.406  1.00  0.00           O1-
ATOM    366  N   VAL    47     -51.126  72.184  96.215  1.00  0.00           N  
ATOM    367  CA  VAL    47     -50.319  71.171  96.804  1.00  0.00           C  
ATOM    368  C   VAL    47     -50.442  69.773  96.332  1.00  0.00           C  
ATOM    369  O   VAL    47     -51.281  68.974  96.738  1.00  0.00           O  
ATOM    370  CB  VAL    47     -50.090  71.092  98.242  1.00  0.00           C  
ATOM    371  CG1 VAL    47     -48.719  70.394  98.192  1.00  0.00           C  
ATOM    372  CG2 VAL    47     -50.214  72.443  98.954  1.00  0.00           C  
ATOM    373  N   GLY    48     -49.473  69.436  95.476  1.00  0.00           N  
ATOM    374  CA  GLY    48     -49.333  68.157  94.906  1.00  0.00           C  
ATOM    375  C   GLY    48     -48.880  67.272  95.999  1.00  0.00           C  
ATOM    376  O   GLY    48     -49.320  66.131  96.089  1.00  0.00           O  
ATOM    377  N   MET    49     -47.984  67.789  96.873  1.00  0.00           N  
ATOM    378  CA  MET    49     -47.457  66.877  97.838  1.00  0.00           C  
ATOM    379  C   MET    49     -47.854  67.219  99.211  1.00  0.00           C  
ATOM    380  O   MET    49     -47.649  68.343  99.653  1.00  0.00           O  
ATOM    381  CB  MET    49     -45.930  66.738  97.844  1.00  0.00           C  
ATOM    382  CG  MET    49     -45.472  65.500  98.617  1.00  0.00           C  
ATOM    383  SD  MET    49     -45.750  63.931  97.747  1.00  0.00           S  
ATOM    384  CE  MET    49     -47.562  63.931  97.821  1.00  0.00           C  
ATOM    385  N   ALA    50     -48.405  66.232  99.945  1.00  0.00           N  
ATOM    386  CA  ALA    50     -48.943  66.479 101.253  1.00  0.00           C  
ATOM    387  C   ALA    50     -47.897  67.062 102.096  1.00  0.00           C  
ATOM    388  O   ALA    50     -46.793  66.534 102.150  1.00  0.00           O  
ATOM    389  CB  ALA    50     -49.412  65.196 101.960  1.00  0.00           C  
ATOM    390  N   GLY    51     -48.265  68.179 102.755  1.00  0.00           N  
ATOM    391  CA  GLY    51     -47.494  68.916 103.720  1.00  0.00           C  
ATOM    392  C   GLY    51     -46.808  70.091 103.143  1.00  0.00           C  
ATOM    393  O   GLY    51     -46.439  70.953 103.928  1.00  0.00           O  
ATOM    394  N   PRO    52     -46.496  70.210 101.897  1.00  0.00           N  
ATOM    395  CA  PRO    52     -46.066  71.545 101.569  1.00  0.00           C  
ATOM    396  C   PRO    52     -47.143  72.250 100.891  1.00  0.00           C  
ATOM    397  O   PRO    52     -48.126  71.614 100.522  1.00  0.00           O  
ATOM    398  CB  PRO    52     -44.817  71.428 100.696  1.00  0.00           C  
ATOM    399  CG  PRO    52     -44.847  69.983 100.192  1.00  0.00           C  
ATOM    400  CD  PRO    52     -45.577  69.235 101.321  1.00  0.00           C  
ATOM    401  N   PRO    53     -46.970  73.534 100.830  1.00  0.00           N  
ATOM    402  CA  PRO    53     -47.878  74.432 100.193  1.00  0.00           C  
ATOM    403  C   PRO    53     -47.689  74.244  98.743  1.00  0.00           C  
ATOM    404  O   PRO    53     -48.612  74.379  97.939  1.00  0.00           O  
ATOM    405  CB  PRO    53     -47.478  75.832 100.651  1.00  0.00           C  
ATOM    406  CG  PRO    53     -46.010  75.675 101.089  1.00  0.00           C  
ATOM    407  CD  PRO    53     -45.938  74.223 101.588  1.00  0.00           C  
ATOM    408  N   GLN    54     -46.441  73.961  98.390  1.00  0.00           N  
ATOM    409  CA  GLN    54     -46.153  73.769  97.016  1.00  0.00           C  
ATOM    410  C   GLN    54     -44.812  73.127  96.975  1.00  0.00           C  
ATOM    411  O   GLN    54     -44.039  73.171  97.934  1.00  0.00           O  
ATOM    412  CB  GLN    54     -46.014  75.040  96.153  1.00  0.00           C  
ATOM    413  CG  GLN    54     -47.266  75.911  96.049  1.00  0.00           C  
ATOM    414  CD  GLN    54     -47.033  77.125  96.929  1.00  0.00           C  
ATOM    415  NE2 GLN    54     -48.058  78.013  97.031  1.00  0.00           N  
ATOM    416  OE1 GLN    54     -45.957  77.286  97.500  1.00  0.00           O  
ATOM    417  N   LYS    55     -44.518  72.489  95.834  1.00  0.00           N  
ATOM    418  CA  LYS    55     -43.233  71.903  95.630  1.00  0.00           C  
ATOM    419  C   LYS    55     -42.676  72.647  94.461  1.00  0.00           C  
ATOM    420  O   LYS    55     -43.390  73.433  93.842  1.00  0.00           O  
ATOM    421  CB  LYS    55     -43.280  70.410  95.244  1.00  0.00           C  
ATOM    422  CG  LYS    55     -43.773  69.487  96.360  1.00  0.00           C  
ATOM    423  CD  LYS    55     -44.166  68.081  95.889  1.00  0.00           C  
ATOM    424  CE  LYS    55     -43.128  66.993  96.177  1.00  0.00           C  
ATOM    425  NZ  LYS    55     -42.019  67.067  95.202  1.00  0.00           N1+
ATOM    426  N   SER    56     -41.379  72.470  94.134  1.00  0.00           N  
ATOM    427  CA  SER    56     -40.901  73.193  92.983  1.00  0.00           C  
ATOM    428  C   SER    56     -40.721  72.222  91.849  1.00  0.00           C  
ATOM    429  O   SER    56     -39.810  71.394  91.867  1.00  0.00           O  
ATOM    430  CB  SER    56     -39.567  73.919  93.227  1.00  0.00           C  
ATOM    431  OG  SER    56     -38.547  72.989  93.545  1.00  0.00           O  
ATOM    432  N   PRO    57     -41.616  72.276  90.888  1.00  0.00           N  
ATOM    433  CA  PRO    57     -41.524  71.403  89.745  1.00  0.00           C  
ATOM    434  C   PRO    57     -40.450  71.618  88.731  1.00  0.00           C  
ATOM    435  O   PRO    57     -39.924  70.626  88.229  1.00  0.00           O  
ATOM    436  CB  PRO    57     -42.927  71.322  89.131  1.00  0.00           C  
ATOM    437  CG  PRO    57     -43.745  72.381  89.882  1.00  0.00           C  
ATOM    438  CD  PRO    57     -43.007  72.513  91.218  1.00  0.00           C  
ATOM    439  N   ALA    58     -40.098  72.872  88.389  1.00  0.00           N  
ATOM    440  CA  ALA    58     -39.109  73.029  87.358  1.00  0.00           C  
ATOM    441  C   ALA    58     -38.444  74.354  87.534  1.00  0.00           C  
ATOM    442  O   ALA    58     -39.054  75.307  88.015  1.00  0.00           O  
ATOM    443  CB  ALA    58     -39.697  73.006  85.936  1.00  0.00           C  
ATOM    444  N   THR    59     -37.158  74.438  87.134  1.00  0.00           N  
ATOM    445  CA  THR    59     -36.416  75.659  87.260  1.00  0.00           C  
ATOM    446  C   THR    59     -36.693  76.494  86.050  1.00  0.00           C  
ATOM    447  O   THR    59     -36.745  75.987  84.931  1.00  0.00           O  
ATOM    448  CB  THR    59     -34.930  75.445  87.330  1.00  0.00           C  
ATOM    449  CG2 THR    59     -34.238  76.812  87.470  1.00  0.00           C  
ATOM    450  OG1 THR    59     -34.601  74.617  88.436  1.00  0.00           O  
ATOM    451  N   LEU    60     -36.885  77.812  86.253  1.00  0.00           N  
ATOM    452  CA  LEU    60     -37.190  78.674  85.150  1.00  0.00           C  
ATOM    453  C   LEU    60     -36.398  79.935  85.271  1.00  0.00           C  
ATOM    454  O   LEU    60     -35.796  80.223  86.306  1.00  0.00           O  
ATOM    455  CB  LEU    60     -38.662  79.104  85.098  1.00  0.00           C  
ATOM    456  CG  LEU    60     -39.643  77.949  84.824  1.00  0.00           C  
ATOM    457  CD1 LEU    60     -41.096  78.449  84.785  1.00  0.00           C  
ATOM    458  CD2 LEU    60     -39.254  77.179  83.551  1.00  0.00           C  
ATOM    459  N   GLY    61     -36.382  80.710  84.169  1.00  0.00           N  
ATOM    460  CA  GLY    61     -35.748  81.992  84.107  1.00  0.00           C  
ATOM    461  C   GLY    61     -36.834  82.939  83.707  1.00  0.00           C  
ATOM    462  O   GLY    61     -37.939  82.516  83.373  1.00  0.00           O  
ATOM    463  N   LEU    62     -36.548  84.254  83.725  1.00  0.00           N  
ATOM    464  CA  LEU    62     -37.574  85.208  83.419  1.00  0.00           C  
ATOM    465  C   LEU    62     -38.014  85.000  82.004  1.00  0.00           C  
ATOM    466  O   LEU    62     -39.208  85.031  81.705  1.00  0.00           O  
ATOM    467  CB  LEU    62     -37.095  86.662  83.563  1.00  0.00           C  
ATOM    468  CG  LEU    62     -38.230  87.683  83.377  1.00  0.00           C  
ATOM    469  CD1 LEU    62     -39.257  87.588  84.516  1.00  0.00           C  
ATOM    470  CD2 LEU    62     -37.700  89.106  83.167  1.00  0.00           C  
ATOM    471  N   GLU    63     -37.050  84.777  81.089  1.00  0.00           N  
ATOM    472  CA  GLU    63     -37.392  84.617  79.707  1.00  0.00           C  
ATOM    473  C   GLU    63     -38.172  83.359  79.493  1.00  0.00           C  
ATOM    474  O   GLU    63     -39.144  83.357  78.739  1.00  0.00           O  
ATOM    475  CB  GLU    63     -36.174  84.600  78.771  1.00  0.00           C  
ATOM    476  CG  GLU    63     -36.585  84.776  77.309  1.00  0.00           C  
ATOM    477  CD  GLU    63     -35.331  84.900  76.458  1.00  0.00           C  
ATOM    478  OE1 GLU    63     -34.479  85.771  76.779  1.00  0.00           O  
ATOM    479  OE2 GLU    63     -35.211  84.129  75.468  1.00  0.00           O1-
ATOM    480  N   GLU    64     -37.770  82.254  80.151  1.00  0.00           N  
ATOM    481  CA  GLU    64     -38.454  81.004  79.965  1.00  0.00           C  
ATOM    482  C   GLU    64     -39.845  81.143  80.492  1.00  0.00           C  
ATOM    483  O   GLU    64     -40.790  80.601  79.923  1.00  0.00           O  
ATOM    484  CB  GLU    64     -37.763  79.818  80.659  1.00  0.00           C  
ATOM    485  CG  GLU    64     -36.429  79.452  80.000  1.00  0.00           C  
ATOM    486  CD  GLU    64     -35.852  78.236  80.707  1.00  0.00           C  
ATOM    487  OE1 GLU    64     -36.631  77.281  80.967  1.00  0.00           O  
ATOM    488  OE2 GLU    64     -34.626  78.245  80.998  1.00  0.00           O1-
ATOM    489  N   LEU    65     -39.998  81.877  81.606  1.00  0.00           N  
ATOM    490  CA  LEU    65     -41.276  82.080  82.225  1.00  0.00           C  
ATOM    491  C   LEU    65     -42.121  82.888  81.273  1.00  0.00           C  
ATOM    492  O   LEU    65     -43.319  82.680  81.116  1.00  0.00           O  
ATOM    493  CB  LEU    65     -41.134  82.901  83.517  1.00  0.00           C  
ATOM    494  CG  LEU    65     -42.340  82.812  84.462  1.00  0.00           C  
ATOM    495  CD1 LEU    65     -43.652  83.260  83.808  1.00  0.00           C  
ATOM    496  CD2 LEU    65     -42.421  81.409  85.069  1.00  0.00           C  
ATOM    497  N   PHE    66     -41.546  83.887  80.600  1.00  0.00           N  
ATOM    498  CA  PHE    66     -42.397  84.613  79.707  1.00  0.00           C  
ATOM    499  C   PHE    66     -42.770  83.753  78.544  1.00  0.00           C  
ATOM    500  O   PHE    66     -43.863  83.884  77.994  1.00  0.00           O  
ATOM    501  CB  PHE    66     -41.798  85.924  79.185  1.00  0.00           C  
ATOM    502  CG  PHE    66     -41.832  86.820  80.369  1.00  0.00           C  
ATOM    503  CD1 PHE    66     -43.041  87.122  80.951  1.00  0.00           C  
ATOM    504  CD2 PHE    66     -40.687  87.382  80.878  1.00  0.00           C  
ATOM    505  CE1 PHE    66     -43.112  87.942  82.050  1.00  0.00           C  
ATOM    506  CE2 PHE    66     -40.758  88.205  81.977  1.00  0.00           C  
ATOM    507  CZ  PHE    66     -41.963  88.484  82.571  1.00  0.00           C  
ATOM    508  N   SER    67     -41.838  82.888  78.102  1.00  0.00           N  
ATOM    509  CA  SER    67     -42.096  82.055  76.964  1.00  0.00           C  
ATOM    510  C   SER    67     -43.267  81.169  77.225  1.00  0.00           C  
ATOM    511  O   SER    67     -44.349  81.406  76.697  1.00  0.00           O  
ATOM    512  CB  SER    67     -40.925  81.113  76.630  1.00  0.00           C  
ATOM    513  OG  SER    67     -39.779  81.857  76.250  1.00  0.00           O  
ATOM    514  N   THR    68     -43.060  80.115  78.032  1.00  0.00           N  
ATOM    515  CA  THR    68     -44.128  79.187  78.270  1.00  0.00           C  
ATOM    516  C   THR    68     -45.192  79.808  79.095  1.00  0.00           C  
ATOM    517  O   THR    68     -46.364  79.697  78.743  1.00  0.00           O  
ATOM    518  CB  THR    68     -43.709  77.893  78.904  1.00  0.00           C  
ATOM    519  CG2 THR    68     -44.966  77.026  79.087  1.00  0.00           C  
ATOM    520  OG1 THR    68     -42.767  77.227  78.078  1.00  0.00           O  
ATOM    521  N   PRO    69     -44.859  80.469  80.168  1.00  0.00           N  
ATOM    522  CA  PRO    69     -45.954  81.015  80.898  1.00  0.00           C  
ATOM    523  C   PRO    69     -46.640  82.120  80.184  1.00  0.00           C  
ATOM    524  O   PRO    69     -47.761  82.437  80.562  1.00  0.00           O  
ATOM    525  CB  PRO    69     -45.477  81.341  82.298  1.00  0.00           C  
ATOM    526  CG  PRO    69     -44.394  80.277  82.509  1.00  0.00           C  
ATOM    527  CD  PRO    69     -43.866  79.947  81.099  1.00  0.00           C  
ATOM    528  N   GLY    70     -45.989  82.747  79.200  1.00  0.00           N  
ATOM    529  CA  GLY    70     -46.700  83.750  78.471  1.00  0.00           C  
ATOM    530  C   GLY    70     -47.802  83.071  77.728  1.00  0.00           C  
ATOM    531  O   GLY    70     -48.903  83.605  77.616  1.00  0.00           O  
ATOM    532  N   HIS    71     -47.519  81.873  77.181  1.00  0.00           N  
ATOM    533  CA  HIS    71     -48.489  81.155  76.405  1.00  0.00           C  
ATOM    534  C   HIS    71     -49.627  80.763  77.303  1.00  0.00           C  
ATOM    535  O   HIS    71     -50.790  80.768  76.903  1.00  0.00           O  
ATOM    536  CB  HIS    71     -47.923  79.885  75.751  1.00  0.00           C  
ATOM    537  CG  HIS    71     -48.765  79.428  74.599  1.00  0.00           C  
ATOM    538  CD2 HIS    71     -48.612  79.676  73.271  1.00  0.00           C  
ATOM    539  ND1 HIS    71     -49.899  78.655  74.711  1.00  0.00           N  
ATOM    540  CE1 HIS    71     -50.373  78.475  73.452  1.00  0.00           C  
ATOM    541  NE2 HIS    71     -49.624  79.075  72.545  1.00  0.00           N  
ATOM    542  N   LEU    72     -49.324  80.379  78.553  1.00  0.00           N  
ATOM    543  CA  LEU    72     -50.384  80.004  79.441  1.00  0.00           C  
ATOM    544  C   LEU    72     -51.212  81.220  79.727  1.00  0.00           C  
ATOM    545  O   LEU    72     -52.438  81.157  79.814  1.00  0.00           O  
ATOM    546  CB  LEU    72     -49.878  79.469  80.789  1.00  0.00           C  
ATOM    547  CG  LEU    72     -49.092  78.151  80.674  1.00  0.00           C  
ATOM    548  CD1 LEU    72     -48.649  77.649  82.056  1.00  0.00           C  
ATOM    549  CD2 LEU    72     -49.877  77.097  79.878  1.00  0.00           C  
ATOM    550  N   ASN    73     -50.548  82.372  79.905  1.00  0.00           N  
ATOM    551  CA  ASN    73     -51.232  83.567  80.281  1.00  0.00           C  
ATOM    552  C   ASN    73     -52.139  84.077  79.190  1.00  0.00           C  
ATOM    553  O   ASN    73     -53.295  84.416  79.443  1.00  0.00           O  
ATOM    554  CB  ASN    73     -50.240  84.670  80.659  1.00  0.00           C  
ATOM    555  CG  ASN    73     -50.999  85.725  81.432  1.00  0.00           C  
ATOM    556  ND2 ASN    73     -50.288  86.406  82.367  1.00  0.00           N  
ATOM    557  OD1 ASN    73     -52.179  85.970  81.184  1.00  0.00           O  
ATOM    558  N   ASP    74     -51.645  84.146  77.938  1.00  0.00           N  
ATOM    559  CA  ASP    74     -52.443  84.680  76.867  1.00  0.00           C  
ATOM    560  C   ASP    74     -53.570  83.757  76.526  1.00  0.00           C  
ATOM    561  O   ASP    74     -54.565  84.190  75.948  1.00  0.00           O  
ATOM    562  CB  ASP    74     -51.664  85.089  75.597  1.00  0.00           C  
ATOM    563  CG  ASP    74     -50.951  83.898  74.992  1.00  0.00           C  
ATOM    564  OD1 ASP    74     -50.542  83.004  75.773  1.00  0.00           O  
ATOM    565  OD2 ASP    74     -50.789  83.870  73.743  1.00  0.00           O1-
ATOM    566  N   ASP    75     -53.426  82.450  76.818  1.00  0.00           N  
ATOM    567  CA  ASP    75     -54.490  81.524  76.534  1.00  0.00           C  
ATOM    568  C   ASP    75     -55.697  81.838  77.365  1.00  0.00           C  
ATOM    569  O   ASP    75     -56.799  81.773  76.832  1.00  0.00           O  
ATOM    570  CB  ASP    75     -54.103  80.053  76.742  1.00  0.00           C  
ATOM    571  CG  ASP    75     -53.239  79.651  75.554  1.00  0.00           C  
ATOM    572  OD1 ASP    75     -53.348  80.304  74.482  1.00  0.00           O  
ATOM    573  OD2 ASP    75     -52.454  78.679  75.704  1.00  0.00           O1-
ATOM    574  N   ALA    76     -55.541  82.121  78.685  1.00  0.00           N  
ATOM    575  CA  ALA    76     -56.630  82.586  79.522  1.00  0.00           C  
ATOM    576  C   ALA    76     -56.333  82.319  80.970  1.00  0.00           C  
ATOM    577  O   ALA    76     -57.236  81.957  81.722  1.00  0.00           O  
ATOM    578  CB  ALA    76     -57.984  81.893  79.278  1.00  0.00           C  
ATOM    579  N   ASP    77     -55.093  82.564  81.431  1.00  0.00           N  
ATOM    580  CA  ASP    77     -54.755  82.297  82.803  1.00  0.00           C  
ATOM    581  C   ASP    77     -54.018  83.499  83.314  1.00  0.00           C  
ATOM    582  O   ASP    77     -53.316  84.170  82.561  1.00  0.00           O  
ATOM    583  CB  ASP    77     -53.767  81.127  82.904  1.00  0.00           C  
ATOM    584  CG  ASP    77     -54.471  79.845  82.477  1.00  0.00           C  
ATOM    585  OD1 ASP    77     -55.645  79.648  82.891  1.00  0.00           O  
ATOM    586  OD2 ASP    77     -53.849  79.048  81.726  1.00  0.00           O1-
ATOM    587  N   THR    78     -54.189  83.823  84.612  1.00  0.00           N  
ATOM    588  CA  THR    78     -53.437  84.890  85.220  1.00  0.00           C  
ATOM    589  C   THR    78     -52.173  84.281  85.764  1.00  0.00           C  
ATOM    590  O   THR    78     -52.191  83.162  86.268  1.00  0.00           O  
ATOM    591  CB  THR    78     -54.156  85.531  86.371  1.00  0.00           C  
ATOM    592  CG2 THR    78     -53.271  86.650  86.946  1.00  0.00           C  
ATOM    593  OG1 THR    78     -55.401  86.059  85.939  1.00  0.00           O  
ATOM    594  N   VAL    79     -51.033  85.007  85.686  1.00  0.00           N  
ATOM    595  CA  VAL    79     -49.785  84.463  86.168  1.00  0.00           C  
ATOM    596  C   VAL    79     -49.435  85.122  87.469  1.00  0.00           C  
ATOM    597  O   VAL    79     -49.562  86.335  87.619  1.00  0.00           O  
ATOM    598  CB  VAL    79     -48.629  84.698  85.234  1.00  0.00           C  
ATOM    599  CG1 VAL    79     -47.340  84.189  85.903  1.00  0.00           C  
ATOM    600  CG2 VAL    79     -48.932  84.021  83.887  1.00  0.00           C  
ATOM    601  N   LEU    80     -48.992  84.319  88.462  1.00  0.00           N  
ATOM    602  CA  LEU    80     -48.629  84.859  89.745  1.00  0.00           C  
ATOM    603  C   LEU    80     -47.200  84.566  90.083  1.00  0.00           C  
ATOM    604  O   LEU    80     -46.725  83.439  89.949  1.00  0.00           O  
ATOM    605  CB  LEU    80     -49.498  84.352  90.901  1.00  0.00           C  
ATOM    606  CG  LEU    80     -50.735  85.222  91.158  1.00  0.00           C  
ATOM    607  CD1 LEU    80     -50.339  86.473  91.940  1.00  0.00           C  
ATOM    608  CD2 LEU    80     -51.508  85.564  89.877  1.00  0.00           C  
ATOM    609  N   VAL    81     -46.467  85.612  90.523  1.00  0.00           N  
ATOM    610  CA  VAL    81     -45.115  85.435  90.983  1.00  0.00           C  
ATOM    611  C   VAL    81     -45.079  85.761  92.445  1.00  0.00           C  
ATOM    612  O   VAL    81     -45.519  86.829  92.871  1.00  0.00           O  
ATOM    613  CB  VAL    81     -44.090  86.287  90.297  1.00  0.00           C  
ATOM    614  CG1 VAL    81     -43.855  85.733  88.888  1.00  0.00           C  
ATOM    615  CG2 VAL    81     -44.594  87.735  90.288  1.00  0.00           C  
ATOM    616  N   VAL    82     -44.514  84.837  93.252  1.00  0.00           N  
ATOM    617  CA  VAL    82     -44.509  84.999  94.679  1.00  0.00           C  
ATOM    618  C   VAL    82     -43.112  84.881  95.214  1.00  0.00           C  
ATOM    619  O   VAL    82     -42.191  84.469  94.510  1.00  0.00           O  
ATOM    620  CB  VAL    82     -45.340  83.970  95.391  1.00  0.00           C  
ATOM    621  CG1 VAL    82     -46.809  84.160  94.973  1.00  0.00           C  
ATOM    622  CG2 VAL    82     -44.773  82.572  95.083  1.00  0.00           C  
ATOM    623  N   GLY    83     -42.924  85.291  96.490  1.00  0.00           N  
ATOM    624  CA  GLY    83     -41.640  85.187  97.130  1.00  0.00           C  
ATOM    625  C   GLY    83     -41.649  86.045  98.360  1.00  0.00           C  
ATOM    626  O   GLY    83     -42.607  86.772  98.613  1.00  0.00           O  
ATOM    627  N   GLU    84     -40.549  86.006  99.141  1.00  0.00           N  
ATOM    628  CA  GLU    84     -40.450  86.754 100.366  1.00  0.00           C  
ATOM    629  C   GLU    84     -40.372  88.209 100.027  1.00  0.00           C  
ATOM    630  O   GLU    84     -40.283  88.599  98.866  1.00  0.00           O  
ATOM    631  CB  GLU    84     -39.192  86.491 101.206  1.00  0.00           C  
ATOM    632  CG  GLU    84     -39.149  85.148 101.927  1.00  0.00           C  
ATOM    633  CD  GLU    84     -37.988  85.232 102.909  1.00  0.00           C  
ATOM    634  OE1 GLU    84     -37.452  86.359 103.089  1.00  0.00           O  
ATOM    635  OE2 GLU    84     -37.624  84.179 103.497  1.00  0.00           O1-
ATOM    636  N   ALA    85     -40.376  89.046 101.082  1.00  0.00           N  
ATOM    637  CA  ALA    85     -40.446  90.478 101.019  1.00  0.00           C  
ATOM    638  C   ALA    85     -39.327  91.123 100.250  1.00  0.00           C  
ATOM    639  O   ALA    85     -39.506  92.115  99.576  1.00  0.00           O  
ATOM    640  CB  ALA    85     -40.466  91.128 102.414  1.00  0.00           C  
ATOM    641  N   GLY    86     -38.079  90.722 100.271  1.00  0.00           N  
ATOM    642  CA  GLY    86     -37.368  91.631  99.400  1.00  0.00           C  
ATOM    643  C   GLY    86     -36.758  90.808  98.319  1.00  0.00           C  
ATOM    644  O   GLY    86     -35.590  90.976  97.974  1.00  0.00           O  
ATOM    645  N   SER    87     -37.584  89.925  97.731  1.00  0.00           N  
ATOM    646  CA  SER    87     -37.159  88.953  96.768  1.00  0.00           C  
ATOM    647  C   SER    87     -36.837  89.532  95.416  1.00  0.00           C  
ATOM    648  O   SER    87     -36.096  88.904  94.661  1.00  0.00           O  
ATOM    649  CB  SER    87     -38.179  87.815  96.587  1.00  0.00           C  
ATOM    650  OG  SER    87     -39.434  88.335  96.178  1.00  0.00           O  
ATOM    651  N   GLY    88     -37.358  90.726  95.057  1.00  0.00           N  
ATOM    652  CA  GLY    88     -37.029  91.279  93.767  1.00  0.00           C  
ATOM    653  C   GLY    88     -38.148  91.108  92.779  1.00  0.00           C  
ATOM    654  O   GLY    88     -37.945  91.238  91.574  1.00  0.00           O  
ATOM    655  N   LYS    89     -39.364  90.800  93.260  1.00  0.00           N  
ATOM    656  CA  LYS    89     -40.518  90.611  92.423  1.00  0.00           C  
ATOM    657  C   LYS    89     -40.907  91.870  91.693  1.00  0.00           C  
ATOM    658  O   LYS    89     -41.136  91.827  90.487  1.00  0.00           O  
ATOM    659  CB  LYS    89     -41.693  90.086  93.261  1.00  0.00           C  
ATOM    660  CG  LYS    89     -41.713  90.731  94.646  1.00  0.00           C  
ATOM    661  CD  LYS    89     -42.849  90.274  95.558  1.00  0.00           C  
ATOM    662  CE  LYS    89     -42.797  90.936  96.938  1.00  0.00           C  
ATOM    663  NZ  LYS    89     -41.472  90.710  97.555  1.00  0.00           N1+
ATOM    664  N   SER    90     -40.968  93.030  92.378  1.00  0.00           N  
ATOM    665  CA  SER    90     -41.385  94.266  91.768  1.00  0.00           C  
ATOM    666  C   SER    90     -40.424  94.616  90.686  1.00  0.00           C  
ATOM    667  O   SER    90     -40.820  95.016  89.593  1.00  0.00           O  
ATOM    668  CB  SER    90     -41.366  95.445  92.755  1.00  0.00           C  
ATOM    669  OG  SER    90     -41.600  96.662  92.062  1.00  0.00           O  
ATOM    670  N   THR    91     -39.123  94.457  90.971  1.00  0.00           N  
ATOM    671  CA  THR    91     -38.106  94.803  90.029  1.00  0.00           C  
ATOM    672  C   THR    91     -38.270  93.905  88.848  1.00  0.00           C  
ATOM    673  O   THR    91     -37.963  94.282  87.719  1.00  0.00           O  
ATOM    674  CB  THR    91     -36.720  94.622  90.573  1.00  0.00           C  
ATOM    675  CG2 THR    91     -35.713  95.089  89.507  1.00  0.00           C  
ATOM    676  OG1 THR    91     -36.559  95.396  91.753  1.00  0.00           O  
ATOM    677  N   LEU    92     -38.742  92.671  89.097  1.00  0.00           N  
ATOM    678  CA  LEU    92     -38.940  91.701  88.061  1.00  0.00           C  
ATOM    679  C   LEU    92     -39.975  92.229  87.107  1.00  0.00           C  
ATOM    680  O   LEU    92     -39.817  92.127  85.892  1.00  0.00           O  
ATOM    681  CB  LEU    92     -39.463  90.369  88.628  1.00  0.00           C  
ATOM    682  CG  LEU    92     -39.502  89.213  87.614  1.00  0.00           C  
ATOM    683  CD1 LEU    92     -38.080  88.753  87.254  1.00  0.00           C  
ATOM    684  CD2 LEU    92     -40.392  88.065  88.112  1.00  0.00           C  
ATOM    685  N   LEU    93     -41.069  92.813  87.636  1.00  0.00           N  
ATOM    686  CA  LEU    93     -42.118  93.330  86.800  1.00  0.00           C  
ATOM    687  C   LEU    93     -41.610  94.476  85.982  1.00  0.00           C  
ATOM    688  O   LEU    93     -41.913  94.576  84.794  1.00  0.00           O  
ATOM    689  CB  LEU    93     -43.342  93.803  87.599  1.00  0.00           C  
ATOM    690  CG  LEU    93     -44.200  92.635  88.111  1.00  0.00           C  
ATOM    691  CD1 LEU    93     -43.353  91.634  88.897  1.00  0.00           C  
ATOM    692  CD2 LEU    93     -45.402  93.138  88.921  1.00  0.00           C  
ATOM    693  N   GLN    94     -40.807  95.368  86.592  1.00  0.00           N  
ATOM    694  CA  GLN    94     -40.290  96.502  85.879  1.00  0.00           C  
ATOM    695  C   GLN    94     -39.431  95.988  84.776  1.00  0.00           C  
ATOM    696  O   GLN    94     -39.386  96.552  83.684  1.00  0.00           O  
ATOM    697  CB  GLN    94     -39.387  97.416  86.727  1.00  0.00           C  
ATOM    698  CG  GLN    94     -40.105  98.150  87.859  1.00  0.00           C  
ATOM    699  CD  GLN    94     -39.095  99.100  88.490  1.00  0.00           C  
ATOM    700  NE2 GLN    94     -39.112  99.197  89.846  1.00  0.00           N  
ATOM    701  OE1 GLN    94     -38.307  99.735  87.792  1.00  0.00           O  
ATOM    702  N   ARG    95     -38.709  94.892  85.053  1.00  0.00           N  
ATOM    703  CA  ARG    95     -37.815  94.323  84.096  1.00  0.00           C  
ATOM    704  C   ARG    95     -38.634  93.874  82.921  1.00  0.00           C  
ATOM    705  O   ARG    95     -38.220  94.020  81.773  1.00  0.00           O  
ATOM    706  CB  ARG    95     -37.053  93.128  84.692  1.00  0.00           C  
ATOM    707  CG  ARG    95     -35.684  92.895  84.057  1.00  0.00           C  
ATOM    708  CD  ARG    95     -35.606  91.674  83.152  1.00  0.00           C  
ATOM    709  NE  ARG    95     -34.199  91.575  82.675  1.00  0.00           N  
ATOM    710  CZ  ARG    95     -33.751  90.389  82.172  1.00  0.00           C  
ATOM    711  NH1 ARG    95     -34.586  89.311  82.154  1.00  0.00           N1+
ATOM    712  NH2 ARG    95     -32.480  90.285  81.685  1.00  0.00           N  
ATOM    713  N   LEU    96     -39.832  93.318  83.185  1.00  0.00           N  
ATOM    714  CA  LEU    96     -40.703  92.870  82.138  1.00  0.00           C  
ATOM    715  C   LEU    96     -41.134  94.044  81.309  1.00  0.00           C  
ATOM    716  O   LEU    96     -41.155  93.969  80.084  1.00  0.00           O  
ATOM    717  CB  LEU    96     -41.976  92.193  82.675  1.00  0.00           C  
ATOM    718  CG  LEU    96     -42.940  91.735  81.565  1.00  0.00           C  
ATOM    719  CD1 LEU    96     -42.275  90.714  80.634  1.00  0.00           C  
ATOM    720  CD2 LEU    96     -44.265  91.216  82.148  1.00  0.00           C  
ATOM    721  N   HIS    97     -41.481  95.176  81.948  1.00  0.00           N  
ATOM    722  CA  HIS    97     -41.954  96.317  81.214  1.00  0.00           C  
ATOM    723  C   HIS    97     -40.865  96.812  80.309  1.00  0.00           C  
ATOM    724  O   HIS    97     -41.099  97.097  79.135  1.00  0.00           O  
ATOM    725  CB  HIS    97     -42.378  97.459  82.158  1.00  0.00           C  
ATOM    726  CG  HIS    97     -43.019  98.635  81.480  1.00  0.00           C  
ATOM    727  CD2 HIS    97     -42.608  99.931  81.419  1.00  0.00           C  
ATOM    728  ND1 HIS    97     -44.208  98.590  80.786  1.00  0.00           N  
ATOM    729  CE1 HIS    97     -44.452  99.850  80.341  1.00  0.00           C  
ATOM    730  NE2 HIS    97     -43.507 100.699  80.701  1.00  0.00           N  
ATOM    731  N   LEU    98     -39.633  96.909  80.839  1.00  0.00           N  
ATOM    732  CA  LEU    98     -38.508  97.391  80.089  1.00  0.00           C  
ATOM    733  C   LEU    98     -38.198  96.457  78.964  1.00  0.00           C  
ATOM    734  O   LEU    98     -37.852  96.882  77.862  1.00  0.00           O  
ATOM    735  CB  LEU    98     -37.241  97.523  80.945  1.00  0.00           C  
ATOM    736  CG  LEU    98     -35.988  97.806  80.101  1.00  0.00           C  
ATOM    737  CD1 LEU    98     -36.168  99.057  79.229  1.00  0.00           C  
ATOM    738  CD2 LEU    98     -34.730  97.849  80.984  1.00  0.00           C  
ATOM    739  N   LEU    99     -38.304  95.146  79.214  1.00  0.00           N  
ATOM    740  CA  LEU    99     -37.980  94.192  78.206  1.00  0.00           C  
ATOM    741  C   LEU    99     -38.930  94.374  77.063  1.00  0.00           C  
ATOM    742  O   LEU    99     -38.547  94.260  75.901  1.00  0.00           O  
ATOM    743  CB  LEU    99     -38.104  92.748  78.707  1.00  0.00           C  
ATOM    744  CG  LEU    99     -37.072  92.364  79.777  1.00  0.00           C  
ATOM    745  CD1 LEU    99     -37.262  90.905  80.225  1.00  0.00           C  
ATOM    746  CD2 LEU    99     -35.641  92.654  79.297  1.00  0.00           C  
ATOM    747  N   TRP   100     -40.208  94.654  77.372  1.00  0.00           N  
ATOM    748  CA  TRP   100     -41.226  94.824  76.374  1.00  0.00           C  
ATOM    749  C   TRP   100     -40.908  96.026  75.540  1.00  0.00           C  
ATOM    750  O   TRP   100     -41.044  96.002  74.318  1.00  0.00           O  
ATOM    751  CB  TRP   100     -42.601  95.044  77.029  1.00  0.00           C  
ATOM    752  CG  TRP   100     -43.766  95.195  76.085  1.00  0.00           C  
ATOM    753  CD1 TRP   100     -44.560  94.225  75.548  1.00  0.00           C  
ATOM    754  CD2 TRP   100     -44.275  96.449  75.605  1.00  0.00           C  
ATOM    755  CE2 TRP   100     -45.369  96.164  74.790  1.00  0.00           C  
ATOM    756  CE3 TRP   100     -43.869  97.733  75.831  1.00  0.00           C  
ATOM    757  NE1 TRP   100     -45.533  94.796  74.765  1.00  0.00           N  
ATOM    758  CZ2 TRP   100     -46.078  97.163  74.186  1.00  0.00           C  
ATOM    759  CZ3 TRP   100     -44.580  98.737  75.211  1.00  0.00           C  
ATOM    760  CH2 TRP   100     -45.665  98.459  74.404  1.00  0.00           C  
ATOM    761  N   ALA   101     -40.482  97.127  76.183  1.00  0.00           N  
ATOM    762  CA  ALA   101     -40.183  98.307  75.422  1.00  0.00           C  
ATOM    763  C   ALA   101     -39.060  97.997  74.481  1.00  0.00           C  
ATOM    764  O   ALA   101     -39.115  98.347  73.304  1.00  0.00           O  
ATOM    765  CB  ALA   101     -39.670  99.463  76.285  1.00  0.00           C  
ATOM    766  N   ALA   102     -38.011  97.328  75.002  1.00  0.00           N  
ATOM    767  CA  ALA   102     -36.819  96.974  74.277  1.00  0.00           C  
ATOM    768  C   ALA   102     -37.126  95.985  73.186  1.00  0.00           C  
ATOM    769  O   ALA   102     -36.582  96.067  72.090  1.00  0.00           O  
ATOM    770  CB  ALA   102     -35.766  96.299  75.172  1.00  0.00           C  
ATOM    771  N   GLY   103     -37.990  94.997  73.454  1.00  0.00           N  
ATOM    772  CA  GLY   103     -38.326  94.011  72.463  1.00  0.00           C  
ATOM    773  C   GLY   103     -37.715  92.695  72.859  1.00  0.00           C  
ATOM    774  O   GLY   103     -36.588  92.381  72.476  1.00  0.00           O  
ATOM    775  N   GLN   104     -38.496  91.873  73.604  1.00  0.00           N  
ATOM    776  CA  GLN   104     -38.148  90.556  74.102  1.00  0.00           C  
ATOM    777  C   GLN   104     -39.242  89.553  73.649  1.00  0.00           C  
ATOM    778  O   GLN   104     -39.530  89.586  72.459  1.00  0.00           O  
ATOM    779  CB  GLN   104     -38.017  90.555  75.631  1.00  0.00           C  
ATOM    780  CG  GLN   104     -37.040  91.619  76.152  1.00  0.00           C  
ATOM    781  CD  GLN   104     -35.612  91.212  75.811  1.00  0.00           C  
ATOM    782  NE2 GLN   104     -35.179  91.487  74.552  1.00  0.00           N  
ATOM    783  OE1 GLN   104     -34.897  90.663  76.649  1.00  0.00           O  
ATOM    784  N   ASP   105     -39.787  88.611  74.519  1.00  0.00           N  
ATOM    785  CA  ASP   105     -40.817  87.568  74.321  1.00  0.00           C  
ATOM    786  C   ASP   105     -42.236  88.077  74.209  1.00  0.00           C  
ATOM    787  O   ASP   105     -43.132  87.418  73.667  1.00  0.00           O  
ATOM    788  CB  ASP   105     -40.848  86.532  75.460  1.00  0.00           C  
ATOM    789  CG  ASP   105     -39.567  85.720  75.412  1.00  0.00           C  
ATOM    790  OD1 ASP   105     -38.636  86.115  74.658  1.00  0.00           O  
ATOM    791  OD2 ASP   105     -39.509  84.684  76.126  1.00  0.00           O1-
ATOM    792  N   PHE   106     -42.531  89.224  74.837  1.00  0.00           N  
ATOM    793  CA  PHE   106     -43.844  89.773  74.769  1.00  0.00           C  
ATOM    794  C   PHE   106     -44.041  90.639  73.558  1.00  0.00           C  
ATOM    795  O   PHE   106     -44.575  91.745  73.642  1.00  0.00           O  
ATOM    796  CB  PHE   106     -44.155  90.560  76.045  1.00  0.00           C  
ATOM    797  CG  PHE   106     -42.783  90.804  76.536  1.00  0.00           C  
ATOM    798  CD1 PHE   106     -41.983  91.771  75.982  1.00  0.00           C  
ATOM    799  CD2 PHE   106     -42.296  90.004  77.543  1.00  0.00           C  
ATOM    800  CE1 PHE   106     -40.707  91.939  76.458  1.00  0.00           C  
ATOM    801  CE2 PHE   106     -41.023  90.170  78.020  1.00  0.00           C  
ATOM    802  CZ  PHE   106     -40.234  91.144  77.471  1.00  0.00           C  
ATOM    803  N   GLN   107     -43.679  90.099  72.379  1.00  0.00           N  
ATOM    804  CA  GLN   107     -43.828  90.731  71.096  1.00  0.00           C  
ATOM    805  C   GLN   107     -45.286  90.783  70.799  1.00  0.00           C  
ATOM    806  O   GLN   107     -45.778  91.663  70.092  1.00  0.00           O  
ATOM    807  CB  GLN   107     -43.169  89.950  69.946  1.00  0.00           C  
ATOM    808  CG  GLN   107     -41.650  90.100  69.895  1.00  0.00           C  
ATOM    809  CD  GLN   107     -41.362  91.472  69.305  1.00  0.00           C  
ATOM    810  NE2 GLN   107     -40.533  92.280  70.018  1.00  0.00           N  
ATOM    811  OE1 GLN   107     -41.867  91.821  68.238  1.00  0.00           O  
ATOM    812  N   GLU   108     -46.007  89.785  71.323  1.00  0.00           N  
ATOM    813  CA  GLU   108     -47.407  89.624  71.091  1.00  0.00           C  
ATOM    814  C   GLU   108     -48.154  90.789  71.664  1.00  0.00           C  
ATOM    815  O   GLU   108     -49.239  91.114  71.185  1.00  0.00           O  
ATOM    816  CB  GLU   108     -47.977  88.355  71.750  1.00  0.00           C  
ATOM    817  CG  GLU   108     -47.449  87.060  71.132  1.00  0.00           C  
ATOM    818  CD  GLU   108     -48.069  85.890  71.880  1.00  0.00           C  
ATOM    819  OE1 GLU   108     -47.962  85.861  73.135  1.00  0.00           O  
ATOM    820  OE2 GLU   108     -48.659  85.007  71.202  1.00  0.00           O1-
ATOM    821  N   PHE   109     -47.622  91.449  72.713  1.00  0.00           N  
ATOM    822  CA  PHE   109     -48.422  92.448  73.375  1.00  0.00           C  
ATOM    823  C   PHE   109     -48.325  93.807  72.742  1.00  0.00           C  
ATOM    824  O   PHE   109     -47.241  94.368  72.588  1.00  0.00           O  
ATOM    825  CB  PHE   109     -48.055  92.627  74.859  1.00  0.00           C  
ATOM    826  CG  PHE   109     -48.210  91.305  75.529  1.00  0.00           C  
ATOM    827  CD1 PHE   109     -49.450  90.808  75.852  1.00  0.00           C  
ATOM    828  CD2 PHE   109     -47.096  90.564  75.848  1.00  0.00           C  
ATOM    829  CE1 PHE   109     -49.570  89.586  76.473  1.00  0.00           C  
ATOM    830  CE2 PHE   109     -47.207  89.343  76.469  1.00  0.00           C  
ATOM    831  CZ  PHE   109     -48.449  88.850  76.782  1.00  0.00           C  
ATOM    832  N   LEU   110     -49.493  94.360  72.335  1.00  0.00           N  
ATOM    833  CA  LEU   110     -49.587  95.697  71.812  1.00  0.00           C  
ATOM    834  C   LEU   110     -49.374  96.697  72.911  1.00  0.00           C  
ATOM    835  O   LEU   110     -48.699  97.705  72.711  1.00  0.00           O  
ATOM    836  CB  LEU   110     -50.926  96.030  71.129  1.00  0.00           C  
ATOM    837  CG  LEU   110     -51.081  95.384  69.738  1.00  0.00           C  
ATOM    838  CD1 LEU   110     -51.162  93.854  69.827  1.00  0.00           C  
ATOM    839  CD2 LEU   110     -52.243  96.009  68.950  1.00  0.00           C  
ATOM    840  N   PHE   111     -49.957  96.455  74.106  1.00  0.00           N  
ATOM    841  CA  PHE   111     -49.819  97.417  75.166  1.00  0.00           C  
ATOM    842  C   PHE   111     -49.494  96.690  76.437  1.00  0.00           C  
ATOM    843  O   PHE   111     -50.011  95.602  76.683  1.00  0.00           O  
ATOM    844  CB  PHE   111     -51.124  98.168  75.484  1.00  0.00           C  
ATOM    845  CG  PHE   111     -51.549  98.958  74.297  1.00  0.00           C  
ATOM    846  CD1 PHE   111     -52.289  98.372  73.298  1.00  0.00           C  
ATOM    847  CD2 PHE   111     -51.219 100.288  74.188  1.00  0.00           C  
ATOM    848  CE1 PHE   111     -52.690  99.099  72.203  1.00  0.00           C  
ATOM    849  CE2 PHE   111     -51.617 101.021  73.096  1.00  0.00           C  
ATOM    850  CZ  PHE   111     -52.353 100.426  72.102  1.00  0.00           C  
ATOM    851  N   VAL   112     -48.617  97.273  77.283  1.00  0.00           N  
ATOM    852  CA  VAL   112     -48.357  96.674  78.563  1.00  0.00           C  
ATOM    853  C   VAL   112     -48.481  97.762  79.583  1.00  0.00           C  
ATOM    854  O   VAL   112     -47.965  98.861  79.384  1.00  0.00           O  
ATOM    855  CB  VAL   112     -46.986  96.079  78.699  1.00  0.00           C  
ATOM    856  CG1 VAL   112     -46.837  94.953  77.661  1.00  0.00           C  
ATOM    857  CG2 VAL   112     -45.940  97.196  78.566  1.00  0.00           C  
ATOM    858  N   PHE   113     -49.170  97.488  80.713  1.00  0.00           N  
ATOM    859  CA  PHE   113     -49.355  98.543  81.669  1.00  0.00           C  
ATOM    860  C   PHE   113     -48.790  98.116  82.993  1.00  0.00           C  
ATOM    861  O   PHE   113     -49.134  97.054  83.511  1.00  0.00           O  
ATOM    862  CB  PHE   113     -50.830  98.857  81.944  1.00  0.00           C  
ATOM    863  CG  PHE   113     -51.522  99.072  80.648  1.00  0.00           C  
ATOM    864  CD1 PHE   113     -51.223 100.148  79.854  1.00  0.00           C  
ATOM    865  CD2 PHE   113     -52.500  98.196  80.239  1.00  0.00           C  
ATOM    866  CE1 PHE   113     -51.887 100.318  78.666  1.00  0.00           C  
ATOM    867  CE2 PHE   113     -53.164  98.374  79.049  1.00  0.00           C  
ATOM    868  CZ  PHE   113     -52.856  99.444  78.250  1.00  0.00           C  
ATOM    869  N   PRO   114     -47.875  98.892  83.523  1.00  0.00           N  
ATOM    870  CA  PRO   114     -47.400  98.590  84.852  1.00  0.00           C  
ATOM    871  C   PRO   114     -48.254  99.296  85.864  1.00  0.00           C  
ATOM    872  O   PRO   114     -48.621 100.441  85.615  1.00  0.00           O  
ATOM    873  CB  PRO   114     -45.942  99.047  84.907  1.00  0.00           C  
ATOM    874  CG  PRO   114     -45.499  99.055  83.437  1.00  0.00           C  
ATOM    875  CD  PRO   114     -46.793  99.348  82.664  1.00  0.00           C  
ATOM    876  N   PHE   115     -48.549  98.680  87.026  1.00  0.00           N  
ATOM    877  CA  PHE   115     -49.316  99.394  88.008  1.00  0.00           C  
ATOM    878  C   PHE   115     -48.814  99.013  89.362  1.00  0.00           C  
ATOM    879  O   PHE   115     -48.396  97.879  89.595  1.00  0.00           O  
ATOM    880  CB  PHE   115     -50.825  99.074  88.026  1.00  0.00           C  
ATOM    881  CG  PHE   115     -51.469  99.533  86.759  1.00  0.00           C  
ATOM    882  CD1 PHE   115     -51.922 100.825  86.621  1.00  0.00           C  
ATOM    883  CD2 PHE   115     -51.619  98.665  85.703  1.00  0.00           C  
ATOM    884  CE1 PHE   115     -52.516 101.243  85.452  1.00  0.00           C  
ATOM    885  CE2 PHE   115     -52.212  99.074  84.534  1.00  0.00           C  
ATOM    886  CZ  PHE   115     -52.662 100.363  84.409  1.00  0.00           C  
ATOM    887  N   SER   116     -48.835  99.979  90.298  1.00  0.00           N  
ATOM    888  CA  SER   116     -48.515  99.677  91.659  1.00  0.00           C  
ATOM    889  C   SER   116     -49.857  99.519  92.286  1.00  0.00           C  
ATOM    890  O   SER   116     -50.640 100.462  92.337  1.00  0.00           O  
ATOM    891  CB  SER   116     -47.803 100.823  92.399  1.00  0.00           C  
ATOM    892  OG  SER   116     -47.523 100.439  93.737  1.00  0.00           O  
ATOM    893  N   CYS   117     -50.148  98.311  92.785  1.00  0.00           N  
ATOM    894  CA  CYS   117     -51.441  97.983  93.308  1.00  0.00           C  
ATOM    895  C   CYS   117     -51.733  98.777  94.537  1.00  0.00           C  
ATOM    896  O   CYS   117     -52.900  99.043  94.825  1.00  0.00           O  
ATOM    897  CB  CYS   117     -51.587  96.495  93.670  1.00  0.00           C  
ATOM    898  SG  CYS   117     -51.591  95.426  92.201  1.00  0.00           S  
ATOM    899  N   ARG   118     -50.707  99.163  95.322  1.00  0.00           N  
ATOM    900  CA  ARG   118     -51.069  99.841  96.531  1.00  0.00           C  
ATOM    901  C   ARG   118     -51.751 101.121  96.189  1.00  0.00           C  
ATOM    902  O   ARG   118     -52.683 101.534  96.877  1.00  0.00           O  
ATOM    903  CB  ARG   118     -49.937 100.140  97.530  1.00  0.00           C  
ATOM    904  CG  ARG   118     -48.853 101.124  97.107  1.00  0.00           C  
ATOM    905  CD  ARG   118     -48.155 101.676  98.350  1.00  0.00           C  
ATOM    906  NE  ARG   118     -47.008 102.525  97.941  1.00  0.00           N  
ATOM    907  CZ  ARG   118     -45.744 102.019  98.020  1.00  0.00           C  
ATOM    908  NH1 ARG   118     -45.549 100.719  98.388  1.00  0.00           N1+
ATOM    909  NH2 ARG   118     -44.675 102.822  97.750  1.00  0.00           N  
ATOM    910  N   GLN   119     -51.296 101.801  95.124  1.00  0.00           N  
ATOM    911  CA  GLN   119     -51.994 102.986  94.746  1.00  0.00           C  
ATOM    912  C   GLN   119     -52.872 102.598  93.601  1.00  0.00           C  
ATOM    913  O   GLN   119     -52.490 102.712  92.441  1.00  0.00           O  
ATOM    914  CB  GLN   119     -51.043 104.092  94.281  1.00  0.00           C  
ATOM    915  CG  GLN   119     -50.053 104.552  95.351  1.00  0.00           C  
ATOM    916  CD  GLN   119     -49.110 105.552  94.697  1.00  0.00           C  
ATOM    917  NE2 GLN   119     -47.782 105.379  94.932  1.00  0.00           N  
ATOM    918  OE1 GLN   119     -49.543 106.456  93.984  1.00  0.00           O  
ATOM    919  N   LEU   120     -54.072 102.081  93.912  1.00  0.00           N  
ATOM    920  CA  LEU   120     -55.040 101.752  92.909  1.00  0.00           C  
ATOM    921  C   LEU   120     -56.312 102.299  93.464  1.00  0.00           C  
ATOM    922  O   LEU   120     -56.762 101.866  94.524  1.00  0.00           O  
ATOM    923  CB  LEU   120     -55.258 100.242  92.729  1.00  0.00           C  
ATOM    924  CG  LEU   120     -53.989  99.455  92.348  1.00  0.00           C  
ATOM    925  CD1 LEU   120     -54.319  98.005  91.965  1.00  0.00           C  
ATOM    926  CD2 LEU   120     -53.155 100.180  91.291  1.00  0.00           C  
ATOM    927  N   GLN   121     -56.925 103.278  92.776  1.00  0.00           N  
ATOM    928  CA  GLN   121     -58.112 103.852  93.331  1.00  0.00           C  
ATOM    929  C   GLN   121     -59.074 104.083  92.221  1.00  0.00           C  
ATOM    930  O   GLN   121     -58.696 104.177  91.055  1.00  0.00           O  
ATOM    931  CB  GLN   121     -57.866 105.217  93.985  1.00  0.00           C  
ATOM    932  CG  GLN   121     -56.898 105.158  95.168  1.00  0.00           C  
ATOM    933  CD  GLN   121     -56.619 106.586  95.610  1.00  0.00           C  
ATOM    934  NE2 GLN   121     -57.643 107.249  96.213  1.00  0.00           N  
ATOM    935  OE1 GLN   121     -55.519 107.103  95.415  1.00  0.00           O  
ATOM    936  N   CYS   122     -60.367 104.150  92.577  1.00  0.00           N  
ATOM    937  CA  CYS   122     -61.393 104.390  91.617  1.00  0.00           C  
ATOM    938  C   CYS   122     -62.647 104.392  92.407  1.00  0.00           C  
ATOM    939  O   CYS   122     -63.732 104.612  91.879  1.00  0.00           O  
ATOM    940  CB  CYS   122     -61.546 103.241  90.636  1.00  0.00           C  
ATOM    941  SG  CYS   122     -62.146 101.714  91.416  1.00  0.00           S  
ATOM    942  N   MET   123     -62.530 103.996  93.683  1.00  0.00           N  
ATOM    943  CA  MET   123     -63.622 104.053  94.600  1.00  0.00           C  
ATOM    944  C   MET   123     -63.852 105.484  94.978  1.00  0.00           C  
ATOM    945  O   MET   123     -64.991 105.927  95.111  1.00  0.00           O  
ATOM    946  CB  MET   123     -63.310 103.276  95.891  1.00  0.00           C  
ATOM    947  CG  MET   123     -64.488 103.121  96.853  1.00  0.00           C  
ATOM    948  SD  MET   123     -64.073 102.200  98.366  1.00  0.00           S  
ATOM    949  CE  MET   123     -65.795 101.881  98.844  1.00  0.00           C  
ATOM    950  N   ALA   124     -62.754 106.255  95.136  1.00  0.00           N  
ATOM    951  CA  ALA   124     -62.860 107.584  95.667  1.00  0.00           C  
ATOM    952  C   ALA   124     -63.741 108.413  94.791  1.00  0.00           C  
ATOM    953  O   ALA   124     -64.681 109.052  95.260  1.00  0.00           O  
ATOM    954  CB  ALA   124     -61.502 108.300  95.749  1.00  0.00           C  
ATOM    955  N   LYS   125     -63.461 108.404  93.482  1.00  0.00           N  
ATOM    956  CA  LYS   125     -64.275 109.070  92.513  1.00  0.00           C  
ATOM    957  C   LYS   125     -64.540 107.964  91.561  1.00  0.00           C  
ATOM    958  O   LYS   125     -63.695 107.085  91.431  1.00  0.00           O  
ATOM    959  CB  LYS   125     -63.530 110.149  91.711  1.00  0.00           C  
ATOM    960  CG  LYS   125     -64.349 110.698  90.541  1.00  0.00           C  
ATOM    961  CD  LYS   125     -63.723 111.913  89.855  1.00  0.00           C  
ATOM    962  CE  LYS   125     -64.456 112.324  88.576  1.00  0.00           C  
ATOM    963  NZ  LYS   125     -63.831 113.535  87.999  1.00  0.00           N1+
ATOM    964  N   PRO   126     -65.625 107.956  90.860  1.00  0.00           N  
ATOM    965  CA  PRO   126     -65.854 106.833  90.003  1.00  0.00           C  
ATOM    966  C   PRO   126     -64.915 106.661  88.864  1.00  0.00           C  
ATOM    967  O   PRO   126     -64.287 107.630  88.443  1.00  0.00           O  
ATOM    968  CB  PRO   126     -67.337 106.884  89.618  1.00  0.00           C  
ATOM    969  CG  PRO   126     -67.869 108.184  90.257  1.00  0.00           C  
ATOM    970  CD  PRO   126     -66.872 108.476  91.388  1.00  0.00           C  
ATOM    971  N   LEU   127     -64.787 105.389  88.433  1.00  0.00           N  
ATOM    972  CA  LEU   127     -63.966 104.877  87.375  1.00  0.00           C  
ATOM    973  C   LEU   127     -63.322 103.631  87.878  1.00  0.00           C  
ATOM    974  O   LEU   127     -63.997 102.794  88.476  1.00  0.00           O  
ATOM    975  CB  LEU   127     -62.917 105.820  86.773  1.00  0.00           C  
ATOM    976  CG  LEU   127     -63.363 106.589  85.504  1.00  0.00           C  
ATOM    977  CD1 LEU   127     -64.551 107.536  85.727  1.00  0.00           C  
ATOM    978  CD2 LEU   127     -62.163 107.295  84.853  1.00  0.00           C  
ATOM    979  N   SER   128     -61.998 103.468  87.667  1.00  0.00           N  
ATOM    980  CA  SER   128     -61.487 102.163  87.933  1.00  0.00           C  
ATOM    981  C   SER   128     -60.081 102.082  87.461  1.00  0.00           C  
ATOM    982  O   SER   128     -59.252 102.945  87.744  1.00  0.00           O  
ATOM    983  CB  SER   128     -62.285 101.164  87.094  1.00  0.00           C  
ATOM    984  OG  SER   128     -62.424 101.675  85.776  1.00  0.00           O  
ATOM    985  N   VAL   129     -59.788 100.982  86.736  1.00  0.00           N  
ATOM    986  CA  VAL   129     -58.480 100.813  86.197  1.00  0.00           C  
ATOM    987  C   VAL   129     -58.186 101.961  85.289  1.00  0.00           C  
ATOM    988  O   VAL   129     -57.040 102.395  85.194  1.00  0.00           O  
ATOM    989  CB  VAL   129     -58.160  99.515  85.502  1.00  0.00           C  
ATOM    990  CG1 VAL   129     -56.886  99.711  84.659  1.00  0.00           C  
ATOM    991  CG2 VAL   129     -57.904  98.457  86.586  1.00  0.00           C  
ATOM    992  N   ARG   130     -59.206 102.503  84.604  1.00  0.00           N  
ATOM    993  CA  ARG   130     -58.952 103.594  83.712  1.00  0.00           C  
ATOM    994  C   ARG   130     -58.339 104.715  84.512  1.00  0.00           C  
ATOM    995  O   ARG   130     -57.283 105.234  84.153  1.00  0.00           O  
ATOM    996  CB  ARG   130     -60.268 104.106  83.095  1.00  0.00           C  
ATOM    997  CG  ARG   130     -60.131 104.897  81.795  1.00  0.00           C  
ATOM    998  CD  ARG   130     -59.272 106.151  81.901  1.00  0.00           C  
ATOM    999  NE  ARG   130     -57.874 105.729  81.618  1.00  0.00           N  
ATOM   1000  CZ  ARG   130     -56.941 106.662  81.277  1.00  0.00           C  
ATOM   1001  NH1 ARG   130     -57.315 107.960  81.091  1.00  0.00           N1+
ATOM   1002  NH2 ARG   130     -55.636 106.295  81.126  1.00  0.00           N  
ATOM   1003  N   THR   131     -58.951 105.086  85.656  1.00  0.00           N  
ATOM   1004  CA  THR   131     -58.429 106.179  86.434  1.00  0.00           C  
ATOM   1005  C   THR   131     -57.066 105.848  86.929  1.00  0.00           C  
ATOM   1006  O   THR   131     -56.166 106.685  86.902  1.00  0.00           O  
ATOM   1007  CB  THR   131     -59.227 106.541  87.651  1.00  0.00           C  
ATOM   1008  CG2 THR   131     -58.446 107.598  88.449  1.00  0.00           C  
ATOM   1009  OG1 THR   131     -60.495 107.049  87.281  1.00  0.00           O  
ATOM   1010  N   LEU   132     -56.878 104.605  87.391  1.00  0.00           N  
ATOM   1011  CA  LEU   132     -55.622 104.204  87.943  1.00  0.00           C  
ATOM   1012  C   LEU   132     -54.554 104.347  86.910  1.00  0.00           C  
ATOM   1013  O   LEU   132     -53.487 104.905  87.167  1.00  0.00           O  
ATOM   1014  CB  LEU   132     -55.649 102.721  88.325  1.00  0.00           C  
ATOM   1015  CG  LEU   132     -54.271 102.163  88.691  1.00  0.00           C  
ATOM   1016  CD1 LEU   132     -53.753 102.762  90.007  1.00  0.00           C  
ATOM   1017  CD2 LEU   132     -54.277 100.628  88.620  1.00  0.00           C  
ATOM   1018  N   LEU   133     -54.840 103.852  85.699  1.00  0.00           N  
ATOM   1019  CA  LEU   133     -53.881 103.808  84.641  1.00  0.00           C  
ATOM   1020  C   LEU   133     -53.574 105.225  84.245  1.00  0.00           C  
ATOM   1021  O   LEU   133     -52.438 105.550  83.917  1.00  0.00           O  
ATOM   1022  CB  LEU   133     -54.466 103.056  83.432  1.00  0.00           C  
ATOM   1023  CG  LEU   133     -53.434 102.438  82.477  1.00  0.00           C  
ATOM   1024  CD1 LEU   133     -54.084 102.031  81.146  1.00  0.00           C  
ATOM   1025  CD2 LEU   133     -52.166 103.282  82.355  1.00  0.00           C  
ATOM   1026  N   PHE   134     -54.598 106.102  84.230  1.00  0.00           N  
ATOM   1027  CA  PHE   134     -54.444 107.484  83.864  1.00  0.00           C  
ATOM   1028  C   PHE   134     -53.648 108.249  84.881  1.00  0.00           C  
ATOM   1029  O   PHE   134     -52.816 109.072  84.516  1.00  0.00           O  
ATOM   1030  CB  PHE   134     -55.792 108.213  83.703  1.00  0.00           C  
ATOM   1031  CG  PHE   134     -55.517 109.655  83.433  1.00  0.00           C  
ATOM   1032  CD1 PHE   134     -54.991 110.057  82.225  1.00  0.00           C  
ATOM   1033  CD2 PHE   134     -55.808 110.612  84.378  1.00  0.00           C  
ATOM   1034  CE1 PHE   134     -54.743 111.386  81.975  1.00  0.00           C  
ATOM   1035  CE2 PHE   134     -55.562 111.943  84.134  1.00  0.00           C  
ATOM   1036  CZ  PHE   134     -55.025 112.331  82.930  1.00  0.00           C  
ATOM   1037  N   GLU   135     -53.918 108.081  86.189  1.00  0.00           N  
ATOM   1038  CA  GLU   135     -53.152 108.841  87.144  1.00  0.00           C  
ATOM   1039  C   GLU   135     -51.748 108.340  87.255  1.00  0.00           C  
ATOM   1040  O   GLU   135     -50.796 109.119  87.258  1.00  0.00           O  
ATOM   1041  CB  GLU   135     -53.717 108.845  88.575  1.00  0.00           C  
ATOM   1042  CG  GLU   135     -54.883 109.810  88.783  1.00  0.00           C  
ATOM   1043  CD  GLU   135     -55.090 109.957  90.284  1.00  0.00           C  
ATOM   1044  OE1 GLU   135     -54.360 110.777  90.902  1.00  0.00           O  
ATOM   1045  OE2 GLU   135     -55.973 109.246  90.834  1.00  0.00           O1-
ATOM   1046  N   HIS   136     -51.594 107.013  87.388  1.00  0.00           N  
ATOM   1047  CA  HIS   136     -50.308 106.396  87.541  1.00  0.00           C  
ATOM   1048  C   HIS   136     -49.555 106.421  86.257  1.00  0.00           C  
ATOM   1049  O   HIS   136     -48.328 106.487  86.253  1.00  0.00           O  
ATOM   1050  CB  HIS   136     -50.398 104.952  88.039  1.00  0.00           C  
ATOM   1051  CG  HIS   136     -50.774 104.998  89.477  1.00  0.00           C  
ATOM   1052  CD2 HIS   136     -49.974 105.041  90.573  1.00  0.00           C  
ATOM   1053  ND1 HIS   136     -52.063 105.112  89.943  1.00  0.00           N  
ATOM   1054  CE1 HIS   136     -51.978 105.230  91.290  1.00  0.00           C  
ATOM   1055  NE2 HIS   136     -50.730 105.192  91.716  1.00  0.00           N  
ATOM   1056  N   CYS   137     -50.275 106.326  85.129  1.00  0.00           N  
ATOM   1057  CA  CYS   137     -49.622 106.302  83.855  1.00  0.00           C  
ATOM   1058  C   CYS   137     -50.074 107.485  83.066  1.00  0.00           C  
ATOM   1059  O   CYS   137     -50.560 108.455  83.634  1.00  0.00           O  
ATOM   1060  CB  CYS   137     -49.903 105.047  83.015  1.00  0.00           C  
ATOM   1061  SG  CYS   137     -49.245 103.538  83.781  1.00  0.00           S  
ATOM   1062  N   CYS   138     -49.893 107.455  81.729  1.00  0.00           N  
ATOM   1063  CA  CYS   138     -50.252 108.586  80.920  1.00  0.00           C  
ATOM   1064  C   CYS   138     -51.311 108.187  79.949  1.00  0.00           C  
ATOM   1065  O   CYS   138     -51.437 107.014  79.597  1.00  0.00           O  
ATOM   1066  CB  CYS   138     -49.069 109.150  80.114  1.00  0.00           C  
ATOM   1067  SG  CYS   138     -48.318 107.899  79.031  1.00  0.00           S  
ATOM   1068  N   TRP   139     -52.118 109.172  79.499  1.00  0.00           N  
ATOM   1069  CA  TRP   139     -53.175 108.830  78.597  1.00  0.00           C  
ATOM   1070  C   TRP   139     -53.568 110.051  77.818  1.00  0.00           C  
ATOM   1071  O   TRP   139     -53.416 111.185  78.271  1.00  0.00           O  
ATOM   1072  CB  TRP   139     -54.386 108.300  79.380  1.00  0.00           C  
ATOM   1073  CG  TRP   139     -55.514 107.784  78.538  1.00  0.00           C  
ATOM   1074  CD1 TRP   139     -56.718 108.346  78.258  1.00  0.00           C  
ATOM   1075  CD2 TRP   139     -55.466 106.542  77.823  1.00  0.00           C  
ATOM   1076  CE2 TRP   139     -56.664 106.421  77.132  1.00  0.00           C  
ATOM   1077  CE3 TRP   139     -54.507 105.581  77.751  1.00  0.00           C  
ATOM   1078  NE1 TRP   139     -57.417 107.533  77.412  1.00  0.00           N  
ATOM   1079  CZ2 TRP   139     -56.926 105.336  76.348  1.00  0.00           C  
ATOM   1080  CZ3 TRP   139     -54.764 104.486  76.954  1.00  0.00           C  
ATOM   1081  CH2 TRP   139     -55.952 104.366  76.265  1.00  0.00           C  
ATOM   1082  N   PRO   140     -54.061 109.801  76.627  1.00  0.00           N  
ATOM   1083  CA  PRO   140     -54.509 110.792  75.683  1.00  0.00           C  
ATOM   1084  C   PRO   140     -55.885 111.169  76.109  1.00  0.00           C  
ATOM   1085  O   PRO   140     -56.297 110.831  77.217  1.00  0.00           O  
ATOM   1086  CB  PRO   140     -54.550 110.094  74.326  1.00  0.00           C  
ATOM   1087  CG  PRO   140     -54.731 108.613  74.688  1.00  0.00           C  
ATOM   1088  CD  PRO   140     -53.979 108.483  76.024  1.00  0.00           C  
ATOM   1089  N   ASP   141     -56.620 111.884  75.246  1.00  0.00           N  
ATOM   1090  CA  ASP   141     -57.933 112.308  75.613  1.00  0.00           C  
ATOM   1091  C   ASP   141     -58.814 111.137  75.908  1.00  0.00           C  
ATOM   1092  O   ASP   141     -59.420 111.132  76.976  1.00  0.00           O  
ATOM   1093  CB  ASP   141     -58.621 113.143  74.515  1.00  0.00           C  
ATOM   1094  CG  ASP   141     -59.965 113.648  75.037  1.00  0.00           C  
ATOM   1095  OD1 ASP   141     -60.879 112.819  75.288  1.00  0.00           O  
ATOM   1096  OD2 ASP   141     -60.088 114.891  75.200  1.00  0.00           O1-
ATOM   1097  N   VAL   142     -58.826 110.107  75.021  1.00  0.00           N  
ATOM   1098  CA  VAL   142     -59.732 108.977  75.002  1.00  0.00           C  
ATOM   1099  C   VAL   142     -60.333 108.650  76.342  1.00  0.00           C  
ATOM   1100  O   VAL   142     -59.689 108.680  77.386  1.00  0.00           O  
ATOM   1101  CB  VAL   142     -59.139 107.764  74.335  1.00  0.00           C  
ATOM   1102  CG1 VAL   142     -57.647 107.673  74.656  1.00  0.00           C  
ATOM   1103  CG2 VAL   142     -59.918 106.527  74.793  1.00  0.00           C  
ATOM   1104  N   GLY   143     -61.650 108.359  76.330  1.00  0.00           N  
ATOM   1105  CA  GLY   143     -62.416 108.202  77.536  1.00  0.00           C  
ATOM   1106  C   GLY   143     -62.375 106.814  78.090  1.00  0.00           C  
ATOM   1107  O   GLY   143     -61.893 105.867  77.469  1.00  0.00           O  
ATOM   1108  N   GLN   144     -62.956 106.694  79.303  1.00  0.00           N  
ATOM   1109  CA  GLN   144     -63.008 105.497  80.093  1.00  0.00           C  
ATOM   1110  C   GLN   144     -63.775 104.442  79.355  1.00  0.00           C  
ATOM   1111  O   GLN   144     -63.316 103.308  79.226  1.00  0.00           O  
ATOM   1112  CB  GLN   144     -63.742 105.743  81.420  1.00  0.00           C  
ATOM   1113  CG  GLN   144     -63.843 104.520  82.331  1.00  0.00           C  
ATOM   1114  CD  GLN   144     -64.734 104.908  83.504  1.00  0.00           C  
ATOM   1115  NE2 GLN   144     -64.914 103.974  84.476  1.00  0.00           N  
ATOM   1116  OE1 GLN   144     -65.265 106.016  83.554  1.00  0.00           O  
ATOM   1117  N   GLU   145     -64.960 104.789  78.819  1.00  0.00           N  
ATOM   1118  CA  GLU   145     -65.750 103.789  78.163  1.00  0.00           C  
ATOM   1119  C   GLU   145     -64.996 103.332  76.958  1.00  0.00           C  
ATOM   1120  O   GLU   145     -64.931 102.140  76.664  1.00  0.00           O  
ATOM   1121  CB  GLU   145     -67.113 104.320  77.690  1.00  0.00           C  
ATOM   1122  CG  GLU   145     -67.977 103.261  77.001  1.00  0.00           C  
ATOM   1123  CD  GLU   145     -69.290 103.917  76.588  1.00  0.00           C  
ATOM   1124  OE1 GLU   145     -69.493 105.106  76.951  1.00  0.00           O  
ATOM   1125  OE2 GLU   145     -70.108 103.239  75.911  1.00  0.00           O1-
ATOM   1126  N   ASP   146     -64.382 104.289  76.242  1.00  0.00           N  
ATOM   1127  CA  ASP   146     -63.662 103.991  75.040  1.00  0.00           C  
ATOM   1128  C   ASP   146     -62.508 103.106  75.387  1.00  0.00           C  
ATOM   1129  O   ASP   146     -62.175 102.185  74.644  1.00  0.00           O  
ATOM   1130  CB  ASP   146     -63.118 105.257  74.361  1.00  0.00           C  
ATOM   1131  CG  ASP   146     -64.324 106.027  73.842  1.00  0.00           C  
ATOM   1132  OD1 ASP   146     -65.383 105.377  73.635  1.00  0.00           O  
ATOM   1133  OD2 ASP   146     -64.208 107.267  73.649  1.00  0.00           O1-
ATOM   1134  N   ILE   147     -61.863 103.370  76.539  1.00  0.00           N  
ATOM   1135  CA  ILE   147     -60.730 102.600  76.965  1.00  0.00           C  
ATOM   1136  C   ILE   147     -61.148 101.186  77.233  1.00  0.00           C  
ATOM   1137  O   ILE   147     -60.453 100.247  76.848  1.00  0.00           O  
ATOM   1138  CB  ILE   147     -60.085 103.175  78.190  1.00  0.00           C  
ATOM   1139  CG1 ILE   147     -59.514 104.556  77.845  1.00  0.00           C  
ATOM   1140  CG2 ILE   147     -59.021 102.193  78.704  1.00  0.00           C  
ATOM   1141  CD1 ILE   147     -59.118 105.371  79.065  1.00  0.00           C  
ATOM   1142  N   PHE   148     -62.306 100.994  77.894  1.00  0.00           N  
ATOM   1143  CA  PHE   148     -62.772  99.675  78.218  1.00  0.00           C  
ATOM   1144  C   PHE   148     -62.999  98.908  76.962  1.00  0.00           C  
ATOM   1145  O   PHE   148     -62.574  97.763  76.822  1.00  0.00           O  
ATOM   1146  CB  PHE   148     -64.128  99.670  78.913  1.00  0.00           C  
ATOM   1147  CG  PHE   148     -63.909 100.091  80.309  1.00  0.00           C  
ATOM   1148  CD1 PHE   148     -63.191  99.262  81.128  1.00  0.00           C  
ATOM   1149  CD2 PHE   148     -64.448 101.257  80.796  1.00  0.00           C  
ATOM   1150  CE1 PHE   148     -62.993  99.611  82.432  1.00  0.00           C  
ATOM   1151  CE2 PHE   148     -64.242 101.607  82.108  1.00  0.00           C  
ATOM   1152  CZ  PHE   148     -63.512 100.780  82.929  1.00  0.00           C  
ATOM   1153  N   GLN   149     -63.685  99.547  76.005  1.00  0.00           N  
ATOM   1154  CA  GLN   149     -64.040  98.909  74.778  1.00  0.00           C  
ATOM   1155  C   GLN   149     -62.772  98.524  74.086  1.00  0.00           C  
ATOM   1156  O   GLN   149     -62.676  97.451  73.491  1.00  0.00           O  
ATOM   1157  CB  GLN   149     -64.832  99.864  73.867  1.00  0.00           C  
ATOM   1158  CG  GLN   149     -65.259  99.270  72.527  1.00  0.00           C  
ATOM   1159  CD  GLN   149     -66.040 100.352  71.790  1.00  0.00           C  
ATOM   1160  NE2 GLN   149     -65.940 100.362  70.434  1.00  0.00           N  
ATOM   1161  OE1 GLN   149     -66.717 101.174  72.406  1.00  0.00           O  
ATOM   1162  N   LEU   150     -61.754  99.398  74.160  1.00  0.00           N  
ATOM   1163  CA  LEU   150     -60.505  99.139  73.501  1.00  0.00           C  
ATOM   1164  C   LEU   150     -59.869  97.921  74.102  1.00  0.00           C  
ATOM   1165  O   LEU   150     -59.320  97.083  73.387  1.00  0.00           O  
ATOM   1166  CB  LEU   150     -59.509 100.307  73.629  1.00  0.00           C  
ATOM   1167  CG  LEU   150     -58.171 100.076  72.901  1.00  0.00           C  
ATOM   1168  CD1 LEU   150     -58.386  99.963  71.384  1.00  0.00           C  
ATOM   1169  CD2 LEU   150     -57.140 101.155  73.273  1.00  0.00           C  
ATOM   1170  N   LEU   151     -59.928  97.790  75.442  1.00  0.00           N  
ATOM   1171  CA  LEU   151     -59.304  96.683  76.114  1.00  0.00           C  
ATOM   1172  C   LEU   151     -59.967  95.408  75.687  1.00  0.00           C  
ATOM   1173  O   LEU   151     -59.294  94.414  75.415  1.00  0.00           O  
ATOM   1174  CB  LEU   151     -59.428  96.789  77.642  1.00  0.00           C  
ATOM   1175  CG  LEU   151     -58.769  98.059  78.216  1.00  0.00           C  
ATOM   1176  CD1 LEU   151     -58.901  98.119  79.746  1.00  0.00           C  
ATOM   1177  CD2 LEU   151     -57.318  98.209  77.731  1.00  0.00           C  
ATOM   1178  N   LEU   152     -61.314  95.395  75.614  1.00  0.00           N  
ATOM   1179  CA  LEU   152     -61.957  94.174  75.220  1.00  0.00           C  
ATOM   1180  C   LEU   152     -61.576  93.829  73.821  1.00  0.00           C  
ATOM   1181  O   LEU   152     -61.348  92.663  73.502  1.00  0.00           O  
ATOM   1182  CB  LEU   152     -63.487  94.187  75.213  1.00  0.00           C  
ATOM   1183  CG  LEU   152     -64.104  94.062  76.602  1.00  0.00           C  
ATOM   1184  CD1 LEU   152     -65.591  93.698  76.479  1.00  0.00           C  
ATOM   1185  CD2 LEU   152     -63.298  93.088  77.479  1.00  0.00           C  
ATOM   1186  N   ASP   153     -61.513  94.843  72.943  1.00  0.00           N  
ATOM   1187  CA  ASP   153     -61.249  94.623  71.553  1.00  0.00           C  
ATOM   1188  C   ASP   153     -59.869  94.090  71.339  1.00  0.00           C  
ATOM   1189  O   ASP   153     -59.667  93.307  70.414  1.00  0.00           O  
ATOM   1190  CB  ASP   153     -61.425  95.887  70.697  1.00  0.00           C  
ATOM   1191  CG  ASP   153     -62.917  96.181  70.624  1.00  0.00           C  
ATOM   1192  OD1 ASP   153     -63.693  95.491  71.340  1.00  0.00           O  
ATOM   1193  OD2 ASP   153     -63.302  97.092  69.845  1.00  0.00           O1-
ATOM   1194  N   HIS   154     -58.873  94.512  72.151  1.00  0.00           N  
ATOM   1195  CA  HIS   154     -57.535  94.028  71.929  1.00  0.00           C  
ATOM   1196  C   HIS   154     -57.252  92.941  72.920  1.00  0.00           C  
ATOM   1197  O   HIS   154     -56.221  92.989  73.581  1.00  0.00           O  
ATOM   1198  CB  HIS   154     -56.445  95.081  72.208  1.00  0.00           C  
ATOM   1199  CG  HIS   154     -56.499  96.320  71.364  1.00  0.00           C  
ATOM   1200  CD2 HIS   154     -57.313  96.664  70.329  1.00  0.00           C  
ATOM   1201  ND1 HIS   154     -55.646  97.388  71.541  1.00  0.00           N  
ATOM   1202  CE1 HIS   154     -55.980  98.315  70.612  1.00  0.00           C  
ATOM   1203  NE2 HIS   154     -56.989  97.924  69.854  1.00  0.00           N  
ATOM   1204  N   PRO   155     -58.050  91.917  72.958  1.00  0.00           N  
ATOM   1205  CA  PRO   155     -58.061  90.999  74.070  1.00  0.00           C  
ATOM   1206  C   PRO   155     -56.763  90.559  74.695  1.00  0.00           C  
ATOM   1207  O   PRO   155     -56.437  91.052  75.773  1.00  0.00           O  
ATOM   1208  CB  PRO   155     -58.829  89.778  73.581  1.00  0.00           C  
ATOM   1209  CG  PRO   155     -58.483  89.743  72.085  1.00  0.00           C  
ATOM   1210  CD  PRO   155     -58.340  91.222  71.715  1.00  0.00           C  
ATOM   1211  N   ASP   156     -56.023  89.646  74.038  1.00  0.00           N  
ATOM   1212  CA  ASP   156     -54.802  89.041  74.513  1.00  0.00           C  
ATOM   1213  C   ASP   156     -53.638  89.964  74.346  1.00  0.00           C  
ATOM   1214  O   ASP   156     -52.568  89.748  74.915  1.00  0.00           O  
ATOM   1215  CB  ASP   156     -54.460  87.730  73.779  1.00  0.00           C  
ATOM   1216  CG  ASP   156     -54.203  88.029  72.307  1.00  0.00           C  
ATOM   1217  OD1 ASP   156     -54.612  89.123  71.834  1.00  0.00           O  
ATOM   1218  OD2 ASP   156     -53.593  87.157  71.633  1.00  0.00           O1-
ATOM   1219  N   ARG   157     -53.827  90.988  73.504  1.00  0.00           N  
ATOM   1220  CA  ARG   157     -52.840  91.922  73.049  1.00  0.00           C  
ATOM   1221  C   ARG   157     -52.267  92.709  74.190  1.00  0.00           C  
ATOM   1222  O   ARG   157     -51.150  93.210  74.074  1.00  0.00           O  
ATOM   1223  CB  ARG   157     -53.440  92.964  72.092  1.00  0.00           C  
ATOM   1224  CG  ARG   157     -54.234  92.377  70.922  1.00  0.00           C  
ATOM   1225  CD  ARG   157     -53.377  91.908  69.749  1.00  0.00           C  
ATOM   1226  NE  ARG   157     -53.196  90.438  69.892  1.00  0.00           N  
ATOM   1227  CZ  ARG   157     -52.283  89.793  69.109  1.00  0.00           C  
ATOM   1228  NH1 ARG   157     -51.517  90.502  68.228  1.00  0.00           N1+
ATOM   1229  NH2 ARG   157     -52.133  88.441  69.212  1.00  0.00           N  
ATOM   1230  N   VAL   158     -53.016  92.916  75.292  1.00  0.00           N  
ATOM   1231  CA  VAL   158     -52.497  93.779  76.321  1.00  0.00           C  
ATOM   1232  C   VAL   158     -52.082  92.987  77.527  1.00  0.00           C  
ATOM   1233  O   VAL   158     -52.747  92.030  77.924  1.00  0.00           O  
ATOM   1234  CB  VAL   158     -53.472  94.815  76.797  1.00  0.00           C  
ATOM   1235  CG1 VAL   158     -53.948  95.625  75.583  1.00  0.00           C  
ATOM   1236  CG2 VAL   158     -54.589  94.135  77.601  1.00  0.00           C  
ATOM   1237  N   LEU   159     -50.947  93.397  78.141  1.00  0.00           N  
ATOM   1238  CA  LEU   159     -50.385  92.755  79.295  1.00  0.00           C  
ATOM   1239  C   LEU   159     -50.425  93.710  80.446  1.00  0.00           C  
ATOM   1240  O   LEU   159     -50.001  94.859  80.334  1.00  0.00           O  
ATOM   1241  CB  LEU   159     -48.910  92.363  79.079  1.00  0.00           C  
ATOM   1242  CG  LEU   159     -48.232  91.680  80.283  1.00  0.00           C  
ATOM   1243  CD1 LEU   159     -48.893  90.335  80.615  1.00  0.00           C  
ATOM   1244  CD2 LEU   159     -46.716  91.548  80.058  1.00  0.00           C  
ATOM   1245  N   LEU   160     -50.932  93.241  81.602  1.00  0.00           N  
ATOM   1246  CA  LEU   160     -51.036  94.072  82.763  1.00  0.00           C  
ATOM   1247  C   LEU   160     -50.049  93.544  83.759  1.00  0.00           C  
ATOM   1248  O   LEU   160     -49.987  92.341  84.010  1.00  0.00           O  
ATOM   1249  CB  LEU   160     -52.438  93.968  83.367  1.00  0.00           C  
ATOM   1250  CG  LEU   160     -53.556  94.420  82.410  1.00  0.00           C  
ATOM   1251  CD1 LEU   160     -54.944  94.171  83.013  1.00  0.00           C  
ATOM   1252  CD2 LEU   160     -53.369  95.883  81.983  1.00  0.00           C  
ATOM   1253  N   THR   161     -49.219  94.434  84.334  1.00  0.00           N  
ATOM   1254  CA  THR   161     -48.275  94.004  85.326  1.00  0.00           C  
ATOM   1255  C   THR   161     -48.731  94.603  86.620  1.00  0.00           C  
ATOM   1256  O   THR   161     -48.672  95.819  86.801  1.00  0.00           O  
ATOM   1257  CB  THR   161     -46.882  94.491  85.050  1.00  0.00           C  
ATOM   1258  CG2 THR   161     -45.941  93.980  86.150  1.00  0.00           C  
ATOM   1259  OG1 THR   161     -46.446  94.019  83.784  1.00  0.00           O  
ATOM   1260  N   PHE   162     -49.200  93.753  87.557  1.00  0.00           N  
ATOM   1261  CA  PHE   162     -49.704  94.250  88.808  1.00  0.00           C  
ATOM   1262  C   PHE   162     -48.714  93.933  89.871  1.00  0.00           C  
ATOM   1263  O   PHE   162     -48.286  92.789  90.024  1.00  0.00           O  
ATOM   1264  CB  PHE   162     -51.023  93.608  89.249  1.00  0.00           C  
ATOM   1265  CG  PHE   162     -51.984  94.063  88.228  1.00  0.00           C  
ATOM   1266  CD1 PHE   162     -52.584  95.291  88.359  1.00  0.00           C  
ATOM   1267  CD2 PHE   162     -52.254  93.273  87.142  1.00  0.00           C  
ATOM   1268  CE1 PHE   162     -53.465  95.740  87.411  1.00  0.00           C  
ATOM   1269  CE2 PHE   162     -53.135  93.716  86.197  1.00  0.00           C  
ATOM   1270  CZ  PHE   162     -53.733  94.943  86.332  1.00  0.00           C  
ATOM   1271  N   ASP   163     -48.353  94.953  90.668  1.00  0.00           N  
ATOM   1272  CA  ASP   163     -47.313  94.766  91.630  1.00  0.00           C  
ATOM   1273  C   ASP   163     -47.852  94.871  93.026  1.00  0.00           C  
ATOM   1274  O   ASP   163     -48.631  95.768  93.345  1.00  0.00           O  
ATOM   1275  CB  ASP   163     -46.212  95.830  91.471  1.00  0.00           C  
ATOM   1276  CG  ASP   163     -45.010  95.469  92.328  1.00  0.00           C  
ATOM   1277  OD1 ASP   163     -44.954  94.318  92.835  1.00  0.00           O  
ATOM   1278  OD2 ASP   163     -44.126  96.352  92.480  1.00  0.00           O1-
ATOM   1279  N   GLY   164     -47.441  93.923  93.894  1.00  0.00           N  
ATOM   1280  CA  GLY   164     -47.724  93.984  95.302  1.00  0.00           C  
ATOM   1281  C   GLY   164     -49.177  93.820  95.644  1.00  0.00           C  
ATOM   1282  O   GLY   164     -49.784  94.722  96.218  1.00  0.00           O  
ATOM   1283  N   PHE   165     -49.770  92.651  95.340  1.00  0.00           N  
ATOM   1284  CA  PHE   165     -51.142  92.396  95.686  1.00  0.00           C  
ATOM   1285  C   PHE   165     -51.255  92.455  97.180  1.00  0.00           C  
ATOM   1286  O   PHE   165     -52.308  92.781  97.724  1.00  0.00           O  
ATOM   1287  CB  PHE   165     -51.656  91.015  95.250  1.00  0.00           C  
ATOM   1288  CG  PHE   165     -53.077  90.926  95.699  1.00  0.00           C  
ATOM   1289  CD1 PHE   165     -54.099  91.427  94.925  1.00  0.00           C  
ATOM   1290  CD2 PHE   165     -53.389  90.343  96.907  1.00  0.00           C  
ATOM   1291  CE1 PHE   165     -55.406  91.343  95.346  1.00  0.00           C  
ATOM   1292  CE2 PHE   165     -54.693  90.257  97.333  1.00  0.00           C  
ATOM   1293  CZ  PHE   165     -55.706  90.757  96.552  1.00  0.00           C  
ATOM   1294  N   ASP   166     -50.174  92.091  97.891  1.00  0.00           N  
ATOM   1295  CA  ASP   166     -50.166  92.104  99.330  1.00  0.00           C  
ATOM   1296  C   ASP   166     -50.424  93.502  99.817  1.00  0.00           C  
ATOM   1297  O   ASP   166     -51.015  93.701 100.878  1.00  0.00           O  
ATOM   1298  CB  ASP   166     -48.822  91.635  99.914  1.00  0.00           C  
ATOM   1299  CG  ASP   166     -47.725  92.575  99.426  1.00  0.00           C  
ATOM   1300  OD1 ASP   166     -47.692  92.870  98.201  1.00  0.00           O  
ATOM   1301  OD2 ASP   166     -46.907  93.017 100.275  1.00  0.00           O1-
ATOM   1302  N   GLU   167     -49.918  94.504  99.079  1.00  0.00           N  
ATOM   1303  CA  GLU   167     -50.078  95.902  99.365  1.00  0.00           C  
ATOM   1304  C   GLU   167     -51.459  96.376  98.996  1.00  0.00           C  
ATOM   1305  O   GLU   167     -51.879  97.455  99.405  1.00  0.00           O  
ATOM   1306  CB  GLU   167     -49.010  96.765  98.667  1.00  0.00           C  
ATOM   1307  CG  GLU   167     -47.604  96.483  99.215  1.00  0.00           C  
ATOM   1308  CD  GLU   167     -46.580  97.359  98.503  1.00  0.00           C  
ATOM   1309  OE1 GLU   167     -46.958  98.466  98.037  1.00  0.00           O  
ATOM   1310  OE2 GLU   167     -45.398  96.928  98.416  1.00  0.00           O1-
ATOM   1311  N   PHE   168     -52.181  95.611  98.158  1.00  0.00           N  
ATOM   1312  CA  PHE   168     -53.442  96.031  97.599  1.00  0.00           C  
ATOM   1313  C   PHE   168     -54.628  95.760  98.484  1.00  0.00           C  
ATOM   1314  O   PHE   168     -54.756  94.698  99.092  1.00  0.00           O  
ATOM   1315  CB  PHE   168     -53.647  95.364  96.224  1.00  0.00           C  
ATOM   1316  CG  PHE   168     -54.940  95.753  95.604  1.00  0.00           C  
ATOM   1317  CD1 PHE   168     -55.189  97.056  95.244  1.00  0.00           C  
ATOM   1318  CD2 PHE   168     -55.887  94.788  95.338  1.00  0.00           C  
ATOM   1319  CE1 PHE   168     -56.385  97.398  94.659  1.00  0.00           C  
ATOM   1320  CE2 PHE   168     -57.082  95.127  94.751  1.00  0.00           C  
ATOM   1321  CZ  PHE   168     -57.335  96.435  94.412  1.00  0.00           C  
ATOM   1322  N   LYS   169     -55.535  96.762  98.573  1.00  0.00           N  
ATOM   1323  CA  LYS   169     -56.774  96.646  99.291  1.00  0.00           C  
ATOM   1324  C   LYS   169     -57.798  96.640  98.189  1.00  0.00           C  
ATOM   1325  O   LYS   169     -57.999  97.641  97.504  1.00  0.00           O  
ATOM   1326  CB  LYS   169     -57.047  97.869 100.185  1.00  0.00           C  
ATOM   1327  CG  LYS   169     -57.947  97.611 101.396  1.00  0.00           C  
ATOM   1328  CD  LYS   169     -59.336  97.066 101.081  1.00  0.00           C  
ATOM   1329  CE  LYS   169     -60.178  96.851 102.340  1.00  0.00           C  
ATOM   1330  NZ  LYS   169     -60.586  98.161 102.898  1.00  0.00           N1+
ATOM   1331  N   PHE   170     -58.494  95.503  98.013  1.00  0.00           N  
ATOM   1332  CA  PHE   170     -59.403  95.250  96.929  1.00  0.00           C  
ATOM   1333  C   PHE   170     -60.544  96.214  96.933  1.00  0.00           C  
ATOM   1334  O   PHE   170     -61.030  96.611  95.875  1.00  0.00           O  
ATOM   1335  CB  PHE   170     -59.956  93.817  96.979  1.00  0.00           C  
ATOM   1336  CG  PHE   170     -60.469  93.605  98.361  1.00  0.00           C  
ATOM   1337  CD1 PHE   170     -61.756  93.945  98.710  1.00  0.00           C  
ATOM   1338  CD2 PHE   170     -59.637  93.068  99.316  1.00  0.00           C  
ATOM   1339  CE1 PHE   170     -62.202  93.739  99.996  1.00  0.00           C  
ATOM   1340  CE2 PHE   170     -60.078  92.862 100.602  1.00  0.00           C  
ATOM   1341  CZ  PHE   170     -61.366  93.198 100.944  1.00  0.00           C  
ATOM   1342  N   ARG   171     -61.003  96.611  98.127  1.00  0.00           N  
ATOM   1343  CA  ARG   171     -62.138  97.475  98.239  1.00  0.00           C  
ATOM   1344  C   ARG   171     -61.877  98.756  97.509  1.00  0.00           C  
ATOM   1345  O   ARG   171     -62.770  99.281  96.847  1.00  0.00           O  
ATOM   1346  CB  ARG   171     -62.456  97.829  99.697  1.00  0.00           C  
ATOM   1347  CG  ARG   171     -63.181  96.712 100.446  1.00  0.00           C  
ATOM   1348  CD  ARG   171     -63.341  96.994 101.938  1.00  0.00           C  
ATOM   1349  NE  ARG   171     -64.564  96.273 102.378  1.00  0.00           N  
ATOM   1350  CZ  ARG   171     -65.759  96.920 102.256  1.00  0.00           C  
ATOM   1351  NH1 ARG   171     -65.780  98.201 101.787  1.00  0.00           N1+
ATOM   1352  NH2 ARG   171     -66.924  96.293 102.594  1.00  0.00           N  
ATOM   1353  N   PHE   172     -60.648  99.298  97.592  1.00  0.00           N  
ATOM   1354  CA  PHE   172     -60.399 100.569  96.975  1.00  0.00           C  
ATOM   1355  C   PHE   172     -60.680 100.508  95.503  1.00  0.00           C  
ATOM   1356  O   PHE   172     -61.422 101.338  94.980  1.00  0.00           O  
ATOM   1357  CB  PHE   172     -58.952 101.053  97.172  1.00  0.00           C  
ATOM   1358  CG  PHE   172     -58.826 101.521  98.582  1.00  0.00           C  
ATOM   1359  CD1 PHE   172     -58.697 100.632  99.624  1.00  0.00           C  
ATOM   1360  CD2 PHE   172     -58.828 102.869  98.856  1.00  0.00           C  
ATOM   1361  CE1 PHE   172     -58.579 101.084 100.918  1.00  0.00           C  
ATOM   1362  CE2 PHE   172     -58.710 103.326 100.147  1.00  0.00           C  
ATOM   1363  CZ  PHE   172     -58.586 102.432 101.182  1.00  0.00           C  
ATOM   1364  N   THR   173     -60.097  99.540  94.774  1.00  0.00           N  
ATOM   1365  CA  THR   173     -60.425  99.478  93.380  1.00  0.00           C  
ATOM   1366  C   THR   173     -60.899  98.097  93.098  1.00  0.00           C  
ATOM   1367  O   THR   173     -60.125  97.223  92.711  1.00  0.00           O  
ATOM   1368  CB  THR   173     -59.261  99.743  92.471  1.00  0.00           C  
ATOM   1369  CG2 THR   173     -59.752  99.662  91.016  1.00  0.00           C  
ATOM   1370  OG1 THR   173     -58.719 101.030  92.727  1.00  0.00           O  
ATOM   1371  N   ASP   174     -62.208  97.860  93.271  1.00  0.00           N  
ATOM   1372  CA  ASP   174     -62.668  96.542  92.988  1.00  0.00           C  
ATOM   1373  C   ASP   174     -63.245  96.574  91.643  1.00  0.00           C  
ATOM   1374  O   ASP   174     -64.459  96.576  91.486  1.00  0.00           O  
ATOM   1375  CB  ASP   174     -63.679  96.000  94.022  1.00  0.00           C  
ATOM   1376  CG  ASP   174     -64.859  96.951  94.163  1.00  0.00           C  
ATOM   1377  OD1 ASP   174     -64.834  98.039  93.527  1.00  0.00           O  
ATOM   1378  OD2 ASP   174     -65.803  96.597  94.918  1.00  0.00           O1-
ATOM   1379  N   ARG   175     -62.382  96.578  90.616  1.00  0.00           N  
ATOM   1380  CA  ARG   175     -62.996  96.679  89.347  1.00  0.00           C  
ATOM   1381  C   ARG   175     -63.447  95.325  88.954  1.00  0.00           C  
ATOM   1382  O   ARG   175     -62.744  94.563  88.298  1.00  0.00           O  
ATOM   1383  CB  ARG   175     -62.169  97.432  88.332  1.00  0.00           C  
ATOM   1384  CG  ARG   175     -61.938  98.842  88.850  1.00  0.00           C  
ATOM   1385  CD  ARG   175     -63.260  99.468  89.287  1.00  0.00           C  
ATOM   1386  NE  ARG   175     -64.182  99.283  88.132  1.00  0.00           N  
ATOM   1387  CZ  ARG   175     -65.528  99.449  88.274  1.00  0.00           C  
ATOM   1388  NH1 ARG   175     -66.047  99.884  89.459  1.00  0.00           N1+
ATOM   1389  NH2 ARG   175     -66.357  99.168  87.227  1.00  0.00           N  
ATOM   1390  N   GLU   176     -64.710  95.135  89.377  1.00  0.00           N  
ATOM   1391  CA  GLU   176     -65.810  94.224  89.376  1.00  0.00           C  
ATOM   1392  C   GLU   176     -66.645  94.957  90.378  1.00  0.00           C  
ATOM   1393  O   GLU   176     -66.444  94.811  91.582  1.00  0.00           O  
ATOM   1394  CB  GLU   176     -65.582  92.879  90.072  1.00  0.00           C  
ATOM   1395  CG  GLU   176     -66.859  92.042  90.188  1.00  0.00           C  
ATOM   1396  CD  GLU   176     -67.277  91.575  88.800  1.00  0.00           C  
ATOM   1397  OE1 GLU   176     -66.547  91.879  87.819  1.00  0.00           O  
ATOM   1398  OE2 GLU   176     -68.339  90.903  88.705  1.00  0.00           O1-
ATOM   1399  N   ARG   177     -67.599  95.779  89.925  1.00  0.00           N  
ATOM   1400  CA  ARG   177     -68.309  96.590  90.869  1.00  0.00           C  
ATOM   1401  C   ARG   177     -69.687  96.684  90.325  1.00  0.00           C  
ATOM   1402  O   ARG   177     -70.173  95.737  89.709  1.00  0.00           O  
ATOM   1403  CB  ARG   177     -67.713  98.007  90.984  1.00  0.00           C  
ATOM   1404  CG  ARG   177     -68.290  98.863  92.114  1.00  0.00           C  
ATOM   1405  CD  ARG   177     -67.493 100.148  92.352  1.00  0.00           C  
ATOM   1406  NE  ARG   177     -68.211 100.947  93.383  1.00  0.00           N  
ATOM   1407  CZ  ARG   177     -69.026 101.974  93.003  1.00  0.00           C  
ATOM   1408  NH1 ARG   177     -69.161 102.290  91.681  1.00  0.00           N1+
ATOM   1409  NH2 ARG   177     -69.700 102.694  93.947  1.00  0.00           N  
ATOM   1410  N   HIS   178     -70.378  97.819  90.528  1.00  0.00           N  
ATOM   1411  CA  HIS   178     -71.720  97.741  90.065  1.00  0.00           C  
ATOM   1412  C   HIS   178     -72.027  98.674  88.947  1.00  0.00           C  
ATOM   1413  O   HIS   178     -71.444  99.752  88.842  1.00  0.00           O  
ATOM   1414  CB  HIS   178     -72.786  97.970  91.152  1.00  0.00           C  
ATOM   1415  CG  HIS   178     -74.158  97.580  90.681  1.00  0.00           C  
ATOM   1416  CD2 HIS   178     -75.206  98.350  90.279  1.00  0.00           C  
ATOM   1417  ND1 HIS   178     -74.585  96.275  90.565  1.00  0.00           N  
ATOM   1418  CE1 HIS   178     -75.860  96.320  90.103  1.00  0.00           C  
ATOM   1419  NE2 HIS   178     -76.280  97.557  89.913  1.00  0.00           N  
ATOM   1420  N   CYS   179     -72.970  98.239  88.071  1.00  0.00           N  
ATOM   1421  CA  CYS   179     -73.394  99.031  86.955  1.00  0.00           C  
ATOM   1422  C   CYS   179     -74.138  98.194  85.966  1.00  0.00           C  
ATOM   1423  O   CYS   179     -75.052  97.451  86.316  1.00  0.00           O  
ATOM   1424  CB  CYS   179     -72.213  99.680  86.217  1.00  0.00           C  
ATOM   1425  SG  CYS   179     -70.837  98.509  86.028  1.00  0.00           S  
ATOM   1426  N   SER   180     -73.748  98.331  84.680  1.00  0.00           N  
ATOM   1427  CA  SER   180     -74.436  97.690  83.593  1.00  0.00           C  
ATOM   1428  C   SER   180     -73.753  96.410  83.224  1.00  0.00           C  
ATOM   1429  O   SER   180     -72.531  96.297  83.185  1.00  0.00           O  
ATOM   1430  CB  SER   180     -74.503  98.560  82.335  1.00  0.00           C  
ATOM   1431  OG  SER   180     -75.198  99.767  82.611  1.00  0.00           O  
ATOM   1432  N   PRO   181     -74.549  95.406  83.003  1.00  0.00           N  
ATOM   1433  CA  PRO   181     -73.994  94.140  82.611  1.00  0.00           C  
ATOM   1434  C   PRO   181     -73.511  94.106  81.205  1.00  0.00           C  
ATOM   1435  O   PRO   181     -72.768  93.192  80.852  1.00  0.00           O  
ATOM   1436  CB  PRO   181     -75.072  93.098  82.921  1.00  0.00           C  
ATOM   1437  CG  PRO   181     -75.872  93.735  84.070  1.00  0.00           C  
ATOM   1438  CD  PRO   181     -75.731  95.247  83.831  1.00  0.00           C  
ATOM   1439  N   THR   182     -73.929  95.074  80.366  1.00  0.00           N  
ATOM   1440  CA  THR   182     -73.532  95.078  78.989  1.00  0.00           C  
ATOM   1441  C   THR   182     -72.081  95.466  78.950  1.00  0.00           C  
ATOM   1442  O   THR   182     -71.228  94.693  79.382  1.00  0.00           O  
ATOM   1443  CB  THR   182     -74.385  95.990  78.134  1.00  0.00           C  
ATOM   1444  CG2 THR   182     -74.448  97.418  78.713  1.00  0.00           C  
ATOM   1445  OG1 THR   182     -73.922  95.978  76.791  1.00  0.00           O  
ATOM   1446  N   ASP   183     -71.760  96.664  78.444  1.00  0.00           N  
ATOM   1447  CA  ASP   183     -70.395  97.081  78.339  1.00  0.00           C  
ATOM   1448  C   ASP   183     -69.764  97.092  79.693  1.00  0.00           C  
ATOM   1449  O   ASP   183     -68.599  96.721  79.820  1.00  0.00           O  
ATOM   1450  CB  ASP   183     -70.244  98.516  77.783  1.00  0.00           C  
ATOM   1451  CG  ASP   183     -70.628  98.518  76.311  1.00  0.00           C  
ATOM   1452  OD1 ASP   183     -70.882  97.415  75.756  1.00  0.00           O  
ATOM   1453  OD2 ASP   183     -70.667  99.630  75.720  1.00  0.00           O1-
ATOM   1454  N   PRO   184     -70.473  97.477  80.713  1.00  0.00           N  
ATOM   1455  CA  PRO   184     -69.837  97.481  81.998  1.00  0.00           C  
ATOM   1456  C   PRO   184     -69.455  96.136  82.522  1.00  0.00           C  
ATOM   1457  O   PRO   184     -68.775  96.088  83.543  1.00  0.00           O  
ATOM   1458  CB  PRO   184     -70.680  98.382  82.891  1.00  0.00           C  
ATOM   1459  CG  PRO   184     -71.305  99.377  81.900  1.00  0.00           C  
ATOM   1460  CD  PRO   184     -71.402  98.591  80.584  1.00  0.00           C  
ATOM   1461  N   THR   185     -69.893  95.036  81.891  1.00  0.00           N  
ATOM   1462  CA  THR   185     -69.436  93.763  82.379  1.00  0.00           C  
ATOM   1463  C   THR   185     -67.950  93.704  82.180  1.00  0.00           C  
ATOM   1464  O   THR   185     -67.207  93.287  83.065  1.00  0.00           O  
ATOM   1465  CB  THR   185     -70.068  92.586  81.684  1.00  0.00           C  
ATOM   1466  CG2 THR   185     -69.685  92.571  80.193  1.00  0.00           C  
ATOM   1467  OG1 THR   185     -69.659  91.381  82.313  1.00  0.00           O  
ATOM   1468  N   SER   186     -67.472  94.120  80.996  1.00  0.00           N  
ATOM   1469  CA  SER   186     -66.067  94.113  80.717  1.00  0.00           C  
ATOM   1470  C   SER   186     -65.376  95.123  81.559  1.00  0.00           C  
ATOM   1471  O   SER   186     -64.405  94.834  82.257  1.00  0.00           O  
ATOM   1472  CB  SER   186     -65.756  94.551  79.289  1.00  0.00           C  
ATOM   1473  OG  SER   186     -64.395  94.948  79.222  1.00  0.00           O  
ATOM   1474  N   VAL   187     -65.911  96.347  81.510  1.00  0.00           N  
ATOM   1475  CA  VAL   187     -65.309  97.496  82.099  1.00  0.00           C  
ATOM   1476  C   VAL   187     -65.279  97.291  83.555  1.00  0.00           C  
ATOM   1477  O   VAL   187     -64.408  97.847  84.225  1.00  0.00           O  
ATOM   1478  CB  VAL   187     -66.118  98.742  81.852  1.00  0.00           C  
ATOM   1479  CG1 VAL   187     -66.527  98.767  80.367  1.00  0.00           C  
ATOM   1480  CG2 VAL   187     -67.295  98.815  82.834  1.00  0.00           C  
ATOM   1481  N   GLN   188     -66.253  96.512  84.070  1.00  0.00           N  
ATOM   1482  CA  GLN   188     -66.318  96.366  85.482  1.00  0.00           C  
ATOM   1483  C   GLN   188     -65.026  95.790  85.883  1.00  0.00           C  
ATOM   1484  O   GLN   188     -64.351  96.415  86.686  1.00  0.00           O  
ATOM   1485  CB  GLN   188     -67.448  95.463  86.008  1.00  0.00           C  
ATOM   1486  CG  GLN   188     -67.298  93.974  85.709  1.00  0.00           C  
ATOM   1487  CD  GLN   188     -68.508  93.273  86.312  1.00  0.00           C  
ATOM   1488  NE2 GLN   188     -69.396  94.062  86.975  1.00  0.00           N  
ATOM   1489  OE1 GLN   188     -68.656  92.058  86.199  1.00  0.00           O  
ATOM   1490  N   THR   189     -64.588  94.712  85.202  1.00  0.00           N  
ATOM   1491  CA  THR   189     -63.402  93.986  85.557  1.00  0.00           C  
ATOM   1492  C   THR   189     -62.191  94.769  85.176  1.00  0.00           C  
ATOM   1493  O   THR   189     -61.493  94.449  84.214  1.00  0.00           O  
ATOM   1494  CB  THR   189     -63.341  92.681  84.823  1.00  0.00           C  
ATOM   1495  CG2 THR   189     -62.056  91.952  85.221  1.00  0.00           C  
ATOM   1496  OG1 THR   189     -64.479  91.885  85.128  1.00  0.00           O  
ATOM   1497  N   LEU   190     -61.928  95.843  85.933  1.00  0.00           N  
ATOM   1498  CA  LEU   190     -60.671  96.500  85.873  1.00  0.00           C  
ATOM   1499  C   LEU   190     -60.053  95.887  87.101  1.00  0.00           C  
ATOM   1500  O   LEU   190     -60.315  94.723  87.316  1.00  0.00           O  
ATOM   1501  CB  LEU   190     -60.708  98.038  85.858  1.00  0.00           C  
ATOM   1502  CG  LEU   190     -61.155  98.568  84.483  1.00  0.00           C  
ATOM   1503  CD1 LEU   190     -60.769 100.042  84.274  1.00  0.00           C  
ATOM   1504  CD2 LEU   190     -60.653  97.661  83.349  1.00  0.00           C  
ATOM   1505  N   LEU   191     -59.437  96.596  88.057  1.00  0.00           N  
ATOM   1506  CA  LEU   191     -58.525  95.916  88.956  1.00  0.00           C  
ATOM   1507  C   LEU   191     -58.877  94.634  89.700  1.00  0.00           C  
ATOM   1508  O   LEU   191     -58.329  93.589  89.349  1.00  0.00           O  
ATOM   1509  CB  LEU   191     -58.000  96.894  90.015  1.00  0.00           C  
ATOM   1510  CG  LEU   191     -57.145  98.012  89.398  1.00  0.00           C  
ATOM   1511  CD1 LEU   191     -56.653  98.996  90.460  1.00  0.00           C  
ATOM   1512  CD2 LEU   191     -55.991  97.423  88.573  1.00  0.00           C  
ATOM   1513  N   PHE   192     -59.771  94.607  90.710  1.00  0.00           N  
ATOM   1514  CA  PHE   192     -59.893  93.375  91.477  1.00  0.00           C  
ATOM   1515  C   PHE   192     -60.467  92.310  90.596  1.00  0.00           C  
ATOM   1516  O   PHE   192     -59.960  91.190  90.552  1.00  0.00           O  
ATOM   1517  CB  PHE   192     -60.833  93.531  92.695  1.00  0.00           C  
ATOM   1518  CG  PHE   192     -60.910  92.250  93.468  1.00  0.00           C  
ATOM   1519  CD1 PHE   192     -60.018  91.979  94.484  1.00  0.00           C  
ATOM   1520  CD2 PHE   192     -61.883  91.317  93.187  1.00  0.00           C  
ATOM   1521  CE1 PHE   192     -60.090  90.806  95.201  1.00  0.00           C  
ATOM   1522  CE2 PHE   192     -61.960  90.141  93.897  1.00  0.00           C  
ATOM   1523  CZ  PHE   192     -61.064  89.881  94.906  1.00  0.00           C  
ATOM   1524  N   ASN   193     -61.541  92.638  89.849  1.00  0.00           N  
ATOM   1525  CA  ASN   193     -62.141  91.625  89.032  1.00  0.00           C  
ATOM   1526  C   ASN   193     -61.199  91.260  87.948  1.00  0.00           C  
ATOM   1527  O   ASN   193     -61.277  90.179  87.380  1.00  0.00           O  
ATOM   1528  CB  ASN   193     -63.451  91.943  88.312  1.00  0.00           C  
ATOM   1529  CG  ASN   193     -64.043  90.605  87.897  1.00  0.00           C  
ATOM   1530  ND2 ASN   193     -64.877  90.012  88.790  1.00  0.00           N  
ATOM   1531  OD1 ASN   193     -63.751  90.083  86.824  1.00  0.00           O  
ATOM   1532  N   LEU   194     -60.308  92.184  87.589  1.00  0.00           N  
ATOM   1533  CA  LEU   194     -59.400  91.996  86.501  1.00  0.00           C  
ATOM   1534  C   LEU   194     -58.652  90.768  86.864  1.00  0.00           C  
ATOM   1535  O   LEU   194     -58.532  89.834  86.074  1.00  0.00           O  
ATOM   1536  CB  LEU   194     -58.340  93.110  86.469  1.00  0.00           C  
ATOM   1537  CG  LEU   194     -57.449  93.274  85.241  1.00  0.00           C  
ATOM   1538  CD1 LEU   194     -58.238  93.591  83.977  1.00  0.00           C  
ATOM   1539  CD2 LEU   194     -56.482  94.422  85.509  1.00  0.00           C  
ATOM   1540  N   LEU   195     -58.129  90.739  88.099  1.00  0.00           N  
ATOM   1541  CA  LEU   195     -57.388  89.576  88.463  1.00  0.00           C  
ATOM   1542  C   LEU   195     -58.283  88.380  88.636  1.00  0.00           C  
ATOM   1543  O   LEU   195     -58.047  87.320  88.060  1.00  0.00           O  
ATOM   1544  CB  LEU   195     -56.620  89.698  89.792  1.00  0.00           C  
ATOM   1545  CG  LEU   195     -55.495  90.750  89.814  1.00  0.00           C  
ATOM   1546  CD1 LEU   195     -56.044  92.180  89.923  1.00  0.00           C  
ATOM   1547  CD2 LEU   195     -54.454  90.423  90.892  1.00  0.00           C  
ATOM   1548  N   GLN   196     -59.346  88.543  89.448  1.00  0.00           N  
ATOM   1549  CA  GLN   196     -60.161  87.442  89.893  1.00  0.00           C  
ATOM   1550  C   GLN   196     -61.011  86.850  88.816  1.00  0.00           C  
ATOM   1551  O   GLN   196     -61.094  85.629  88.690  1.00  0.00           O  
ATOM   1552  CB  GLN   196     -61.065  87.839  91.067  1.00  0.00           C  
ATOM   1553  CG  GLN   196     -60.324  87.959  92.399  1.00  0.00           C  
ATOM   1554  CD  GLN   196     -59.011  88.721  92.232  1.00  0.00           C  
ATOM   1555  NE2 GLN   196     -58.964  89.989  92.707  1.00  0.00           N  
ATOM   1556  OE1 GLN   196     -58.040  88.207  91.682  1.00  0.00           O  
ATOM   1557  N   GLY   197     -61.677  87.698  88.016  1.00  0.00           N  
ATOM   1558  CA  GLY   197     -62.493  87.203  86.949  1.00  0.00           C  
ATOM   1559  C   GLY   197     -61.896  87.733  85.692  1.00  0.00           C  
ATOM   1560  O   GLY   197     -62.174  88.851  85.270  1.00  0.00           O  
ATOM   1561  N   ASN   198     -61.036  86.912  85.075  1.00  0.00           N  
ATOM   1562  CA  ASN   198     -60.299  87.225  83.887  1.00  0.00           C  
ATOM   1563  C   ASN   198     -61.157  87.152  82.663  1.00  0.00           C  
ATOM   1564  O   ASN   198     -60.868  87.799  81.658  1.00  0.00           O  
ATOM   1565  CB  ASN   198     -59.097  86.284  83.686  1.00  0.00           C  
ATOM   1566  CG  ASN   198     -58.151  86.928  82.683  1.00  0.00           C  
ATOM   1567  ND2 ASN   198     -56.969  87.386  83.174  1.00  0.00           N  
ATOM   1568  OD1 ASN   198     -58.456  87.030  81.496  1.00  0.00           O  
ATOM   1569  N   LEU   199     -62.215  86.328  82.706  1.00  0.00           N  
ATOM   1570  CA  LEU   199     -63.041  86.080  81.562  1.00  0.00           C  
ATOM   1571  C   LEU   199     -63.656  87.356  81.084  1.00  0.00           C  
ATOM   1572  O   LEU   199     -63.742  87.596  79.880  1.00  0.00           O  
ATOM   1573  CB  LEU   199     -64.203  85.135  81.901  1.00  0.00           C  
ATOM   1574  CG  LEU   199     -65.150  84.868  80.721  1.00  0.00           C  
ATOM   1575  CD1 LEU   199     -64.453  84.093  79.592  1.00  0.00           C  
ATOM   1576  CD2 LEU   199     -66.446  84.199  81.202  1.00  0.00           C  
ATOM   1577  N   LEU   200     -64.119  88.209  82.015  1.00  0.00           N  
ATOM   1578  CA  LEU   200     -64.783  89.403  81.588  1.00  0.00           C  
ATOM   1579  C   LEU   200     -63.847  90.263  80.794  1.00  0.00           C  
ATOM   1580  O   LEU   200     -64.183  90.663  79.682  1.00  0.00           O  
ATOM   1581  CB  LEU   200     -65.302  90.251  82.760  1.00  0.00           C  
ATOM   1582  CG  LEU   200     -66.412  89.564  83.574  1.00  0.00           C  
ATOM   1583  CD1 LEU   200     -66.915  90.481  84.700  1.00  0.00           C  
ATOM   1584  CD2 LEU   200     -67.542  89.056  82.663  1.00  0.00           C  
ATOM   1585  N   LYS   201     -62.659  90.616  81.332  1.00  0.00           N  
ATOM   1586  CA  LYS   201     -61.822  91.447  80.512  1.00  0.00           C  
ATOM   1587  C   LYS   201     -61.024  90.747  79.448  1.00  0.00           C  
ATOM   1588  O   LYS   201     -60.819  91.303  78.370  1.00  0.00           O  
ATOM   1589  CB  LYS   201     -61.043  92.580  81.188  1.00  0.00           C  
ATOM   1590  CG  LYS   201     -60.301  92.212  82.442  1.00  0.00           C  
ATOM   1591  CD  LYS   201     -59.108  91.309  82.195  1.00  0.00           C  
ATOM   1592  CE  LYS   201     -59.418  89.926  82.723  1.00  0.00           C  
ATOM   1593  NZ  LYS   201     -60.191  90.120  83.963  1.00  0.00           N1+
ATOM   1594  N   ASN   202     -60.550  89.514  79.704  1.00  0.00           N  
ATOM   1595  CA  ASN   202     -59.807  88.764  78.723  1.00  0.00           C  
ATOM   1596  C   ASN   202     -58.451  89.355  78.457  1.00  0.00           C  
ATOM   1597  O   ASN   202     -57.826  89.019  77.450  1.00  0.00           O  
ATOM   1598  CB  ASN   202     -60.525  88.658  77.364  1.00  0.00           C  
ATOM   1599  CG  ASN   202     -61.688  87.683  77.476  1.00  0.00           C  
ATOM   1600  ND2 ASN   202     -62.770  87.944  76.694  1.00  0.00           N  
ATOM   1601  OD1 ASN   202     -61.635  86.712  78.228  1.00  0.00           O  
ATOM   1602  N   ALA   203     -57.940  90.236  79.339  1.00  0.00           N  
ATOM   1603  CA  ALA   203     -56.608  90.748  79.150  1.00  0.00           C  
ATOM   1604  C   ALA   203     -55.658  89.822  79.864  1.00  0.00           C  
ATOM   1605  O   ALA   203     -56.072  89.029  80.705  1.00  0.00           O  
ATOM   1606  CB  ALA   203     -56.403  92.162  79.724  1.00  0.00           C  
ATOM   1607  N   ARG   204     -54.352  89.886  79.528  1.00  0.00           N  
ATOM   1608  CA  ARG   204     -53.351  89.063  80.157  1.00  0.00           C  
ATOM   1609  C   ARG   204     -52.850  89.772  81.380  1.00  0.00           C  
ATOM   1610  O   ARG   204     -52.553  90.964  81.314  1.00  0.00           O  
ATOM   1611  CB  ARG   204     -52.128  88.826  79.251  1.00  0.00           C  
ATOM   1612  CG  ARG   204     -50.928  88.279  80.019  1.00  0.00           C  
ATOM   1613  CD  ARG   204     -49.783  87.728  79.164  1.00  0.00           C  
ATOM   1614  NE  ARG   204     -48.814  87.087  80.105  1.00  0.00           N  
ATOM   1615  CZ  ARG   204     -47.695  86.461  79.641  1.00  0.00           C  
ATOM   1616  NH1 ARG   204     -47.394  86.519  78.312  1.00  0.00           N1+
ATOM   1617  NH2 ARG   204     -46.878  85.787  80.505  1.00  0.00           N  
ATOM   1618  N   LYS   205     -52.737  89.066  82.534  1.00  0.00           N  
ATOM   1619  CA  LYS   205     -52.243  89.734  83.714  1.00  0.00           C  
ATOM   1620  C   LYS   205     -51.200  88.932  84.436  1.00  0.00           C  
ATOM   1621  O   LYS   205     -51.239  87.703  84.481  1.00  0.00           O  
ATOM   1622  CB  LYS   205     -53.279  90.055  84.795  1.00  0.00           C  
ATOM   1623  CG  LYS   205     -54.024  91.365  84.590  1.00  0.00           C  
ATOM   1624  CD  LYS   205     -55.086  91.567  85.662  1.00  0.00           C  
ATOM   1625  CE  LYS   205     -55.833  90.275  85.946  1.00  0.00           C  
ATOM   1626  NZ  LYS   205     -56.243  89.682  84.655  1.00  0.00           N1+
ATOM   1627  N   VAL   206     -50.230  89.657  85.038  1.00  0.00           N  
ATOM   1628  CA  VAL   206     -49.204  89.076  85.864  1.00  0.00           C  
ATOM   1629  C   VAL   206     -49.267  89.787  87.188  1.00  0.00           C  
ATOM   1630  O   VAL   206     -49.164  91.011  87.246  1.00  0.00           O  
ATOM   1631  CB  VAL   206     -47.817  89.285  85.331  1.00  0.00           C  
ATOM   1632  CG1 VAL   206     -46.808  88.744  86.359  1.00  0.00           C  
ATOM   1633  CG2 VAL   206     -47.723  88.613  83.953  1.00  0.00           C  
ATOM   1634  N   VAL   207     -49.409  89.031  88.298  1.00  0.00           N  
ATOM   1635  CA  VAL   207     -49.543  89.660  89.586  1.00  0.00           C  
ATOM   1636  C   VAL   207     -48.388  89.263  90.466  1.00  0.00           C  
ATOM   1637  O   VAL   207     -47.851  88.163  90.354  1.00  0.00           O  
ATOM   1638  CB  VAL   207     -50.805  89.262  90.297  1.00  0.00           C  
ATOM   1639  CG1 VAL   207     -50.855  89.956  91.667  1.00  0.00           C  
ATOM   1640  CG2 VAL   207     -52.000  89.588  89.384  1.00  0.00           C  
ATOM   1641  N   THR   208     -47.966  90.172  91.374  1.00  0.00           N  
ATOM   1642  CA  THR   208     -46.855  89.881  92.245  1.00  0.00           C  
ATOM   1643  C   THR   208     -47.321  89.915  93.672  1.00  0.00           C  
ATOM   1644  O   THR   208     -48.099  90.787  94.056  1.00  0.00           O  
ATOM   1645  CB  THR   208     -45.730  90.861  92.121  1.00  0.00           C  
ATOM   1646  CG2 THR   208     -44.621  90.480  93.114  1.00  0.00           C  
ATOM   1647  OG1 THR   208     -45.227  90.845  90.795  1.00  0.00           O  
ATOM   1648  N   SER   209     -46.860  88.948  94.498  1.00  0.00           N  
ATOM   1649  CA  SER   209     -47.269  88.953  95.877  1.00  0.00           C  
ATOM   1650  C   SER   209     -46.298  88.167  96.723  1.00  0.00           C  
ATOM   1651  O   SER   209     -45.402  87.494  96.214  1.00  0.00           O  
ATOM   1652  CB  SER   209     -48.671  88.370  96.090  1.00  0.00           C  
ATOM   1653  OG  SER   209     -49.034  88.394  97.463  1.00  0.00           O  
ATOM   1654  N   ARG   210     -46.448  88.280  98.062  1.00  0.00           N  
ATOM   1655  CA  ARG   210     -45.622  87.581  99.013  1.00  0.00           C  
ATOM   1656  C   ARG   210     -46.215  86.226  99.265  1.00  0.00           C  
ATOM   1657  O   ARG   210     -47.410  86.025  99.057  1.00  0.00           O  
ATOM   1658  CB  ARG   210     -45.495  88.321 100.368  1.00  0.00           C  
ATOM   1659  CG  ARG   210     -44.577  89.544 100.288  1.00  0.00           C  
ATOM   1660  CD  ARG   210     -44.400  90.290 101.613  1.00  0.00           C  
ATOM   1661  NE  ARG   210     -45.652  91.054 101.878  1.00  0.00           N  
ATOM   1662  CZ  ARG   210     -45.732  91.882 102.961  1.00  0.00           C  
ATOM   1663  NH1 ARG   210     -44.677  91.997 103.818  1.00  0.00           N1+
ATOM   1664  NH2 ARG   210     -46.868  92.606 103.185  1.00  0.00           N  
ATOM   1665  N   PRO   211     -45.399  85.277  99.671  1.00  0.00           N  
ATOM   1666  CA  PRO   211     -45.882  83.940  99.911  1.00  0.00           C  
ATOM   1667  C   PRO   211     -46.977  83.972 100.931  1.00  0.00           C  
ATOM   1668  O   PRO   211     -47.938  83.224 100.778  1.00  0.00           O  
ATOM   1669  CB  PRO   211     -44.692  83.178 100.479  1.00  0.00           C  
ATOM   1670  CG  PRO   211     -43.970  84.262 101.296  1.00  0.00           C  
ATOM   1671  CD  PRO   211     -44.261  85.566 100.527  1.00  0.00           C  
ATOM   1672  N   ALA   212     -46.857  84.830 101.964  1.00  0.00           N  
ATOM   1673  CA  ALA   212     -47.790  84.794 103.044  1.00  0.00           C  
ATOM   1674  C   ALA   212     -49.160  85.121 102.534  1.00  0.00           C  
ATOM   1675  O   ALA   212     -50.144  84.493 102.911  1.00  0.00           O  
ATOM   1676  CB  ALA   212     -47.453  85.818 104.146  1.00  0.00           C  
ATOM   1677  N   ALA   213     -49.225  86.154 101.680  1.00  0.00           N  
ATOM   1678  CA  ALA   213     -50.353  86.737 101.006  1.00  0.00           C  
ATOM   1679  C   ALA   213     -50.914  85.893  99.890  1.00  0.00           C  
ATOM   1680  O   ALA   213     -52.026  86.142  99.422  1.00  0.00           O  
ATOM   1681  CB  ALA   213     -50.034  88.122 100.415  1.00  0.00           C  
ATOM   1682  N   VAL   214     -50.133  84.928  99.377  1.00  0.00           N  
ATOM   1683  CA  VAL   214     -50.444  84.174  98.191  1.00  0.00           C  
ATOM   1684  C   VAL   214     -51.806  83.546  98.289  1.00  0.00           C  
ATOM   1685  O   VAL   214     -52.444  83.249  97.277  1.00  0.00           O  
ATOM   1686  CB  VAL   214     -49.436  83.100  97.893  1.00  0.00           C  
ATOM   1687  CG1 VAL   214     -49.656  81.905  98.832  1.00  0.00           C  
ATOM   1688  CG2 VAL   214     -49.521  82.755  96.400  1.00  0.00           C  
ATOM   1689  N   SER   215     -52.283  83.288  99.515  1.00  0.00           N  
ATOM   1690  CA  SER   215     -53.568  82.684  99.689  1.00  0.00           C  
ATOM   1691  C   SER   215     -54.666  83.552  99.095  1.00  0.00           C  
ATOM   1692  O   SER   215     -55.673  83.058  98.597  1.00  0.00           O  
ATOM   1693  CB  SER   215     -53.927  82.455 101.169  1.00  0.00           C  
ATOM   1694  OG  SER   215     -53.019  81.536 101.761  1.00  0.00           O  
ATOM   1695  N   ALA   216     -54.551  84.886  99.101  1.00  0.00           N  
ATOM   1696  CA  ALA   216     -55.712  85.608  98.640  1.00  0.00           C  
ATOM   1697  C   ALA   216     -56.037  85.315  97.189  1.00  0.00           C  
ATOM   1698  O   ALA   216     -57.174  84.986  96.852  1.00  0.00           O  
ATOM   1699  CB  ALA   216     -55.540  87.126  98.758  1.00  0.00           C  
ATOM   1700  N   PHE   217     -55.026  85.404  96.313  1.00  0.00           N  
ATOM   1701  CA  PHE   217     -55.097  85.172  94.896  1.00  0.00           C  
ATOM   1702  C   PHE   217     -54.963  83.725  94.454  1.00  0.00           C  
ATOM   1703  O   PHE   217     -55.206  83.404  93.294  1.00  0.00           O  
ATOM   1704  CB  PHE   217     -54.163  86.105  94.103  1.00  0.00           C  
ATOM   1705  CG  PHE   217     -52.811  86.050  94.715  1.00  0.00           C  
ATOM   1706  CD1 PHE   217     -51.900  85.116  94.302  1.00  0.00           C  
ATOM   1707  CD2 PHE   217     -52.455  86.936  95.703  1.00  0.00           C  
ATOM   1708  CE1 PHE   217     -50.647  85.047  94.855  1.00  0.00           C  
ATOM   1709  CE2 PHE   217     -51.203  86.875  96.264  1.00  0.00           C  
ATOM   1710  CZ  PHE   217     -50.298  85.931  95.841  1.00  0.00           C  
ATOM   1711  N   LEU   218     -54.537  82.793  95.322  1.00  0.00           N  
ATOM   1712  CA  LEU   218     -54.091  81.519  94.826  1.00  0.00           C  
ATOM   1713  C   LEU   218     -55.102  80.725  94.021  1.00  0.00           C  
ATOM   1714  O   LEU   218     -54.709  80.085  93.047  1.00  0.00           O  
ATOM   1715  CB  LEU   218     -53.472  80.633  95.917  1.00  0.00           C  
ATOM   1716  CG  LEU   218     -52.731  79.417  95.335  1.00  0.00           C  
ATOM   1717  CD1 LEU   218     -51.604  79.856  94.387  1.00  0.00           C  
ATOM   1718  CD2 LEU   218     -52.180  78.522  96.448  1.00  0.00           C  
ATOM   1719  N   ARG   219     -56.408  80.736  94.357  1.00  0.00           N  
ATOM   1720  CA  ARG   219     -57.398  79.930  93.668  1.00  0.00           C  
ATOM   1721  C   ARG   219     -57.594  80.258  92.212  1.00  0.00           C  
ATOM   1722  O   ARG   219     -56.736  79.985  91.382  1.00  0.00           O  
ATOM   1723  CB  ARG   219     -58.791  79.960  94.323  1.00  0.00           C  
ATOM   1724  CG  ARG   219     -58.915  79.107  95.590  1.00  0.00           C  
ATOM   1725  CD  ARG   219     -59.263  77.640  95.313  1.00  0.00           C  
ATOM   1726  NE  ARG   219     -60.499  77.618  94.478  1.00  0.00           N  
ATOM   1727  CZ  ARG   219     -61.734  77.707  95.056  1.00  0.00           C  
ATOM   1728  NH1 ARG   219     -61.854  77.848  96.408  1.00  0.00           N1+
ATOM   1729  NH2 ARG   219     -62.852  77.660  94.272  1.00  0.00           N  
ATOM   1730  N   LYS   220     -58.807  80.723  91.846  1.00  0.00           N  
ATOM   1731  CA  LYS   220     -59.177  81.056  90.486  1.00  0.00           C  
ATOM   1732  C   LYS   220     -58.412  82.251  90.009  1.00  0.00           C  
ATOM   1733  O   LYS   220     -58.161  82.409  88.815  1.00  0.00           O  
ATOM   1734  CB  LYS   220     -60.670  81.393  90.327  1.00  0.00           C  
ATOM   1735  CG  LYS   220     -61.601  80.191  90.504  1.00  0.00           C  
ATOM   1736  CD  LYS   220     -63.080  80.578  90.555  1.00  0.00           C  
ATOM   1737  CE  LYS   220     -64.033  79.392  90.715  1.00  0.00           C  
ATOM   1738  NZ  LYS   220     -64.318  79.157  92.148  1.00  0.00           N1+
ATOM   1739  N   TYR   221     -58.024  83.124  90.950  1.00  0.00           N  
ATOM   1740  CA  TYR   221     -57.385  84.378  90.671  1.00  0.00           C  
ATOM   1741  C   TYR   221     -56.112  84.150  89.878  1.00  0.00           C  
ATOM   1742  O   TYR   221     -55.803  84.948  88.997  1.00  0.00           O  
ATOM   1743  CB  TYR   221     -56.914  85.066  91.971  1.00  0.00           C  
ATOM   1744  CG  TYR   221     -58.030  85.442  92.896  1.00  0.00           C  
ATOM   1745  CD1 TYR   221     -59.200  84.722  92.960  1.00  0.00           C  
ATOM   1746  CD2 TYR   221     -57.852  86.477  93.790  1.00  0.00           C  
ATOM   1747  CE1 TYR   221     -60.196  85.083  93.838  1.00  0.00           C  
ATOM   1748  CE2 TYR   221     -58.837  86.844  94.674  1.00  0.00           C  
ATOM   1749  CZ  TYR   221     -60.020  86.147  94.692  1.00  0.00           C  
ATOM   1750  OH  TYR   221     -61.044  86.513  95.589  1.00  0.00           O  
ATOM   1751  N   ILE   222     -55.312  83.096  90.181  1.00  0.00           N  
ATOM   1752  CA  ILE   222     -54.013  82.942  89.546  1.00  0.00           C  
ATOM   1753  C   ILE   222     -53.918  81.603  88.876  1.00  0.00           C  
ATOM   1754  O   ILE   222     -53.975  80.598  89.579  1.00  0.00           O  
ATOM   1755  CB  ILE   222     -52.919  82.591  90.496  1.00  0.00           C  
ATOM   1756  CG1 ILE   222     -52.909  83.375  91.797  1.00  0.00           C  
ATOM   1757  CG2 ILE   222     -51.607  82.633  89.703  1.00  0.00           C  
ATOM   1758  CD1 ILE   222     -52.087  82.597  92.827  1.00  0.00           C  
ATOM   1759  N   ARG   223     -53.762  81.499  87.540  1.00  0.00           N  
ATOM   1760  CA  ARG   223     -53.536  80.155  87.074  1.00  0.00           C  
ATOM   1761  C   ARG   223     -52.128  79.636  87.315  1.00  0.00           C  
ATOM   1762  O   ARG   223     -51.914  78.704  88.091  1.00  0.00           O  
ATOM   1763  CB  ARG   223     -53.824  79.950  85.588  1.00  0.00           C  
ATOM   1764  CG  ARG   223     -53.901  78.473  85.180  1.00  0.00           C  
ATOM   1765  CD  ARG   223     -52.549  77.766  85.051  1.00  0.00           C  
ATOM   1766  NE  ARG   223     -52.820  76.365  84.611  1.00  0.00           N  
ATOM   1767  CZ  ARG   223     -51.793  75.512  84.320  1.00  0.00           C  
ATOM   1768  NH1 ARG   223     -50.498  75.921  84.459  1.00  0.00           N1+
ATOM   1769  NH2 ARG   223     -52.064  74.245  83.888  1.00  0.00           N  
ATOM   1770  N   THR   224     -51.109  80.284  86.698  1.00  0.00           N  
ATOM   1771  CA  THR   224     -49.744  79.822  86.783  1.00  0.00           C  
ATOM   1772  C   THR   224     -49.129  80.425  87.999  1.00  0.00           C  
ATOM   1773  O   THR   224     -49.474  81.543  88.373  1.00  0.00           O  
ATOM   1774  CB  THR   224     -48.897  80.238  85.614  1.00  0.00           C  
ATOM   1775  CG2 THR   224     -49.436  79.597  84.326  1.00  0.00           C  
ATOM   1776  OG1 THR   224     -48.895  81.653  85.497  1.00  0.00           O  
ATOM   1777  N   GLU   225     -48.212  79.691  88.668  1.00  0.00           N  
ATOM   1778  CA  GLU   225     -47.577  80.289  89.808  1.00  0.00           C  
ATOM   1779  C   GLU   225     -46.113  79.971  89.787  1.00  0.00           C  
ATOM   1780  O   GLU   225     -45.712  78.819  89.621  1.00  0.00           O  
ATOM   1781  CB  GLU   225     -48.127  79.848  91.175  1.00  0.00           C  
ATOM   1782  CG  GLU   225     -47.428  80.568  92.333  1.00  0.00           C  
ATOM   1783  CD  GLU   225     -48.133  80.219  93.634  1.00  0.00           C  
ATOM   1784  OE1 GLU   225     -48.825  79.167  93.673  1.00  0.00           O  
ATOM   1785  OE2 GLU   225     -47.990  81.005  94.607  1.00  0.00           O1-
ATOM   1786  N   PHE   226     -45.275  81.015  89.966  1.00  0.00           N  
ATOM   1787  CA  PHE   226     -43.850  80.837  89.977  1.00  0.00           C  
ATOM   1788  C   PHE   226     -43.307  81.590  91.154  1.00  0.00           C  
ATOM   1789  O   PHE   226     -43.915  82.551  91.620  1.00  0.00           O  
ATOM   1790  CB  PHE   226     -43.170  81.397  88.721  1.00  0.00           C  
ATOM   1791  CG  PHE   226     -43.751  80.640  87.577  1.00  0.00           C  
ATOM   1792  CD1 PHE   226     -43.182  79.461  87.154  1.00  0.00           C  
ATOM   1793  CD2 PHE   226     -44.875  81.103  86.932  1.00  0.00           C  
ATOM   1794  CE1 PHE   226     -43.719  78.761  86.099  1.00  0.00           C  
ATOM   1795  CE2 PHE   226     -45.417  80.408  85.876  1.00  0.00           C  
ATOM   1796  CZ  PHE   226     -44.838  79.235  85.458  1.00  0.00           C  
ATOM   1797  N   ASN   227     -42.132  81.170  91.666  1.00  0.00           N  
ATOM   1798  CA  ASN   227     -41.565  81.777  92.841  1.00  0.00           C  
ATOM   1799  C   ASN   227     -40.177  82.270  92.551  1.00  0.00           C  
ATOM   1800  O   ASN   227     -39.408  81.617  91.847  1.00  0.00           O  
ATOM   1801  CB  ASN   227     -41.458  80.778  94.000  1.00  0.00           C  
ATOM   1802  CG  ASN   227     -40.852  81.468  95.212  1.00  0.00           C  
ATOM   1803  ND2 ASN   227     -41.709  82.131  96.033  1.00  0.00           N  
ATOM   1804  OD1 ASN   227     -39.639  81.434  95.416  1.00  0.00           O  
ATOM   1805  N   LEU   228     -39.830  83.461  93.094  1.00  0.00           N  
ATOM   1806  CA  LEU   228     -38.497  83.975  92.949  1.00  0.00           C  
ATOM   1807  C   LEU   228     -37.680  83.313  94.011  1.00  0.00           C  
ATOM   1808  O   LEU   228     -37.998  83.390  95.196  1.00  0.00           O  
ATOM   1809  CB  LEU   228     -38.359  85.493  93.176  1.00  0.00           C  
ATOM   1810  CG  LEU   228     -38.991  86.377  92.088  1.00  0.00           C  
ATOM   1811  CD1 LEU   228     -40.516  86.233  92.059  1.00  0.00           C  
ATOM   1812  CD2 LEU   228     -38.540  87.838  92.233  1.00  0.00           C  
ATOM   1813  N   LYS   229     -36.579  82.661  93.601  1.00  0.00           N  
ATOM   1814  CA  LYS   229     -35.755  81.902  94.501  1.00  0.00           C  
ATOM   1815  C   LYS   229     -34.792  82.828  95.179  1.00  0.00           C  
ATOM   1816  O   LYS   229     -34.785  84.036  94.941  1.00  0.00           O  
ATOM   1817  CB  LYS   229     -34.963  80.790  93.784  1.00  0.00           C  
ATOM   1818  CG  LYS   229     -35.871  79.709  93.186  1.00  0.00           C  
ATOM   1819  CD  LYS   229     -35.190  78.815  92.144  1.00  0.00           C  
ATOM   1820  CE  LYS   229     -34.756  77.447  92.676  1.00  0.00           C  
ATOM   1821  NZ  LYS   229     -34.341  76.578  91.553  1.00  0.00           N1+
ATOM   1822  N   GLY   230     -33.971  82.266  96.087  1.00  0.00           N  
ATOM   1823  CA  GLY   230     -33.008  83.025  96.830  1.00  0.00           C  
ATOM   1824  C   GLY   230     -31.972  83.535  95.875  1.00  0.00           C  
ATOM   1825  O   GLY   230     -31.814  83.016  94.771  1.00  0.00           O  
ATOM   1826  N   PHE   231     -31.230  84.583  96.293  1.00  0.00           N  
ATOM   1827  CA  PHE   231     -30.233  85.172  95.442  1.00  0.00           C  
ATOM   1828  C   PHE   231     -28.928  84.459  95.623  1.00  0.00           C  
ATOM   1829  O   PHE   231     -28.481  84.219  96.742  1.00  0.00           O  
ATOM   1830  CB  PHE   231     -30.045  86.678  95.705  1.00  0.00           C  
ATOM   1831  CG  PHE   231     -31.244  87.335  95.112  1.00  0.00           C  
ATOM   1832  CD1 PHE   231     -32.493  87.155  95.661  1.00  0.00           C  
ATOM   1833  CD2 PHE   231     -31.114  88.145  94.007  1.00  0.00           C  
ATOM   1834  CE1 PHE   231     -33.597  87.759  95.105  1.00  0.00           C  
ATOM   1835  CE2 PHE   231     -32.213  88.754  93.451  1.00  0.00           C  
ATOM   1836  CZ  PHE   231     -33.457  88.560  93.999  1.00  0.00           C  
ATOM   1837  N   SER   232     -28.284  84.105  94.489  1.00  0.00           N  
ATOM   1838  CA  SER   232     -27.046  83.376  94.513  1.00  0.00           C  
ATOM   1839  C   SER   232     -25.959  84.288  94.989  1.00  0.00           C  
ATOM   1840  O   SER   232     -26.053  85.507  94.868  1.00  0.00           O  
ATOM   1841  CB  SER   232     -26.631  82.811  93.142  1.00  0.00           C  
ATOM   1842  OG  SER   232     -26.385  83.868  92.226  1.00  0.00           O  
ATOM   1843  N   GLU   233     -24.878  83.694  95.537  1.00  0.00           N  
ATOM   1844  CA  GLU   233     -23.804  84.448  96.121  1.00  0.00           C  
ATOM   1845  C   GLU   233     -23.124  85.283  95.082  1.00  0.00           C  
ATOM   1846  O   GLU   233     -22.703  86.404  95.362  1.00  0.00           O  
ATOM   1847  CB  GLU   233     -22.729  83.583  96.805  1.00  0.00           C  
ATOM   1848  CG  GLU   233     -21.730  84.423  97.607  1.00  0.00           C  
ATOM   1849  CD  GLU   233     -20.863  83.496  98.444  1.00  0.00           C  
ATOM   1850  OE1 GLU   233     -20.822  82.274  98.139  1.00  0.00           O  
ATOM   1851  OE2 GLU   233     -20.226  84.001  99.407  1.00  0.00           O1-
ATOM   1852  N   GLN   234     -22.985  84.758  93.851  1.00  0.00           N  
ATOM   1853  CA  GLN   234     -22.297  85.487  92.825  1.00  0.00           C  
ATOM   1854  C   GLN   234     -23.045  86.750  92.530  1.00  0.00           C  
ATOM   1855  O   GLN   234     -22.449  87.816  92.386  1.00  0.00           O  
ATOM   1856  CB  GLN   234     -22.165  84.677  91.521  1.00  0.00           C  
ATOM   1857  CG  GLN   234     -23.504  84.313  90.872  1.00  0.00           C  
ATOM   1858  CD  GLN   234     -23.228  83.399  89.685  1.00  0.00           C  
ATOM   1859  NE2 GLN   234     -23.917  82.226  89.652  1.00  0.00           N  
ATOM   1860  OE1 GLN   234     -22.417  83.714  88.816  1.00  0.00           O  
ATOM   1861  N   GLY   235     -24.383  86.656  92.449  1.00  0.00           N  
ATOM   1862  CA  GLY   235     -25.209  87.784  92.127  1.00  0.00           C  
ATOM   1863  C   GLY   235     -25.123  88.816  93.207  1.00  0.00           C  
ATOM   1864  O   GLY   235     -25.142  90.014  92.930  1.00  0.00           O  
ATOM   1865  N   ILE   236     -25.064  88.377  94.477  1.00  0.00           N  
ATOM   1866  CA  ILE   236     -25.045  89.309  95.569  1.00  0.00           C  
ATOM   1867  C   ILE   236     -23.794  90.129  95.507  1.00  0.00           C  
ATOM   1868  O   ILE   236     -23.833  91.348  95.666  1.00  0.00           O  
ATOM   1869  CB  ILE   236     -25.098  88.626  96.903  1.00  0.00           C  
ATOM   1870  CG1 ILE   236     -26.401  87.816  97.023  1.00  0.00           C  
ATOM   1871  CG2 ILE   236     -24.930  89.693  97.998  1.00  0.00           C  
ATOM   1872  CD1 ILE   236     -27.661  88.663  96.852  1.00  0.00           C  
ATOM   1873  N   GLU   237     -22.639  89.479  95.270  1.00  0.00           N  
ATOM   1874  CA  GLU   237     -21.406  90.206  95.211  1.00  0.00           C  
ATOM   1875  C   GLU   237     -21.437  91.112  94.024  1.00  0.00           C  
ATOM   1876  O   GLU   237     -20.873  92.206  94.052  1.00  0.00           O  
ATOM   1877  CB  GLU   237     -20.161  89.301  95.162  1.00  0.00           C  
ATOM   1878  CG  GLU   237     -19.943  88.575  96.495  1.00  0.00           C  
ATOM   1879  CD  GLU   237     -18.567  87.928  96.504  1.00  0.00           C  
ATOM   1880  OE1 GLU   237     -17.598  88.597  96.054  1.00  0.00           O  
ATOM   1881  OE2 GLU   237     -18.462  86.761  96.967  1.00  0.00           O1-
ATOM   1882  N   LEU   238     -22.100  90.679  92.937  1.00  0.00           N  
ATOM   1883  CA  LEU   238     -22.161  91.497  91.760  1.00  0.00           C  
ATOM   1884  C   LEU   238     -22.896  92.761  92.096  1.00  0.00           C  
ATOM   1885  O   LEU   238     -22.489  93.845  91.682  1.00  0.00           O  
ATOM   1886  CB  LEU   238     -22.881  90.791  90.595  1.00  0.00           C  
ATOM   1887  CG  LEU   238     -22.875  91.582  89.274  1.00  0.00           C  
ATOM   1888  CD1 LEU   238     -23.833  92.784  89.306  1.00  0.00           C  
ATOM   1889  CD2 LEU   238     -21.439  91.976  88.889  1.00  0.00           C  
ATOM   1890  N   TYR   239     -24.001  92.657  92.859  1.00  0.00           N  
ATOM   1891  CA  TYR   239     -24.761  93.825  93.210  1.00  0.00           C  
ATOM   1892  C   TYR   239     -23.910  94.712  94.061  1.00  0.00           C  
ATOM   1893  O   TYR   239     -23.861  95.926  93.864  1.00  0.00           O  
ATOM   1894  CB  TYR   239     -26.026  93.512  94.032  1.00  0.00           C  
ATOM   1895  CG  TYR   239     -26.621  94.830  94.396  1.00  0.00           C  
ATOM   1896  CD1 TYR   239     -27.387  95.517  93.483  1.00  0.00           C  
ATOM   1897  CD2 TYR   239     -26.414  95.379  95.643  1.00  0.00           C  
ATOM   1898  CE1 TYR   239     -27.932  96.734  93.806  1.00  0.00           C  
ATOM   1899  CE2 TYR   239     -26.959  96.597  95.974  1.00  0.00           C  
ATOM   1900  CZ  TYR   239     -27.717  97.272  95.049  1.00  0.00           C  
ATOM   1901  OH  TYR   239     -28.278  98.520  95.363  1.00  0.00           O  
ATOM   1902  N   LEU   240     -23.192  94.109  95.024  1.00  0.00           N  
ATOM   1903  CA  LEU   240     -22.408  94.863  95.956  1.00  0.00           C  
ATOM   1904  C   LEU   240     -21.344  95.626  95.237  1.00  0.00           C  
ATOM   1905  O   LEU   240     -21.071  96.772  95.594  1.00  0.00           O  
ATOM   1906  CB  LEU   240     -21.690  93.984  96.998  1.00  0.00           C  
ATOM   1907  CG  LEU   240     -22.622  93.300  98.017  1.00  0.00           C  
ATOM   1908  CD1 LEU   240     -21.818  92.448  99.011  1.00  0.00           C  
ATOM   1909  CD2 LEU   240     -23.517  94.323  98.734  1.00  0.00           C  
ATOM   1910  N   ARG   241     -20.713  95.037  94.201  1.00  0.00           N  
ATOM   1911  CA  ARG   241     -19.599  95.735  93.627  1.00  0.00           C  
ATOM   1912  C   ARG   241     -20.033  96.841  92.708  1.00  0.00           C  
ATOM   1913  O   ARG   241     -19.481  96.992  91.621  1.00  0.00           O  
ATOM   1914  CB  ARG   241     -18.637  94.807  92.861  1.00  0.00           C  
ATOM   1915  CG  ARG   241     -17.898  93.827  93.780  1.00  0.00           C  
ATOM   1916  CD  ARG   241     -16.680  93.155  93.138  1.00  0.00           C  
ATOM   1917  NE  ARG   241     -17.167  92.167  92.134  1.00  0.00           N  
ATOM   1918  CZ  ARG   241     -16.987  90.831  92.348  1.00  0.00           C  
ATOM   1919  NH1 ARG   241     -16.345  90.400  93.472  1.00  0.00           N1+
ATOM   1920  NH2 ARG   241     -17.439  89.922  91.434  1.00  0.00           N  
ATOM   1921  N   LYS   242     -20.927  97.736  93.179  1.00  0.00           N  
ATOM   1922  CA  LYS   242     -21.446  98.810  92.373  1.00  0.00           C  
ATOM   1923  C   LYS   242     -20.297  99.592  91.821  1.00  0.00           C  
ATOM   1924  O   LYS   242     -19.252  99.741  92.452  1.00  0.00           O  
ATOM   1925  CB  LYS   242     -22.269  99.861  93.141  1.00  0.00           C  
ATOM   1926  CG  LYS   242     -23.517  99.374  93.873  1.00  0.00           C  
ATOM   1927  CD  LYS   242     -24.124 100.470  94.758  1.00  0.00           C  
ATOM   1928  CE  LYS   242     -23.096 101.198  95.632  1.00  0.00           C  
ATOM   1929  NZ  LYS   242     -23.685 102.431  96.201  1.00  0.00           N1+
ATOM   1930  N   ARG   243     -20.478 100.079  90.581  1.00  0.00           N  
ATOM   1931  CA  ARG   243     -19.493 100.855  89.885  1.00  0.00           C  
ATOM   1932  C   ARG   243     -19.376 102.250  90.448  1.00  0.00           C  
ATOM   1933  O   ARG   243     -18.368 102.932  90.266  1.00  0.00           O  
ATOM   1934  CB  ARG   243     -19.700 100.938  88.358  1.00  0.00           C  
ATOM   1935  CG  ARG   243     -21.035 101.519  87.902  1.00  0.00           C  
ATOM   1936  CD  ARG   243     -21.169 101.570  86.380  1.00  0.00           C  
ATOM   1937  NE  ARG   243     -20.287 102.668  85.896  1.00  0.00           N  
ATOM   1938  CZ  ARG   243     -19.959 102.761  84.575  1.00  0.00           C  
ATOM   1939  NH1 ARG   243     -20.384 101.812  83.690  1.00  0.00           N1+
ATOM   1940  NH2 ARG   243     -19.207 103.812  84.136  1.00  0.00           N  
ATOM   1941  N   HIS   244     -20.431 102.743  91.115  1.00  0.00           N  
ATOM   1942  CA  HIS   244     -20.456 104.096  91.605  1.00  0.00           C  
ATOM   1943  C   HIS   244     -19.363 104.343  92.616  1.00  0.00           C  
ATOM   1944  O   HIS   244     -18.773 105.424  92.621  1.00  0.00           O  
ATOM   1945  CB  HIS   244     -21.816 104.448  92.245  1.00  0.00           C  
ATOM   1946  CG  HIS   244     -22.965 104.455  91.268  1.00  0.00           C  
ATOM   1947  CD2 HIS   244     -23.604 105.508  90.687  1.00  0.00           C  
ATOM   1948  ND1 HIS   244     -23.596 103.328  90.785  1.00  0.00           N  
ATOM   1949  CE1 HIS   244     -24.576 103.752  89.945  1.00  0.00           C  
ATOM   1950  NE2 HIS   244     -24.619 105.068  89.855  1.00  0.00           N  
ATOM   1951  N   HIS   245     -19.046 103.363  93.491  1.00  0.00           N  
ATOM   1952  CA  HIS   245     -18.117 103.618  94.567  1.00  0.00           C  
ATOM   1953  C   HIS   245     -16.839 102.841  94.406  1.00  0.00           C  
ATOM   1954  O   HIS   245     -16.666 102.073  93.460  1.00  0.00           O  
ATOM   1955  CB  HIS   245     -18.694 103.259  95.948  1.00  0.00           C  
ATOM   1956  CG  HIS   245     -19.755 104.212  96.414  1.00  0.00           C  
ATOM   1957  CD2 HIS   245     -19.997 104.703  97.659  1.00  0.00           C  
ATOM   1958  ND1 HIS   245     -20.718 104.767  95.601  1.00  0.00           N  
ATOM   1959  CE1 HIS   245     -21.486 105.561  96.387  1.00  0.00           C  
ATOM   1960  NE2 HIS   245     -21.087 105.553  97.645  1.00  0.00           N  
ATOM   1961  N   GLU   246     -15.902 103.065  95.360  1.00  0.00           N  
ATOM   1962  CA  GLU   246     -14.574 102.504  95.386  1.00  0.00           C  
ATOM   1963  C   GLU   246     -14.609 101.084  95.875  1.00  0.00           C  
ATOM   1964  O   GLU   246     -15.551 100.632  96.518  1.00  0.00           O  
ATOM   1965  CB  GLU   246     -13.607 103.259  96.321  1.00  0.00           C  
ATOM   1966  CG  GLU   246     -14.058 103.257  97.785  1.00  0.00           C  
ATOM   1967  CD  GLU   246     -12.877 103.676  98.650  1.00  0.00           C  
ATOM   1968  OE1 GLU   246     -12.228 104.705  98.318  1.00  0.00           O  
ATOM   1969  OE2 GLU   246     -12.600 102.964  99.651  1.00  0.00           O1-
ATOM   1970  N   PRO   247     -13.560 100.380  95.530  1.00  0.00           N  
ATOM   1971  CA  PRO   247     -13.396  98.987  95.881  1.00  0.00           C  
ATOM   1972  C   PRO   247     -13.153  98.689  97.336  1.00  0.00           C  
ATOM   1973  O   PRO   247     -13.240  97.522  97.720  1.00  0.00           O  
ATOM   1974  CB  PRO   247     -12.262  98.461  95.011  1.00  0.00           C  
ATOM   1975  CG  PRO   247     -12.308  99.370  93.774  1.00  0.00           C  
ATOM   1976  CD  PRO   247     -12.861 100.705  94.297  1.00  0.00           C  
ATOM   1977  N   GLY   248     -12.814  99.690  98.163  1.00  0.00           N  
ATOM   1978  CA  GLY   248     -12.444  99.378  99.516  1.00  0.00           C  
ATOM   1979  C   GLY   248     -13.569  98.771 100.298  1.00  0.00           C  
ATOM   1980  O   GLY   248     -13.385  97.743 100.949  1.00  0.00           O  
ATOM   1981  N   VAL   249     -14.765  99.383 100.252  1.00  0.00           N  
ATOM   1982  CA  VAL   249     -15.879  98.937 101.042  1.00  0.00           C  
ATOM   1983  C   VAL   249     -16.348  97.596 100.583  1.00  0.00           C  
ATOM   1984  O   VAL   249     -16.856  96.812 101.383  1.00  0.00           O  
ATOM   1985  CB  VAL   249     -17.050  99.869 100.991  1.00  0.00           C  
ATOM   1986  CG1 VAL   249     -16.652 101.201 101.645  1.00  0.00           C  
ATOM   1987  CG2 VAL   249     -17.516  99.998  99.538  1.00  0.00           C  
ATOM   1988  N   ALA   250     -16.243  97.312  99.271  1.00  0.00           N  
ATOM   1989  CA  ALA   250     -16.723  96.059  98.768  1.00  0.00           C  
ATOM   1990  C   ALA   250     -15.953  94.936  99.391  1.00  0.00           C  
ATOM   1991  O   ALA   250     -16.533  93.946  99.833  1.00  0.00           O  
ATOM   1992  CB  ALA   250     -16.555  95.938  97.244  1.00  0.00           C  
ATOM   1993  N   ASP   251     -14.616  95.067  99.454  1.00  0.00           N  
ATOM   1994  CA  ASP   251     -13.785  94.017  99.969  1.00  0.00           C  
ATOM   1995  C   ASP   251     -14.068  93.837 101.423  1.00  0.00           C  
ATOM   1996  O   ASP   251     -14.199  92.715 101.911  1.00  0.00           O  
ATOM   1997  CB  ASP   251     -12.293  94.361  99.837  1.00  0.00           C  
ATOM   1998  CG  ASP   251     -11.988  94.514  98.354  1.00  0.00           C  
ATOM   1999  OD1 ASP   251     -12.524  93.701  97.553  1.00  0.00           O  
ATOM   2000  OD2 ASP   251     -11.231  95.457  98.001  1.00  0.00           O1-
ATOM   2001  N   ARG   252     -14.172  94.962 102.149  1.00  0.00           N  
ATOM   2002  CA  ARG   252     -14.367  94.938 103.569  1.00  0.00           C  
ATOM   2003  C   ARG   252     -15.678  94.293 103.882  1.00  0.00           C  
ATOM   2004  O   ARG   252     -15.751  93.401 104.725  1.00  0.00           O  
ATOM   2005  CB  ARG   252     -14.353  96.362 104.134  1.00  0.00           C  
ATOM   2006  CG  ARG   252     -13.000  97.030 103.888  1.00  0.00           C  
ATOM   2007  CD  ARG   252     -13.041  98.557 103.874  1.00  0.00           C  
ATOM   2008  NE  ARG   252     -13.197  99.023 105.277  1.00  0.00           N  
ATOM   2009  CZ  ARG   252     -12.825 100.292 105.609  1.00  0.00           C  
ATOM   2010  NH1 ARG   252     -12.299 101.119 104.659  1.00  0.00           N1+
ATOM   2011  NH2 ARG   252     -12.977 100.732 106.891  1.00  0.00           N  
ATOM   2012  N   LEU   253     -16.750  94.699 103.182  1.00  0.00           N  
ATOM   2013  CA  LEU   253     -18.050  94.167 103.471  1.00  0.00           C  
ATOM   2014  C   LEU   253     -18.060  92.709 103.147  1.00  0.00           C  
ATOM   2015  O   LEU   253     -18.595  91.911 103.910  1.00  0.00           O  
ATOM   2016  CB  LEU   253     -19.160  94.862 102.665  1.00  0.00           C  
ATOM   2017  CG  LEU   253     -20.572  94.319 102.949  1.00  0.00           C  
ATOM   2018  CD1 LEU   253     -20.947  94.486 104.432  1.00  0.00           C  
ATOM   2019  CD2 LEU   253     -21.604  94.963 102.009  1.00  0.00           C  
ATOM   2020  N   ILE   254     -17.436  92.314 102.022  1.00  0.00           N  
ATOM   2021  CA  ILE   254     -17.449  90.941 101.612  1.00  0.00           C  
ATOM   2022  C   ILE   254     -16.782  90.126 102.669  1.00  0.00           C  
ATOM   2023  O   ILE   254     -17.227  89.024 102.978  1.00  0.00           O  
ATOM   2024  CB  ILE   254     -16.762  90.722 100.296  1.00  0.00           C  
ATOM   2025  CG1 ILE   254     -17.524  91.473  99.187  1.00  0.00           C  
ATOM   2026  CG2 ILE   254     -16.661  89.205 100.061  1.00  0.00           C  
ATOM   2027  CD1 ILE   254     -16.752  91.614  97.875  1.00  0.00           C  
ATOM   2028  N   ARG   255     -15.688  90.645 103.257  1.00  0.00           N  
ATOM   2029  CA  ARG   255     -15.015  89.897 104.275  1.00  0.00           C  
ATOM   2030  C   ARG   255     -15.965  89.688 105.411  1.00  0.00           C  
ATOM   2031  O   ARG   255     -16.058  88.588 105.952  1.00  0.00           O  
ATOM   2032  CB  ARG   255     -13.793  90.614 104.861  1.00  0.00           C  
ATOM   2033  CG  ARG   255     -13.123  89.757 105.930  1.00  0.00           C  
ATOM   2034  CD  ARG   255     -11.776  90.281 106.418  1.00  0.00           C  
ATOM   2035  NE  ARG   255     -11.164  89.154 107.167  1.00  0.00           N  
ATOM   2036  CZ  ARG   255     -10.610  88.128 106.458  1.00  0.00           C  
ATOM   2037  NH1 ARG   255     -10.614  88.167 105.092  1.00  0.00           N1+
ATOM   2038  NH2 ARG   255     -10.081  87.053 107.110  1.00  0.00           N  
ATOM   2039  N   LEU   256     -16.715  90.739 105.798  1.00  0.00           N  
ATOM   2040  CA  LEU   256     -17.619  90.595 106.902  1.00  0.00           C  
ATOM   2041  C   LEU   256     -18.677  89.591 106.572  1.00  0.00           C  
ATOM   2042  O   LEU   256     -19.098  88.831 107.442  1.00  0.00           O  
ATOM   2043  CB  LEU   256     -18.287  91.904 107.360  1.00  0.00           C  
ATOM   2044  CG  LEU   256     -17.355  92.786 108.216  1.00  0.00           C  
ATOM   2045  CD1 LEU   256     -16.128  93.264 107.431  1.00  0.00           C  
ATOM   2046  CD2 LEU   256     -18.122  93.935 108.884  1.00  0.00           C  
ATOM   2047  N   LEU   257     -19.153  89.564 105.314  1.00  0.00           N  
ATOM   2048  CA  LEU   257     -20.158  88.603 104.953  1.00  0.00           C  
ATOM   2049  C   LEU   257     -19.611  87.214 105.062  1.00  0.00           C  
ATOM   2050  O   LEU   257     -20.288  86.304 105.542  1.00  0.00           O  
ATOM   2051  CB  LEU   257     -20.707  88.790 103.526  1.00  0.00           C  
ATOM   2052  CG  LEU   257     -21.767  89.904 103.380  1.00  0.00           C  
ATOM   2053  CD1 LEU   257     -21.246  91.290 103.759  1.00  0.00           C  
ATOM   2054  CD2 LEU   257     -22.365  89.899 101.972  1.00  0.00           C  
ATOM   2055  N   GLN   258     -18.357  87.018 104.633  1.00  0.00           N  
ATOM   2056  CA  GLN   258     -17.769  85.714 104.614  1.00  0.00           C  
ATOM   2057  C   GLN   258     -17.652  85.218 106.022  1.00  0.00           C  
ATOM   2058  O   GLN   258     -17.793  84.023 106.281  1.00  0.00           O  
ATOM   2059  CB  GLN   258     -16.368  85.736 103.986  1.00  0.00           C  
ATOM   2060  CG  GLN   258     -15.978  84.388 103.392  1.00  0.00           C  
ATOM   2061  CD  GLN   258     -16.783  84.252 102.104  1.00  0.00           C  
ATOM   2062  NE2 GLN   258     -16.834  83.018 101.537  1.00  0.00           N  
ATOM   2063  OE1 GLN   258     -17.356  85.224 101.615  1.00  0.00           O  
ATOM   2064  N   GLU   259     -17.343  86.124 106.969  1.00  0.00           N  
ATOM   2065  CA  GLU   259     -17.186  85.747 108.345  1.00  0.00           C  
ATOM   2066  C   GLU   259     -18.493  85.370 108.982  1.00  0.00           C  
ATOM   2067  O   GLU   259     -18.529  84.459 109.808  1.00  0.00           O  
ATOM   2068  CB  GLU   259     -16.583  86.845 109.234  1.00  0.00           C  
ATOM   2069  CG  GLU   259     -16.283  86.341 110.647  1.00  0.00           C  
ATOM   2070  CD  GLU   259     -15.906  87.527 111.521  1.00  0.00           C  
ATOM   2071  OE1 GLU   259     -15.251  88.469 110.999  1.00  0.00           O  
ATOM   2072  OE2 GLU   259     -16.279  87.511 112.725  1.00  0.00           O1-
ATOM   2073  N   THR   260     -19.605  86.053 108.632  1.00  0.00           N  
ATOM   2074  CA  THR   260     -20.823  85.828 109.365  1.00  0.00           C  
ATOM   2075  C   THR   260     -21.800  85.030 108.564  1.00  0.00           C  
ATOM   2076  O   THR   260     -22.089  85.329 107.407  1.00  0.00           O  
ATOM   2077  CB  THR   260     -21.510  87.104 109.753  1.00  0.00           C  
ATOM   2078  CG2 THR   260     -22.782  86.765 110.550  1.00  0.00           C  
ATOM   2079  OG1 THR   260     -20.641  87.905 110.540  1.00  0.00           O  
ATOM   2080  N   SER   261     -22.326  83.962 109.199  1.00  0.00           N  
ATOM   2081  CA  SER   261     -23.288  83.071 108.620  1.00  0.00           C  
ATOM   2082  C   SER   261     -24.596  83.781 108.475  1.00  0.00           C  
ATOM   2083  O   SER   261     -25.275  83.653 107.456  1.00  0.00           O  
ATOM   2084  CB  SER   261     -23.556  81.853 109.518  1.00  0.00           C  
ATOM   2085  OG  SER   261     -22.359  81.119 109.725  1.00  0.00           O  
ATOM   2086  N   ALA   262     -24.984  84.544 109.513  1.00  0.00           N  
ATOM   2087  CA  ALA   262     -26.256  85.209 109.523  1.00  0.00           C  
ATOM   2088  C   ALA   262     -26.307  86.205 108.411  1.00  0.00           C  
ATOM   2089  O   ALA   262     -27.303  86.287 107.694  1.00  0.00           O  
ATOM   2090  CB  ALA   262     -26.519  85.965 110.838  1.00  0.00           C  
ATOM   2091  N   LEU   263     -25.226  86.988 108.226  1.00  0.00           N  
ATOM   2092  CA  LEU   263     -25.220  87.946 107.160  1.00  0.00           C  
ATOM   2093  C   LEU   263     -25.309  87.229 105.861  1.00  0.00           C  
ATOM   2094  O   LEU   263     -25.984  87.691 104.945  1.00  0.00           O  
ATOM   2095  CB  LEU   263     -23.958  88.827 107.052  1.00  0.00           C  
ATOM   2096  CG  LEU   263     -23.949  90.106 107.910  1.00  0.00           C  
ATOM   2097  CD1 LEU   263     -23.917  89.816 109.416  1.00  0.00           C  
ATOM   2098  CD2 LEU   263     -22.828  91.051 107.445  1.00  0.00           C  
ATOM   2099  N   HIS   264     -24.626  86.078 105.738  1.00  0.00           N  
ATOM   2100  CA  HIS   264     -24.647  85.409 104.474  1.00  0.00           C  
ATOM   2101  C   HIS   264     -26.056  85.023 104.152  1.00  0.00           C  
ATOM   2102  O   HIS   264     -26.478  85.128 103.002  1.00  0.00           O  
ATOM   2103  CB  HIS   264     -23.785  84.140 104.390  1.00  0.00           C  
ATOM   2104  CG  HIS   264     -23.691  83.662 102.968  1.00  0.00           C  
ATOM   2105  CD2 HIS   264     -22.745  83.908 102.021  1.00  0.00           C  
ATOM   2106  ND1 HIS   264     -24.638  82.871 102.354  1.00  0.00           N  
ATOM   2107  CE1 HIS   264     -24.221  82.681 101.077  1.00  0.00           C  
ATOM   2108  NE2 HIS   264     -23.077  83.291 100.827  1.00  0.00           N  
ATOM   2109  N   GLY   265     -26.818  84.557 105.162  1.00  0.00           N  
ATOM   2110  CA  GLY   265     -28.183  84.149 104.968  1.00  0.00           C  
ATOM   2111  C   GLY   265     -29.012  85.335 104.552  1.00  0.00           C  
ATOM   2112  O   GLY   265     -29.900  85.220 103.712  1.00  0.00           O  
ATOM   2113  N   LEU   266     -28.754  86.516 105.148  1.00  0.00           N  
ATOM   2114  CA  LEU   266     -29.477  87.715 104.828  1.00  0.00           C  
ATOM   2115  C   LEU   266     -29.202  88.121 103.414  1.00  0.00           C  
ATOM   2116  O   LEU   266     -29.983  88.852 102.813  1.00  0.00           O  
ATOM   2117  CB  LEU   266     -29.214  88.918 105.753  1.00  0.00           C  
ATOM   2118  CG  LEU   266     -30.030  88.881 107.064  1.00  0.00           C  
ATOM   2119  CD1 LEU   266     -29.613  87.734 107.990  1.00  0.00           C  
ATOM   2120  CD2 LEU   266     -30.019  90.247 107.762  1.00  0.00           C  
ATOM   2121  N   CYS   267     -28.056  87.688 102.871  1.00  0.00           N  
ATOM   2122  CA  CYS   267     -27.584  87.982 101.545  1.00  0.00           C  
ATOM   2123  C   CYS   267     -28.468  87.358 100.500  1.00  0.00           C  
ATOM   2124  O   CYS   267     -28.371  87.707  99.326  1.00  0.00           O  
ATOM   2125  CB  CYS   267     -26.164  87.456 101.290  1.00  0.00           C  
ATOM   2126  SG  CYS   267     -24.940  88.278 102.343  1.00  0.00           S  
ATOM   2127  N   HIS   268     -29.292  86.362 100.872  1.00  0.00           N  
ATOM   2128  CA  HIS   268     -30.131  85.679  99.925  1.00  0.00           C  
ATOM   2129  C   HIS   268     -31.144  86.629  99.345  1.00  0.00           C  
ATOM   2130  O   HIS   268     -31.578  86.440  98.208  1.00  0.00           O  
ATOM   2131  CB  HIS   268     -30.861  84.468 100.529  1.00  0.00           C  
ATOM   2132  CG  HIS   268     -29.901  83.379 100.907  1.00  0.00           C  
ATOM   2133  CD2 HIS   268     -29.475  82.968 102.133  1.00  0.00           C  
ATOM   2134  ND1 HIS   268     -29.249  82.577  99.998  1.00  0.00           N  
ATOM   2135  CE1 HIS   268     -28.467  81.728 100.712  1.00  0.00           C  
ATOM   2136  NE2 HIS   268     -28.570  81.929 102.012  1.00  0.00           N  
ATOM   2137  N   LEU   269     -31.594  87.642 100.121  1.00  0.00           N  
ATOM   2138  CA  LEU   269     -32.531  88.617  99.631  1.00  0.00           C  
ATOM   2139  C   LEU   269     -31.781  89.864  99.251  1.00  0.00           C  
ATOM   2140  O   LEU   269     -31.042  90.442 100.045  1.00  0.00           O  
ATOM   2141  CB  LEU   269     -33.566  89.044 100.690  1.00  0.00           C  
ATOM   2142  CG  LEU   269     -34.644  87.988 100.995  1.00  0.00           C  
ATOM   2143  CD1 LEU   269     -35.681  87.918  99.868  1.00  0.00           C  
ATOM   2144  CD2 LEU   269     -34.023  86.618 101.297  1.00  0.00           C  
ATOM   2145  N   PRO   270     -31.983  90.282  98.029  1.00  0.00           N  
ATOM   2146  CA  PRO   270     -31.345  91.438  97.448  1.00  0.00           C  
ATOM   2147  C   PRO   270     -31.600  92.728  98.188  1.00  0.00           C  
ATOM   2148  O   PRO   270     -30.694  93.560  98.243  1.00  0.00           O  
ATOM   2149  CB  PRO   270     -31.868  91.495  96.011  1.00  0.00           C  
ATOM   2150  CG  PRO   270     -33.253  90.828  96.104  1.00  0.00           C  
ATOM   2151  CD  PRO   270     -33.112  89.816  97.251  1.00  0.00           C  
ATOM   2152  N   VAL   271     -32.808  92.928  98.753  1.00  0.00           N  
ATOM   2153  CA  VAL   271     -33.116  94.160  99.426  1.00  0.00           C  
ATOM   2154  C   VAL   271     -32.184  94.308 100.579  1.00  0.00           C  
ATOM   2155  O   VAL   271     -31.633  95.381 100.821  1.00  0.00           O  
ATOM   2156  CB  VAL   271     -34.509  94.178  99.972  1.00  0.00           C  
ATOM   2157  CG1 VAL   271     -34.694  95.466 100.792  1.00  0.00           C  
ATOM   2158  CG2 VAL   271     -35.496  94.032  98.800  1.00  0.00           C  
ATOM   2159  N   PHE   272     -31.969  93.202 101.310  1.00  0.00           N  
ATOM   2160  CA  PHE   272     -31.113  93.221 102.461  1.00  0.00           C  
ATOM   2161  C   PHE   272     -29.720  93.557 102.028  1.00  0.00           C  
ATOM   2162  O   PHE   272     -28.989  94.234 102.748  1.00  0.00           O  
ATOM   2163  CB  PHE   272     -31.063  91.884 103.218  1.00  0.00           C  
ATOM   2164  CG  PHE   272     -32.417  91.667 103.797  1.00  0.00           C  
ATOM   2165  CD1 PHE   272     -32.886  92.500 104.784  1.00  0.00           C  
ATOM   2166  CD2 PHE   272     -33.207  90.621 103.379  1.00  0.00           C  
ATOM   2167  CE1 PHE   272     -34.134  92.305 105.326  1.00  0.00           C  
ATOM   2168  CE2 PHE   272     -34.455  90.424 103.920  1.00  0.00           C  
ATOM   2169  CZ  PHE   272     -34.923  91.268 104.896  1.00  0.00           C  
ATOM   2170  N   SER   273     -29.304  93.063 100.849  1.00  0.00           N  
ATOM   2171  CA  SER   273     -27.970  93.323 100.378  1.00  0.00           C  
ATOM   2172  C   SER   273     -27.796  94.803 100.209  1.00  0.00           C  
ATOM   2173  O   SER   273     -26.762  95.364 100.568  1.00  0.00           O  
ATOM   2174  CB  SER   273     -27.675  92.661  99.020  1.00  0.00           C  
ATOM   2175  OG  SER   273     -27.679  91.247  99.152  1.00  0.00           O  
ATOM   2176  N   TRP   274     -28.819  95.474  99.660  1.00  0.00           N  
ATOM   2177  CA  TRP   274     -28.796  96.889  99.423  1.00  0.00           C  
ATOM   2178  C   TRP   274     -28.687  97.589 100.746  1.00  0.00           C  
ATOM   2179  O   TRP   274     -27.916  98.534 100.908  1.00  0.00           O  
ATOM   2180  CB  TRP   274     -30.108  97.301  98.729  1.00  0.00           C  
ATOM   2181  CG  TRP   274     -30.338  98.756  98.408  1.00  0.00           C  
ATOM   2182  CD1 TRP   274     -29.878  99.513  97.378  1.00  0.00           C  
ATOM   2183  CD2 TRP   274     -31.234  99.592  99.151  1.00  0.00           C  
ATOM   2184  CE2 TRP   274     -31.281 100.826  98.504  1.00  0.00           C  
ATOM   2185  CE3 TRP   274     -31.974  99.341 100.268  1.00  0.00           C  
ATOM   2186  NE1 TRP   274     -30.442 100.763  97.415  1.00  0.00           N  
ATOM   2187  CZ2 TRP   274     -32.078 101.833  98.966  1.00  0.00           C  
ATOM   2188  CZ3 TRP   274     -32.758 100.366 100.747  1.00  0.00           C  
ATOM   2189  CH2 TRP   274     -32.809 101.584 100.106  1.00  0.00           C  
ATOM   2190  N   MET   275     -29.458  97.117 101.739  1.00  0.00           N  
ATOM   2191  CA  MET   275     -29.513  97.702 103.049  1.00  0.00           C  
ATOM   2192  C   MET   275     -28.150  97.621 103.675  1.00  0.00           C  
ATOM   2193  O   MET   275     -27.653  98.599 104.233  1.00  0.00           O  
ATOM   2194  CB  MET   275     -30.450  96.869 103.940  1.00  0.00           C  
ATOM   2195  CG  MET   275     -31.045  97.563 105.162  1.00  0.00           C  
ATOM   2196  SD  MET   275     -32.486  98.609 104.797  1.00  0.00           S  
ATOM   2197  CE  MET   275     -31.566 100.166 104.686  1.00  0.00           C  
ATOM   2198  N   VAL   276     -27.501  96.443 103.579  1.00  0.00           N  
ATOM   2199  CA  VAL   276     -26.216  96.241 104.190  1.00  0.00           C  
ATOM   2200  C   VAL   276     -25.215  97.109 103.504  1.00  0.00           C  
ATOM   2201  O   VAL   276     -24.242  97.553 104.110  1.00  0.00           O  
ATOM   2202  CB  VAL   276     -25.731  94.815 104.143  1.00  0.00           C  
ATOM   2203  CG1 VAL   276     -25.299  94.465 102.712  1.00  0.00           C  
ATOM   2204  CG2 VAL   276     -24.616  94.634 105.187  1.00  0.00           C  
ATOM   2205  N   SER   277     -25.405  97.343 102.194  1.00  0.00           N  
ATOM   2206  CA  SER   277     -24.474  98.185 101.505  1.00  0.00           C  
ATOM   2207  C   SER   277     -24.553  99.556 102.102  1.00  0.00           C  
ATOM   2208  O   SER   277     -23.530 100.204 102.323  1.00  0.00           O  
ATOM   2209  CB  SER   277     -24.766  98.289 100.003  1.00  0.00           C  
ATOM   2210  OG  SER   277     -23.758  99.061  99.371  1.00  0.00           O  
ATOM   2211  N   LYS   278     -25.776 100.031 102.404  1.00  0.00           N  
ATOM   2212  CA  LYS   278     -25.921 101.341 102.975  1.00  0.00           C  
ATOM   2213  C   LYS   278     -25.245 101.382 104.309  1.00  0.00           C  
ATOM   2214  O   LYS   278     -24.573 102.357 104.638  1.00  0.00           O  
ATOM   2215  CB  LYS   278     -27.385 101.761 103.162  1.00  0.00           C  
ATOM   2216  CG  LYS   278     -28.039 102.055 101.816  1.00  0.00           C  
ATOM   2217  CD  LYS   278     -29.503 102.462 101.897  1.00  0.00           C  
ATOM   2218  CE  LYS   278     -29.989 103.101 100.601  1.00  0.00           C  
ATOM   2219  NZ  LYS   278     -31.213 103.889 100.855  1.00  0.00           N1+
ATOM   2220  N   CYS   279     -25.388 100.307 105.106  1.00  0.00           N  
ATOM   2221  CA  CYS   279     -24.796 100.280 106.416  1.00  0.00           C  
ATOM   2222  C   CYS   279     -23.319 100.434 106.285  1.00  0.00           C  
ATOM   2223  O   CYS   279     -22.694 101.195 107.022  1.00  0.00           O  
ATOM   2224  CB  CYS   279     -25.000  98.950 107.155  1.00  0.00           C  
ATOM   2225  SG  CYS   279     -26.709  98.642 107.673  1.00  0.00           S  
ATOM   2226  N   HIS   280     -22.726  99.714 105.321  1.00  0.00           N  
ATOM   2227  CA  HIS   280     -21.303  99.732 105.166  1.00  0.00           C  
ATOM   2228  C   HIS   280     -20.862 101.113 104.805  1.00  0.00           C  
ATOM   2229  O   HIS   280     -19.808 101.568 105.248  1.00  0.00           O  
ATOM   2230  CB  HIS   280     -20.799  98.778 104.070  1.00  0.00           C  
ATOM   2231  CG  HIS   280     -19.304  98.646 104.063  1.00  0.00           C  
ATOM   2232  CD2 HIS   280     -18.360  99.529 103.645  1.00  0.00           C  
ATOM   2233  ND1 HIS   280     -18.612  97.545 104.518  1.00  0.00           N  
ATOM   2234  CE1 HIS   280     -17.294  97.815 104.351  1.00  0.00           C  
ATOM   2235  NE2 HIS   280     -17.091  99.007 103.823  1.00  0.00           N  
ATOM   2236  N   GLN   281     -21.663 101.816 103.983  1.00  0.00           N  
ATOM   2237  CA  GLN   281     -21.332 103.142 103.550  1.00  0.00           C  
ATOM   2238  C   GLN   281     -21.304 104.022 104.747  1.00  0.00           C  
ATOM   2239  O   GLN   281     -21.509 103.572 105.865  1.00  0.00           O  
ATOM   2240  CB  GLN   281     -22.363 103.728 102.577  1.00  0.00           C  
ATOM   2241  CG  GLN   281     -22.450 102.958 101.261  1.00  0.00           C  
ATOM   2242  CD  GLN   281     -23.679 103.461 100.525  1.00  0.00           C  
ATOM   2243  NE2 GLN   281     -23.470 104.403  99.569  1.00  0.00           N  
ATOM   2244  OE1 GLN   281     -24.798 103.033 100.799  1.00  0.00           O  
ATOM   2245  N   GLU   282     -20.931 105.293 104.559  1.00  0.00           N  
ATOM   2246  CA  GLU   282     -20.952 106.239 105.630  1.00  0.00           C  
ATOM   2247  C   GLU   282     -22.365 106.574 105.940  1.00  0.00           C  
ATOM   2248  O   GLU   282     -22.670 106.863 107.095  1.00  0.00           O  
ATOM   2249  CB  GLU   282     -20.215 107.534 105.266  1.00  0.00           C  
ATOM   2250  CG  GLU   282     -20.761 108.196 104.001  1.00  0.00           C  
ATOM   2251  CD  GLU   282     -19.799 109.298 103.584  1.00  0.00           C  
ATOM   2252  OE1 GLU   282     -18.680 109.361 104.160  1.00  0.00           O  
ATOM   2253  OE2 GLU   282     -20.173 110.089 102.680  1.00  0.00           O1-
ATOM   2254  N   LEU   283     -23.260 106.523 104.923  1.00  0.00           N  
ATOM   2255  CA  LEU   283     -24.617 106.934 105.160  1.00  0.00           C  
ATOM   2256  C   LEU   283     -25.178 106.152 106.312  1.00  0.00           C  
ATOM   2257  O   LEU   283     -25.773 106.719 107.228  1.00  0.00           O  
ATOM   2258  CB  LEU   283     -25.542 106.692 103.958  1.00  0.00           C  
ATOM   2259  CG  LEU   283     -26.996 107.119 104.234  1.00  0.00           C  
ATOM   2260  CD1 LEU   283     -27.094 108.624 104.530  1.00  0.00           C  
ATOM   2261  CD2 LEU   283     -27.934 106.667 103.106  1.00  0.00           C  
ATOM   2262  N   LEU   284     -24.955 104.831 106.340  1.00  0.00           N  
ATOM   2263  CA  LEU   284     -25.549 104.081 107.400  1.00  0.00           C  
ATOM   2264  C   LEU   284     -24.468 103.794 108.423  1.00  0.00           C  
ATOM   2265  O   LEU   284     -24.595 102.934 109.286  1.00  0.00           O  
ATOM   2266  CB  LEU   284     -26.175 102.810 106.813  1.00  0.00           C  
ATOM   2267  CG  LEU   284     -27.301 102.104 107.583  1.00  0.00           C  
ATOM   2268  CD1 LEU   284     -26.860 101.456 108.899  1.00  0.00           C  
ATOM   2269  CD2 LEU   284     -28.492 103.056 107.726  1.00  0.00           C  
ATOM   2270  N   LEU   285     -23.348 104.535 108.355  1.00  0.00           N  
ATOM   2271  CA  LEU   285     -22.312 104.545 109.355  1.00  0.00           C  
ATOM   2272  C   LEU   285     -21.920 103.196 109.908  1.00  0.00           C  
ATOM   2273  O   LEU   285     -22.055 102.952 111.108  1.00  0.00           O  
ATOM   2274  CB  LEU   285     -22.663 105.470 110.527  1.00  0.00           C  
ATOM   2275  CG  LEU   285     -21.525 105.634 111.539  1.00  0.00           C  
ATOM   2276  CD1 LEU   285     -20.316 106.347 110.917  1.00  0.00           C  
ATOM   2277  CD2 LEU   285     -22.022 106.345 112.801  1.00  0.00           C  
ATOM   2278  N   GLN   286     -21.418 102.255 109.085  1.00  0.00           N  
ATOM   2279  CA  GLN   286     -20.972 101.057 109.737  1.00  0.00           C  
ATOM   2280  C   GLN   286     -19.645 100.666 109.179  1.00  0.00           C  
ATOM   2281  O   GLN   286     -19.568  99.806 108.306  1.00  0.00           O  
ATOM   2282  CB  GLN   286     -21.861  99.822 109.509  1.00  0.00           C  
ATOM   2283  CG  GLN   286     -23.244  99.862 110.154  1.00  0.00           C  
ATOM   2284  CD  GLN   286     -23.894  98.519 109.846  1.00  0.00           C  
ATOM   2285  NE2 GLN   286     -25.186  98.357 110.234  1.00  0.00           N  
ATOM   2286  OE1 GLN   286     -23.266  97.639 109.260  1.00  0.00           O  
ATOM   2287  N   GLU   287     -18.552 101.233 109.715  1.00  0.00           N  
ATOM   2288  CA  GLU   287     -17.249 100.851 109.256  1.00  0.00           C  
ATOM   2289  C   GLU   287     -17.185  99.398 109.571  1.00  0.00           C  
ATOM   2290  O   GLU   287     -16.615  98.593 108.835  1.00  0.00           O  
ATOM   2291  CB  GLU   287     -16.136 101.539 110.057  1.00  0.00           C  
ATOM   2292  CG  GLU   287     -16.159 103.059 109.922  1.00  0.00           C  
ATOM   2293  CD  GLU   287     -15.188 103.634 110.940  1.00  0.00           C  
ATOM   2294  OE1 GLU   287     -15.103 103.070 112.063  1.00  0.00           O  
ATOM   2295  OE2 GLU   287     -14.516 104.648 110.609  1.00  0.00           O1-
ATOM   2296  N   GLY   288     -17.801  99.047 110.708  1.00  0.00           N  
ATOM   2297  CA  GLY   288     -17.920  97.680 111.097  1.00  0.00           C  
ATOM   2298  C   GLY   288     -19.263  97.574 111.741  1.00  0.00           C  
ATOM   2299  O   GLY   288     -19.683  98.479 112.460  1.00  0.00           O  
ATOM   2300  N   GLY   289     -19.978  96.458 111.497  1.00  0.00           N  
ATOM   2301  CA  GLY   289     -21.280  96.304 112.074  1.00  0.00           C  
ATOM   2302  C   GLY   289     -21.544  94.839 112.222  1.00  0.00           C  
ATOM   2303  O   GLY   289     -20.974  94.019 111.504  1.00  0.00           O  
ATOM   2304  N   SER   290     -22.425  94.460 113.171  1.00  0.00           N  
ATOM   2305  CA  SER   290     -22.681  93.057 113.332  1.00  0.00           C  
ATOM   2306  C   SER   290     -24.161  92.803 113.395  1.00  0.00           C  
ATOM   2307  O   SER   290     -24.803  93.103 114.401  1.00  0.00           O  
ATOM   2308  CB  SER   290     -22.058  92.485 114.618  1.00  0.00           C  
ATOM   2309  OG  SER   290     -22.337  91.098 114.732  1.00  0.00           O  
ATOM   2310  N   PRO   291     -24.740  92.340 112.312  1.00  0.00           N  
ATOM   2311  CA  PRO   291     -26.132  91.954 112.398  1.00  0.00           C  
ATOM   2312  C   PRO   291     -26.361  90.472 112.510  1.00  0.00           C  
ATOM   2313  O   PRO   291     -25.931  89.737 111.622  1.00  0.00           O  
ATOM   2314  CB  PRO   291     -26.832  92.571 111.188  1.00  0.00           C  
ATOM   2315  CG  PRO   291     -25.696  92.773 110.174  1.00  0.00           C  
ATOM   2316  CD  PRO   291     -24.464  93.023 111.058  1.00  0.00           C  
ATOM   2317  N   LYS   292     -27.056  90.014 113.568  1.00  0.00           N  
ATOM   2318  CA  LYS   292     -27.438  88.637 113.737  1.00  0.00           C  
ATOM   2319  C   LYS   292     -28.664  88.318 112.917  1.00  0.00           C  
ATOM   2320  O   LYS   292     -28.740  87.274 112.270  1.00  0.00           O  
ATOM   2321  CB  LYS   292     -27.803  88.327 115.196  1.00  0.00           C  
ATOM   2322  CG  LYS   292     -27.848  86.836 115.529  1.00  0.00           C  
ATOM   2323  CD  LYS   292     -26.472  86.213 115.776  1.00  0.00           C  
ATOM   2324  CE  LYS   292     -25.982  86.398 117.215  1.00  0.00           C  
ATOM   2325  NZ  LYS   292     -24.711  85.666 117.422  1.00  0.00           N1+
ATOM   2326  N   THR   293     -29.674  89.220 112.935  1.00  0.00           N  
ATOM   2327  CA  THR   293     -30.932  88.945 112.287  1.00  0.00           C  
ATOM   2328  C   THR   293     -31.304  90.110 111.423  1.00  0.00           C  
ATOM   2329  O   THR   293     -30.681  91.169 111.479  1.00  0.00           O  
ATOM   2330  CB  THR   293     -32.071  88.712 113.240  1.00  0.00           C  
ATOM   2331  CG2 THR   293     -31.705  87.543 114.171  1.00  0.00           C  
ATOM   2332  OG1 THR   293     -32.328  89.882 114.001  1.00  0.00           O  
ATOM   2333  N   THR   294     -32.352  89.923 110.591  1.00  0.00           N  
ATOM   2334  CA  THR   294     -32.817  90.926 109.677  1.00  0.00           C  
ATOM   2335  C   THR   294     -33.309  92.098 110.464  1.00  0.00           C  
ATOM   2336  O   THR   294     -33.189  93.247 110.039  1.00  0.00           O  
ATOM   2337  CB  THR   294     -33.931  90.447 108.789  1.00  0.00           C  
ATOM   2338  CG2 THR   294     -33.432  89.238 107.976  1.00  0.00           C  
ATOM   2339  OG1 THR   294     -35.062  90.082 109.564  1.00  0.00           O  
ATOM   2340  N   THR   295     -33.902  91.830 111.638  1.00  0.00           N  
ATOM   2341  CA  THR   295     -34.408  92.883 112.467  1.00  0.00           C  
ATOM   2342  C   THR   295     -33.258  93.743 112.883  1.00  0.00           C  
ATOM   2343  O   THR   295     -33.373  94.966 112.930  1.00  0.00           O  
ATOM   2344  CB  THR   295     -35.056  92.357 113.715  1.00  0.00           C  
ATOM   2345  CG2 THR   295     -35.604  93.543 114.525  1.00  0.00           C  
ATOM   2346  OG1 THR   295     -36.113  91.468 113.385  1.00  0.00           O  
ATOM   2347  N   ASP   296     -32.114  93.115 113.211  1.00  0.00           N  
ATOM   2348  CA  ASP   296     -30.953  93.846 113.630  1.00  0.00           C  
ATOM   2349  C   ASP   296     -30.466  94.665 112.483  1.00  0.00           C  
ATOM   2350  O   ASP   296     -29.990  95.781 112.670  1.00  0.00           O  
ATOM   2351  CB  ASP   296     -29.795  92.930 114.058  1.00  0.00           C  
ATOM   2352  CG  ASP   296     -30.181  92.278 115.375  1.00  0.00           C  
ATOM   2353  OD1 ASP   296     -30.187  92.990 116.413  1.00  0.00           O  
ATOM   2354  OD2 ASP   296     -30.474  91.054 115.360  1.00  0.00           O1-
ATOM   2355  N   MET   297     -30.544  94.127 111.254  1.00  0.00           N  
ATOM   2356  CA  MET   297     -30.030  94.890 110.159  1.00  0.00           C  
ATOM   2357  C   MET   297     -30.836  96.142 109.990  1.00  0.00           C  
ATOM   2358  O   MET   297     -30.284  97.226 109.808  1.00  0.00           O  
ATOM   2359  CB  MET   297     -30.012  94.127 108.830  1.00  0.00           C  
ATOM   2360  CG  MET   297     -29.136  94.827 107.790  1.00  0.00           C  
ATOM   2361  SD  MET   297     -28.714  93.806 106.353  1.00  0.00           S  
ATOM   2362  CE  MET   297     -27.602  92.688 107.255  1.00  0.00           C  
ATOM   2363  N   TYR   298     -32.175  96.034 110.076  1.00  0.00           N  
ATOM   2364  CA  TYR   298     -33.004  97.198 109.932  1.00  0.00           C  
ATOM   2365  C   TYR   298     -32.716  98.139 111.053  1.00  0.00           C  
ATOM   2366  O   TYR   298     -32.735  99.356 110.872  1.00  0.00           O  
ATOM   2367  CB  TYR   298     -34.515  96.912 109.898  1.00  0.00           C  
ATOM   2368  CG  TYR   298     -34.780  96.432 108.518  1.00  0.00           C  
ATOM   2369  CD1 TYR   298     -34.586  95.116 108.181  1.00  0.00           C  
ATOM   2370  CD2 TYR   298     -35.211  97.319 107.556  1.00  0.00           C  
ATOM   2371  CE1 TYR   298     -34.823  94.694 106.898  1.00  0.00           C  
ATOM   2372  CE2 TYR   298     -35.450  96.897 106.270  1.00  0.00           C  
ATOM   2373  CZ  TYR   298     -35.254  95.577 105.938  1.00  0.00           C  
ATOM   2374  OH  TYR   298     -35.491  95.128 104.621  1.00  0.00           O  
ATOM   2375  N   LEU   299     -32.460  97.591 112.252  1.00  0.00           N  
ATOM   2376  CA  LEU   299     -32.213  98.378 113.425  1.00  0.00           C  
ATOM   2377  C   LEU   299     -30.978  99.200 113.198  1.00  0.00           C  
ATOM   2378  O   LEU   299     -30.972 100.403 113.459  1.00  0.00           O  
ATOM   2379  CB  LEU   299     -31.919  97.465 114.637  1.00  0.00           C  
ATOM   2380  CG  LEU   299     -32.035  98.121 116.029  1.00  0.00           C  
ATOM   2381  CD1 LEU   299     -31.263  99.438 116.121  1.00  0.00           C  
ATOM   2382  CD2 LEU   299     -33.497  98.242 116.478  1.00  0.00           C  
ATOM   2383  N   LEU   300     -29.891  98.577 112.690  1.00  0.00           N  
ATOM   2384  CA  LEU   300     -28.684  99.330 112.503  1.00  0.00           C  
ATOM   2385  C   LEU   300     -28.905 100.389 111.472  1.00  0.00           C  
ATOM   2386  O   LEU   300     -28.394 101.501 111.594  1.00  0.00           O  
ATOM   2387  CB  LEU   300     -27.422  98.518 112.152  1.00  0.00           C  
ATOM   2388  CG  LEU   300     -26.813  97.794 113.375  1.00  0.00           C  
ATOM   2389  CD1 LEU   300     -27.620  96.561 113.792  1.00  0.00           C  
ATOM   2390  CD2 LEU   300     -25.318  97.510 113.186  1.00  0.00           C  
ATOM   2391  N   ILE   301     -29.687 100.073 110.429  1.00  0.00           N  
ATOM   2392  CA  ILE   301     -29.977 101.009 109.381  1.00  0.00           C  
ATOM   2393  C   ILE   301     -30.667 102.197 109.991  1.00  0.00           C  
ATOM   2394  O   ILE   301     -30.285 103.344 109.768  1.00  0.00           O  
ATOM   2395  CB  ILE   301     -30.953 100.387 108.417  1.00  0.00           C  
ATOM   2396  CG1 ILE   301     -30.294  99.273 107.593  1.00  0.00           C  
ATOM   2397  CG2 ILE   301     -31.609 101.486 107.578  1.00  0.00           C  
ATOM   2398  CD1 ILE   301     -29.316  99.796 106.547  1.00  0.00           C  
ATOM   2399  N   LEU   302     -31.693 101.948 110.820  1.00  0.00           N  
ATOM   2400  CA  LEU   302     -32.483 102.999 111.398  1.00  0.00           C  
ATOM   2401  C   LEU   302     -31.651 103.873 112.281  1.00  0.00           C  
ATOM   2402  O   LEU   302     -31.674 105.097 112.155  1.00  0.00           O  
ATOM   2403  CB  LEU   302     -33.622 102.427 112.266  1.00  0.00           C  
ATOM   2404  CG  LEU   302     -34.430 103.491 113.029  1.00  0.00           C  
ATOM   2405  CD1 LEU   302     -35.119 104.465 112.070  1.00  0.00           C  
ATOM   2406  CD2 LEU   302     -35.392 102.844 114.040  1.00  0.00           C  
ATOM   2407  N   GLN   303     -30.864 103.261 113.182  1.00  0.00           N  
ATOM   2408  CA  GLN   303     -30.112 104.027 114.131  1.00  0.00           C  
ATOM   2409  C   GLN   303     -29.108 104.856 113.416  1.00  0.00           C  
ATOM   2410  O   GLN   303     -28.873 106.013 113.758  1.00  0.00           O  
ATOM   2411  CB  GLN   303     -29.387 103.155 115.168  1.00  0.00           C  
ATOM   2412  CG  GLN   303     -30.352 102.421 116.103  1.00  0.00           C  
ATOM   2413  CD  GLN   303     -29.526 101.723 117.169  1.00  0.00           C  
ATOM   2414  NE2 GLN   303     -28.758 100.677 116.763  1.00  0.00           N  
ATOM   2415  OE1 GLN   303     -29.553 102.112 118.335  1.00  0.00           O  
ATOM   2416  N   HIS   304     -28.483 104.272 112.389  1.00  0.00           N  
ATOM   2417  CA  HIS   304     -27.471 104.969 111.668  1.00  0.00           C  
ATOM   2418  C   HIS   304     -28.073 106.126 110.922  1.00  0.00           C  
ATOM   2419  O   HIS   304     -27.464 107.192 110.842  1.00  0.00           O  
ATOM   2420  CB  HIS   304     -26.668 104.007 110.799  1.00  0.00           C  
ATOM   2421  CG  HIS   304     -25.882 103.110 111.718  1.00  0.00           C  
ATOM   2422  CD2 HIS   304     -25.270 103.397 112.901  1.00  0.00           C  
ATOM   2423  ND1 HIS   304     -25.592 101.789 111.460  1.00  0.00           N  
ATOM   2424  CE1 HIS   304     -24.825 101.346 112.487  1.00  0.00           C  
ATOM   2425  NE2 HIS   304     -24.603 102.286 113.387  1.00  0.00           N  
ATOM   2426  N   PHE   305     -29.297 105.976 110.372  1.00  0.00           N  
ATOM   2427  CA  PHE   305     -29.886 107.085 109.674  1.00  0.00           C  
ATOM   2428  C   PHE   305     -30.111 108.224 110.617  1.00  0.00           C  
ATOM   2429  O   PHE   305     -29.834 109.376 110.286  1.00  0.00           O  
ATOM   2430  CB  PHE   305     -31.240 106.799 108.993  1.00  0.00           C  
ATOM   2431  CG  PHE   305     -30.985 106.081 107.712  1.00  0.00           C  
ATOM   2432  CD1 PHE   305     -30.510 106.770 106.619  1.00  0.00           C  
ATOM   2433  CD2 PHE   305     -31.197 104.729 107.589  1.00  0.00           C  
ATOM   2434  CE1 PHE   305     -30.261 106.131 105.426  1.00  0.00           C  
ATOM   2435  CE2 PHE   305     -30.950 104.089 106.396  1.00  0.00           C  
ATOM   2436  CZ  PHE   305     -30.481 104.783 105.310  1.00  0.00           C  
ATOM   2437  N   LEU   306     -30.630 107.943 111.824  1.00  0.00           N  
ATOM   2438  CA  LEU   306     -30.893 109.024 112.724  1.00  0.00           C  
ATOM   2439  C   LEU   306     -29.598 109.671 113.106  1.00  0.00           C  
ATOM   2440  O   LEU   306     -29.529 110.893 113.240  1.00  0.00           O  
ATOM   2441  CB  LEU   306     -31.614 108.609 114.016  1.00  0.00           C  
ATOM   2442  CG  LEU   306     -31.905 109.806 114.945  1.00  0.00           C  
ATOM   2443  CD1 LEU   306     -32.838 110.823 114.268  1.00  0.00           C  
ATOM   2444  CD2 LEU   306     -32.439 109.339 116.307  1.00  0.00           C  
ATOM   2445  N   LEU   307     -28.532 108.869 113.283  1.00  0.00           N  
ATOM   2446  CA  LEU   307     -27.283 109.402 113.750  1.00  0.00           C  
ATOM   2447  C   LEU   307     -26.769 110.416 112.773  1.00  0.00           C  
ATOM   2448  O   LEU   307     -26.420 111.529 113.160  1.00  0.00           O  
ATOM   2449  CB  LEU   307     -26.217 108.295 113.909  1.00  0.00           C  
ATOM   2450  CG  LEU   307     -24.911 108.669 114.648  1.00  0.00           C  
ATOM   2451  CD1 LEU   307     -23.980 107.450 114.707  1.00  0.00           C  
ATOM   2452  CD2 LEU   307     -24.188 109.897 114.068  1.00  0.00           C  
ATOM   2453  N   HIS   308     -26.694 110.057 111.478  1.00  0.00           N  
ATOM   2454  CA  HIS   308     -26.132 110.941 110.490  1.00  0.00           C  
ATOM   2455  C   HIS   308     -27.039 112.119 110.235  1.00  0.00           C  
ATOM   2456  O   HIS   308     -26.603 113.269 110.227  1.00  0.00           O  
ATOM   2457  CB  HIS   308     -25.900 110.196 109.159  1.00  0.00           C  
ATOM   2458  CG  HIS   308     -25.001 110.895 108.182  1.00  0.00           C  
ATOM   2459  CD2 HIS   308     -25.236 111.301 106.904  1.00  0.00           C  
ATOM   2460  ND1 HIS   308     -23.685 111.208 108.438  1.00  0.00           N  
ATOM   2461  CE1 HIS   308     -23.191 111.780 107.311  1.00  0.00           C  
ATOM   2462  NE2 HIS   308     -24.096 111.858 106.352  1.00  0.00           N  
ATOM   2463  N   ALA   309     -28.333 111.815 110.020  1.00  0.00           N  
ATOM   2464  CA  ALA   309     -29.447 112.647 109.632  1.00  0.00           C  
ATOM   2465  C   ALA   309     -29.936 113.618 110.665  1.00  0.00           C  
ATOM   2466  O   ALA   309     -30.635 114.570 110.326  1.00  0.00           O  
ATOM   2467  CB  ALA   309     -30.668 111.825 109.191  1.00  0.00           C  
ATOM   2468  N   THR   310     -29.680 113.368 111.956  1.00  0.00           N  
ATOM   2469  CA  THR   310     -30.282 114.152 112.997  1.00  0.00           C  
ATOM   2470  C   THR   310     -29.935 115.628 112.950  1.00  0.00           C  
ATOM   2471  O   THR   310     -30.788 116.422 113.344  1.00  0.00           O  
ATOM   2472  CB  THR   310     -30.035 113.605 114.374  1.00  0.00           C  
ATOM   2473  CG2 THR   310     -28.614 113.941 114.843  1.00  0.00           C  
ATOM   2474  OG1 THR   310     -30.976 114.160 115.276  1.00  0.00           O  
ATOM   2475  N   PRO   311     -28.787 116.096 112.531  1.00  0.00           N  
ATOM   2476  CA  PRO   311     -28.518 117.511 112.542  1.00  0.00           C  
ATOM   2477  C   PRO   311     -29.409 118.354 111.678  1.00  0.00           C  
ATOM   2478  O   PRO   311     -29.562 119.532 111.996  1.00  0.00           O  
ATOM   2479  CB  PRO   311     -27.027 117.669 112.211  1.00  0.00           C  
ATOM   2480  CG  PRO   311     -26.594 116.289 111.684  1.00  0.00           C  
ATOM   2481  CD  PRO   311     -27.572 115.313 112.361  1.00  0.00           C  
ATOM   2482  N   PRO   312     -29.978 117.830 110.634  1.00  0.00           N  
ATOM   2483  CA  PRO   312     -30.839 118.641 109.826  1.00  0.00           C  
ATOM   2484  C   PRO   312     -32.066 119.160 110.510  1.00  0.00           C  
ATOM   2485  O   PRO   312     -32.627 120.139 110.026  1.00  0.00           O  
ATOM   2486  CB  PRO   312     -31.083 117.833 108.556  1.00  0.00           C  
ATOM   2487  CG  PRO   312     -29.757 117.068 108.382  1.00  0.00           C  
ATOM   2488  CD  PRO   312     -29.200 116.922 109.811  1.00  0.00           C  
ATOM   2489  N   ASP   313     -32.531 118.536 111.606  1.00  0.00           N  
ATOM   2490  CA  ASP   313     -33.709 119.071 112.238  1.00  0.00           C  
ATOM   2491  C   ASP   313     -33.260 119.974 113.346  1.00  0.00           C  
ATOM   2492  O   ASP   313     -32.517 119.557 114.235  1.00  0.00           O  
ATOM   2493  CB  ASP   313     -34.624 118.000 112.861  1.00  0.00           C  
ATOM   2494  CG  ASP   313     -35.926 118.671 113.281  1.00  0.00           C  
ATOM   2495  OD1 ASP   313     -36.007 119.924 113.176  1.00  0.00           O  
ATOM   2496  OD2 ASP   313     -36.855 117.937 113.714  1.00  0.00           O1-
ATOM   2497  N   SER   314     -33.656 121.264 113.314  1.00  0.00           N  
ATOM   2498  CA  SER   314     -33.230 122.074 114.416  1.00  0.00           C  
ATOM   2499  C   SER   314     -34.269 123.102 114.759  1.00  0.00           C  
ATOM   2500  O   SER   314     -33.950 124.283 114.845  1.00  0.00           O  
ATOM   2501  CB  SER   314     -31.919 122.828 114.135  1.00  0.00           C  
ATOM   2502  OG  SER   314     -32.110 123.778 113.098  1.00  0.00           O  
ATOM   2503  N   ALA   315     -35.551 122.722 114.907  1.00  0.00           N  
ATOM   2504  CA  ALA   315     -36.535 123.674 115.357  1.00  0.00           C  
ATOM   2505  C   ALA   315     -36.405 123.905 116.832  1.00  0.00           C  
ATOM   2506  O   ALA   315     -36.441 125.040 117.304  1.00  0.00           O  
ATOM   2507  CB  ALA   315     -37.980 123.209 115.100  1.00  0.00           C  
ATOM   2508  N   SER   316     -36.262 122.797 117.590  1.00  0.00           N  
ATOM   2509  CA  SER   316     -36.264 122.791 119.029  1.00  0.00           C  
ATOM   2510  C   SER   316     -34.946 123.208 119.623  1.00  0.00           C  
ATOM   2511  O   SER   316     -34.816 123.297 120.842  1.00  0.00           O  
ATOM   2512  CB  SER   316     -36.629 121.424 119.638  1.00  0.00           C  
ATOM   2513  OG  SER   316     -35.630 120.463 119.335  1.00  0.00           O  
ATOM   2514  N   GLN   317     -33.953 123.525 118.784  1.00  0.00           N  
ATOM   2515  CA  GLN   317     -32.578 123.746 119.155  1.00  0.00           C  
ATOM   2516  C   GLN   317     -32.379 124.874 120.144  1.00  0.00           C  
ATOM   2517  O   GLN   317     -31.389 124.882 120.873  1.00  0.00           O  
ATOM   2518  CB  GLN   317     -31.706 124.055 117.923  1.00  0.00           C  
ATOM   2519  CG  GLN   317     -30.206 123.942 118.189  1.00  0.00           C  
ATOM   2520  CD  GLN   317     -29.809 122.480 118.026  1.00  0.00           C  
ATOM   2521  NE2 GLN   317     -28.512 122.171 118.293  1.00  0.00           N  
ATOM   2522  OE1 GLN   317     -30.626 121.636 117.663  1.00  0.00           O  
ATOM   2523  N   GLY   318     -33.271 125.880 120.167  1.00  0.00           N  
ATOM   2524  CA  GLY   318     -33.159 126.997 121.070  1.00  0.00           C  
ATOM   2525  C   GLY   318     -33.213 126.570 122.508  1.00  0.00           C  
ATOM   2526  O   GLY   318     -32.554 127.168 123.356  1.00  0.00           O  
ATOM   2527  N   LEU   319     -34.013 125.534 122.814  1.00  0.00           N  
ATOM   2528  CA  LEU   319     -34.281 125.061 124.149  1.00  0.00           C  
ATOM   2529  C   LEU   319     -33.032 124.532 124.783  1.00  0.00           C  
ATOM   2530  O   LEU   319     -32.071 124.168 124.110  1.00  0.00           O  
ATOM   2531  CB  LEU   319     -35.233 123.851 124.173  1.00  0.00           C  
ATOM   2532  CG  LEU   319     -36.591 124.076 123.492  1.00  0.00           C  
ATOM   2533  CD1 LEU   319     -37.460 122.809 123.569  1.00  0.00           C  
ATOM   2534  CD2 LEU   319     -37.292 125.323 124.049  1.00  0.00           C  
ATOM   2535  N   GLY   320     -33.019 124.488 126.133  1.00  0.00           N  
ATOM   2536  CA  GLY   320     -31.892 123.920 126.809  1.00  0.00           C  
ATOM   2537  C   GLY   320     -31.907 122.473 126.434  1.00  0.00           C  
ATOM   2538  O   GLY   320     -32.965 121.897 126.179  1.00  0.00           O  
ATOM   2539  N   PRO   321     -30.756 121.864 126.435  1.00  0.00           N  
ATOM   2540  CA  PRO   321     -30.633 120.481 126.063  1.00  0.00           C  
ATOM   2541  C   PRO   321     -31.589 119.570 126.766  1.00  0.00           C  
ATOM   2542  O   PRO   321     -32.050 118.615 126.144  1.00  0.00           O  
ATOM   2543  CB  PRO   321     -29.191 120.099 126.381  1.00  0.00           C  
ATOM   2544  CG  PRO   321     -28.845 121.017 127.567  1.00  0.00           C  
ATOM   2545  CD  PRO   321     -29.672 122.290 127.305  1.00  0.00           C  
ATOM   2546  N   SER   322     -31.904 119.820 128.047  1.00  0.00           N  
ATOM   2547  CA  SER   322     -32.748 118.889 128.735  1.00  0.00           C  
ATOM   2548  C   SER   322     -34.078 118.820 128.045  1.00  0.00           C  
ATOM   2549  O   SER   322     -34.637 117.739 127.873  1.00  0.00           O  
ATOM   2550  CB  SER   322     -32.998 119.281 130.202  1.00  0.00           C  
ATOM   2551  OG  SER   322     -33.747 120.484 130.275  1.00  0.00           O  
ATOM   2552  N   LEU   323     -34.625 119.988 127.658  1.00  0.00           N  
ATOM   2553  CA  LEU   323     -35.906 120.141 127.015  1.00  0.00           C  
ATOM   2554  C   LEU   323     -35.903 119.679 125.590  1.00  0.00           C  
ATOM   2555  O   LEU   323     -36.962 119.376 125.044  1.00  0.00           O  
ATOM   2556  CB  LEU   323     -36.434 121.583 127.062  1.00  0.00           C  
ATOM   2557  CG  LEU   323     -36.748 122.034 128.500  1.00  0.00           C  
ATOM   2558  CD1 LEU   323     -37.305 123.464 128.536  1.00  0.00           C  
ATOM   2559  CD2 LEU   323     -37.658 121.019 129.208  1.00  0.00           C  
ATOM   2560  N   LEU   324     -34.737 119.667 124.916  1.00  0.00           N  
ATOM   2561  CA  LEU   324     -34.736 119.334 123.518  1.00  0.00           C  
ATOM   2562  C   LEU   324     -35.117 117.898 123.364  1.00  0.00           C  
ATOM   2563  O   LEU   324     -34.243 117.034 123.346  1.00  0.00           O  
ATOM   2564  CB  LEU   324     -33.342 119.400 122.863  1.00  0.00           C  
ATOM   2565  CG  LEU   324     -32.568 120.715 123.070  1.00  0.00           C  
ATOM   2566  CD1 LEU   324     -31.244 120.719 122.284  1.00  0.00           C  
ATOM   2567  CD2 LEU   324     -33.443 121.938 122.781  1.00  0.00           C  
ATOM   2568  N   ARG   325     -36.422 117.596 123.219  1.00  0.00           N  
ATOM   2569  CA  ARG   325     -36.781 116.225 123.040  1.00  0.00           C  
ATOM   2570  C   ARG   325     -37.967 116.164 122.135  1.00  0.00           C  
ATOM   2571  O   ARG   325     -38.731 115.212 122.217  1.00  0.00           O  
ATOM   2572  CB  ARG   325     -37.200 115.541 124.353  1.00  0.00           C  
ATOM   2573  CG  ARG   325     -36.064 115.382 125.368  1.00  0.00           C  
ATOM   2574  CD  ARG   325     -35.009 114.355 124.950  1.00  0.00           C  
ATOM   2575  NE  ARG   325     -34.047 114.199 126.079  1.00  0.00           N  
ATOM   2576  CZ  ARG   325     -32.937 114.991 126.165  1.00  0.00           C  
ATOM   2577  NH1 ARG   325     -32.710 115.968 125.241  1.00  0.00           N1+
ATOM   2578  NH2 ARG   325     -32.043 114.800 127.179  1.00  0.00           N  
ATOM   2579  N   GLY   326     -38.147 117.162 121.247  1.00  0.00           N  
ATOM   2580  CA  GLY   326     -39.248 117.205 120.316  1.00  0.00           C  
ATOM   2581  C   GLY   326     -39.074 116.123 119.302  1.00  0.00           C  
ATOM   2582  O   GLY   326     -40.036 115.589 118.746  1.00  0.00           O  
ATOM   2583  N   ARG   327     -37.805 115.807 119.005  1.00  0.00           N  
ATOM   2584  CA  ARG   327     -37.506 114.840 117.999  1.00  0.00           C  
ATOM   2585  C   ARG   327     -38.084 113.518 118.381  1.00  0.00           C  
ATOM   2586  O   ARG   327     -38.525 112.771 117.511  1.00  0.00           O  
ATOM   2587  CB  ARG   327     -36.005 114.671 117.724  1.00  0.00           C  
ATOM   2588  CG  ARG   327     -35.461 115.782 116.826  1.00  0.00           C  
ATOM   2589  CD  ARG   327     -34.027 115.552 116.347  1.00  0.00           C  
ATOM   2590  NE  ARG   327     -33.132 115.793 117.510  1.00  0.00           N  
ATOM   2591  CZ  ARG   327     -32.068 116.641 117.386  1.00  0.00           C  
ATOM   2592  NH1 ARG   327     -31.818 117.244 116.187  1.00  0.00           N1+
ATOM   2593  NH2 ARG   327     -31.258 116.888 118.455  1.00  0.00           N  
ATOM   2594  N   LEU   328     -38.097 113.184 119.685  1.00  0.00           N  
ATOM   2595  CA  LEU   328     -38.619 111.914 120.082  1.00  0.00           C  
ATOM   2596  C   LEU   328     -40.061 111.833 119.688  1.00  0.00           C  
ATOM   2597  O   LEU   328     -40.485 110.797 119.182  1.00  0.00           O  
ATOM   2598  CB  LEU   328     -38.520 111.653 121.599  1.00  0.00           C  
ATOM   2599  CG  LEU   328     -37.064 111.556 122.085  1.00  0.00           C  
ATOM   2600  CD1 LEU   328     -36.342 112.905 121.952  1.00  0.00           C  
ATOM   2601  CD2 LEU   328     -36.983 110.956 123.495  1.00  0.00           C  
ATOM   2602  N   PRO   329     -40.845 112.861 119.888  1.00  0.00           N  
ATOM   2603  CA  PRO   329     -42.209 112.751 119.477  1.00  0.00           C  
ATOM   2604  C   PRO   329     -42.321 112.629 117.998  1.00  0.00           C  
ATOM   2605  O   PRO   329     -43.313 112.080 117.523  1.00  0.00           O  
ATOM   2606  CB  PRO   329     -42.943 113.931 120.109  1.00  0.00           C  
ATOM   2607  CG  PRO   329     -42.169 114.144 121.420  1.00  0.00           C  
ATOM   2608  CD  PRO   329     -40.748 113.642 121.101  1.00  0.00           C  
ATOM   2609  N   THR   330     -41.344 113.160 117.243  1.00  0.00           N  
ATOM   2610  CA  THR   330     -41.370 113.030 115.813  1.00  0.00           C  
ATOM   2611  C   THR   330     -41.192 111.581 115.471  1.00  0.00           C  
ATOM   2612  O   THR   330     -41.907 111.030 114.636  1.00  0.00           O  
ATOM   2613  CB  THR   330     -40.249 113.782 115.155  1.00  0.00           C  
ATOM   2614  CG2 THR   330     -40.333 113.580 113.635  1.00  0.00           C  
ATOM   2615  OG1 THR   330     -40.331 115.163 115.473  1.00  0.00           O  
ATOM   2616  N   LEU   331     -40.218 110.928 116.135  1.00  0.00           N  
ATOM   2617  CA  LEU   331     -39.884 109.553 115.890  1.00  0.00           C  
ATOM   2618  C   LEU   331     -41.049 108.693 116.285  1.00  0.00           C  
ATOM   2619  O   LEU   331     -41.383 107.732 115.593  1.00  0.00           O  
ATOM   2620  CB  LEU   331     -38.661 109.115 116.718  1.00  0.00           C  
ATOM   2621  CG  LEU   331     -37.399 109.958 116.441  1.00  0.00           C  
ATOM   2622  CD1 LEU   331     -36.205 109.487 117.287  1.00  0.00           C  
ATOM   2623  CD2 LEU   331     -37.073 110.005 114.945  1.00  0.00           C  
ATOM   2624  N   LEU   332     -41.696 109.024 117.420  1.00  0.00           N  
ATOM   2625  CA  LEU   332     -42.825 108.278 117.894  1.00  0.00           C  
ATOM   2626  C   LEU   332     -43.921 108.418 116.887  1.00  0.00           C  
ATOM   2627  O   LEU   332     -44.654 107.466 116.625  1.00  0.00           O  
ATOM   2628  CB  LEU   332     -43.356 108.772 119.252  1.00  0.00           C  
ATOM   2629  CG  LEU   332     -42.376 108.541 120.417  1.00  0.00           C  
ATOM   2630  CD1 LEU   332     -42.980 109.004 121.752  1.00  0.00           C  
ATOM   2631  CD2 LEU   332     -41.891 107.083 120.459  1.00  0.00           C  
ATOM   2632  N   HIS   333     -44.056 109.618 116.288  1.00  0.00           N  
ATOM   2633  CA  HIS   333     -45.061 109.833 115.284  1.00  0.00           C  
ATOM   2634  C   HIS   333     -44.817 108.871 114.172  1.00  0.00           C  
ATOM   2635  O   HIS   333     -45.755 108.313 113.607  1.00  0.00           O  
ATOM   2636  CB  HIS   333     -44.983 111.192 114.561  1.00  0.00           C  
ATOM   2637  CG  HIS   333     -45.699 112.346 115.188  1.00  0.00           C  
ATOM   2638  CD2 HIS   333     -45.219 113.464 115.795  1.00  0.00           C  
ATOM   2639  ND1 HIS   333     -47.068 112.481 115.175  1.00  0.00           N  
ATOM   2640  CE1 HIS   333     -47.349 113.667 115.769  1.00  0.00           C  
ATOM   2641  NE2 HIS   333     -46.258 114.300 116.162  1.00  0.00           N  
ATOM   2642  N   LEU   334     -43.540 108.683 113.799  1.00  0.00           N  
ATOM   2643  CA  LEU   334     -43.220 107.819 112.702  1.00  0.00           C  
ATOM   2644  C   LEU   334     -43.627 106.417 113.022  1.00  0.00           C  
ATOM   2645  O   LEU   334     -44.238 105.741 112.195  1.00  0.00           O  
ATOM   2646  CB  LEU   334     -41.718 107.800 112.388  1.00  0.00           C  
ATOM   2647  CG  LEU   334     -41.354 106.809 111.272  1.00  0.00           C  
ATOM   2648  CD1 LEU   334     -42.046 107.168 109.950  1.00  0.00           C  
ATOM   2649  CD2 LEU   334     -39.831 106.672 111.136  1.00  0.00           C  
ATOM   2650  N   GLY   335     -43.316 105.945 114.243  1.00  0.00           N  
ATOM   2651  CA  GLY   335     -43.623 104.591 114.599  1.00  0.00           C  
ATOM   2652  C   GLY   335     -45.102 104.400 114.556  1.00  0.00           C  
ATOM   2653  O   GLY   335     -45.591 103.387 114.064  1.00  0.00           O  
ATOM   2654  N   ARG   336     -45.850 105.381 115.084  1.00  0.00           N  
ATOM   2655  CA  ARG   336     -47.278 105.310 115.154  1.00  0.00           C  
ATOM   2656  C   ARG   336     -47.828 105.306 113.756  1.00  0.00           C  
ATOM   2657  O   ARG   336     -48.796 104.603 113.467  1.00  0.00           O  
ATOM   2658  CB  ARG   336     -47.849 106.500 115.939  1.00  0.00           C  
ATOM   2659  CG  ARG   336     -49.264 106.288 116.467  1.00  0.00           C  
ATOM   2660  CD  ARG   336     -49.696 107.379 117.448  1.00  0.00           C  
ATOM   2661  NE  ARG   336     -49.344 108.689 116.834  1.00  0.00           N  
ATOM   2662  CZ  ARG   336     -50.266 109.694 116.822  1.00  0.00           C  
ATOM   2663  NH1 ARG   336     -51.499 109.479 117.364  1.00  0.00           N1+
ATOM   2664  NH2 ARG   336     -49.960 110.901 116.263  1.00  0.00           N  
ATOM   2665  N   LEU   337     -47.222 106.092 112.838  1.00  0.00           N  
ATOM   2666  CA  LEU   337     -47.708 106.117 111.484  1.00  0.00           C  
ATOM   2667  C   LEU   337     -47.585 104.752 110.901  1.00  0.00           C  
ATOM   2668  O   LEU   337     -48.508 104.260 110.255  1.00  0.00           O  
ATOM   2669  CB  LEU   337     -46.918 107.020 110.516  1.00  0.00           C  
ATOM   2670  CG  LEU   337     -47.278 108.511 110.552  1.00  0.00           C  
ATOM   2671  CD1 LEU   337     -46.424 109.297 109.544  1.00  0.00           C  
ATOM   2672  CD2 LEU   337     -48.784 108.713 110.310  1.00  0.00           C  
ATOM   2673  N   ALA   338     -46.425 104.106 111.111  1.00  0.00           N  
ATOM   2674  CA  ALA   338     -46.206 102.810 110.541  1.00  0.00           C  
ATOM   2675  C   ALA   338     -47.176 101.826 111.126  1.00  0.00           C  
ATOM   2676  O   ALA   338     -47.734 101.007 110.396  1.00  0.00           O  
ATOM   2677  CB  ALA   338     -44.788 102.271 110.794  1.00  0.00           C  
ATOM   2678  N   LEU   339     -47.407 101.867 112.456  1.00  0.00           N  
ATOM   2679  CA  LEU   339     -48.305 100.902 113.033  1.00  0.00           C  
ATOM   2680  C   LEU   339     -49.703 101.080 112.535  1.00  0.00           C  
ATOM   2681  O   LEU   339     -50.328 100.117 112.093  1.00  0.00           O  
ATOM   2682  CB  LEU   339     -48.398 100.916 114.570  1.00  0.00           C  
ATOM   2683  CG  LEU   339     -47.258 100.185 115.300  1.00  0.00           C  
ATOM   2684  CD1 LEU   339     -45.911 100.907 115.177  1.00  0.00           C  
ATOM   2685  CD2 LEU   339     -47.654  99.888 116.752  1.00  0.00           C  
ATOM   2686  N   TRP   340     -50.230 102.318 112.558  1.00  0.00           N  
ATOM   2687  CA  TRP   340     -51.588 102.521 112.138  1.00  0.00           C  
ATOM   2688  C   TRP   340     -51.689 102.116 110.712  1.00  0.00           C  
ATOM   2689  O   TRP   340     -52.679 101.519 110.290  1.00  0.00           O  
ATOM   2690  CB  TRP   340     -52.065 103.984 112.187  1.00  0.00           C  
ATOM   2691  CG  TRP   340     -52.354 104.510 113.568  1.00  0.00           C  
ATOM   2692  CD1 TRP   340     -51.737 105.489 114.289  1.00  0.00           C  
ATOM   2693  CD2 TRP   340     -53.402 103.990 114.397  1.00  0.00           C  
ATOM   2694  CE2 TRP   340     -53.371 104.700 115.595  1.00  0.00           C  
ATOM   2695  CE3 TRP   340     -54.316 103.000 114.174  1.00  0.00           C  
ATOM   2696  NE1 TRP   340     -52.347 105.620 115.515  1.00  0.00           N  
ATOM   2697  CZ2 TRP   340     -54.258 104.429 116.597  1.00  0.00           C  
ATOM   2698  CZ3 TRP   340     -55.209 102.729 115.186  1.00  0.00           C  
ATOM   2699  CH2 TRP   340     -55.181 103.431 116.373  1.00  0.00           C  
ATOM   2700  N   GLY   341     -50.649 102.445 109.934  1.00  0.00           N  
ATOM   2701  CA  GLY   341     -50.657 102.173 108.530  1.00  0.00           C  
ATOM   2702  C   GLY   341     -50.762 100.700 108.289  1.00  0.00           C  
ATOM   2703  O   GLY   341     -51.486 100.277 107.394  1.00  0.00           O  
ATOM   2704  N   LEU   342     -50.034  99.873 109.060  1.00  0.00           N  
ATOM   2705  CA  LEU   342     -50.067  98.462 108.811  1.00  0.00           C  
ATOM   2706  C   LEU   342     -51.443  97.927 109.084  1.00  0.00           C  
ATOM   2707  O   LEU   342     -51.968  97.130 108.307  1.00  0.00           O  
ATOM   2708  CB  LEU   342     -49.041  97.687 109.657  1.00  0.00           C  
ATOM   2709  CG  LEU   342     -47.578  98.006 109.276  1.00  0.00           C  
ATOM   2710  CD1 LEU   342     -46.590  97.215 110.148  1.00  0.00           C  
ATOM   2711  CD2 LEU   342     -47.325  97.799 107.774  1.00  0.00           C  
ATOM   2712  N   GLY   343     -52.071  98.355 110.198  1.00  0.00           N  
ATOM   2713  CA  GLY   343     -53.384  97.879 110.547  1.00  0.00           C  
ATOM   2714  C   GLY   343     -54.378  98.323 109.514  1.00  0.00           C  
ATOM   2715  O   GLY   343     -55.268  97.569 109.123  1.00  0.00           O  
ATOM   2716  N   MET   344     -54.258  99.587 109.081  1.00  0.00           N  
ATOM   2717  CA  MET   344     -55.100 100.217 108.102  1.00  0.00           C  
ATOM   2718  C   MET   344     -54.816  99.672 106.736  1.00  0.00           C  
ATOM   2719  O   MET   344     -55.645  99.784 105.834  1.00  0.00           O  
ATOM   2720  CB  MET   344     -54.963 101.747 108.064  1.00  0.00           C  
ATOM   2721  CG  MET   344     -55.533 102.411 109.318  1.00  0.00           C  
ATOM   2722  SD  MET   344     -57.265 101.967 109.650  1.00  0.00           S  
ATOM   2723  CE  MET   344     -57.856 102.373 107.981  1.00  0.00           C  
ATOM   2724  N   CYS   345     -53.630  99.067 106.541  1.00  0.00           N  
ATOM   2725  CA  CYS   345     -53.203  98.621 105.246  1.00  0.00           C  
ATOM   2726  C   CYS   345     -52.921  99.806 104.368  1.00  0.00           C  
ATOM   2727  O   CYS   345     -53.099  99.732 103.153  1.00  0.00           O  
ATOM   2728  CB  CYS   345     -54.258  97.764 104.524  1.00  0.00           C  
ATOM   2729  SG  CYS   345     -54.659  96.235 105.420  1.00  0.00           S  
ATOM   2730  N   CYS   346     -52.461 100.933 104.959  1.00  0.00           N  
ATOM   2731  CA  CYS   346     -52.150 102.083 104.151  1.00  0.00           C  
ATOM   2732  C   CYS   346     -50.667 102.345 104.173  1.00  0.00           C  
ATOM   2733  O   CYS   346     -50.105 102.770 105.181  1.00  0.00           O  
ATOM   2734  CB  CYS   346     -52.849 103.366 104.625  1.00  0.00           C  
ATOM   2735  SG  CYS   346     -54.654 103.265 104.452  1.00  0.00           S  
ATOM   2736  N   TYR   347     -49.997 102.027 103.047  1.00  0.00           N  
ATOM   2737  CA  TYR   347     -48.594 102.218 102.789  1.00  0.00           C  
ATOM   2738  C   TYR   347     -48.244 103.630 102.407  1.00  0.00           C  
ATOM   2739  O   TYR   347     -47.101 104.046 102.591  1.00  0.00           O  
ATOM   2740  CB  TYR   347     -48.055 101.225 101.752  1.00  0.00           C  
ATOM   2741  CG  TYR   347     -48.263  99.926 102.449  1.00  0.00           C  
ATOM   2742  CD1 TYR   347     -47.340  99.475 103.366  1.00  0.00           C  
ATOM   2743  CD2 TYR   347     -49.402  99.187 102.228  1.00  0.00           C  
ATOM   2744  CE1 TYR   347     -47.533  98.286 104.030  1.00  0.00           C  
ATOM   2745  CE2 TYR   347     -49.601  97.997 102.888  1.00  0.00           C  
ATOM   2746  CZ  TYR   347     -48.666  97.545 103.789  1.00  0.00           C  
ATOM   2747  OH  TYR   347     -48.870  96.324 104.468  1.00  0.00           O  
ATOM   2748  N   VAL   348     -49.172 104.372 101.764  1.00  0.00           N  
ATOM   2749  CA  VAL   348     -48.875 105.732 101.383  1.00  0.00           C  
ATOM   2750  C   VAL   348     -49.641 106.656 102.276  1.00  0.00           C  
ATOM   2751  O   VAL   348     -50.772 106.365 102.662  1.00  0.00           O  
ATOM   2752  CB  VAL   348     -49.222 106.086  99.965  1.00  0.00           C  
ATOM   2753  CG1 VAL   348     -48.235 105.388  99.021  1.00  0.00           C  
ATOM   2754  CG2 VAL   348     -50.687 105.698  99.709  1.00  0.00           C  
ATOM   2755  N   PHE   349     -49.031 107.807 102.635  1.00  0.00           N  
ATOM   2756  CA  PHE   349     -49.697 108.676 103.562  1.00  0.00           C  
ATOM   2757  C   PHE   349     -49.873 110.017 102.940  1.00  0.00           C  
ATOM   2758  O   PHE   349     -48.891 110.667 102.593  1.00  0.00           O  
ATOM   2759  CB  PHE   349     -48.879 108.898 104.844  1.00  0.00           C  
ATOM   2760  CG  PHE   349     -48.593 107.559 105.439  1.00  0.00           C  
ATOM   2761  CD1 PHE   349     -49.529 106.901 106.201  1.00  0.00           C  
ATOM   2762  CD2 PHE   349     -47.370 106.962 105.233  1.00  0.00           C  
ATOM   2763  CE1 PHE   349     -49.250 105.667 106.742  1.00  0.00           C  
ATOM   2764  CE2 PHE   349     -47.084 105.728 105.771  1.00  0.00           C  
ATOM   2765  CZ  PHE   349     -48.027 105.078 106.528  1.00  0.00           C  
ATOM   2766  N   SER   350     -51.131 110.488 102.807  1.00  0.00           N  
ATOM   2767  CA  SER   350     -51.320 111.783 102.221  1.00  0.00           C  
ATOM   2768  C   SER   350     -52.109 112.628 103.176  1.00  0.00           C  
ATOM   2769  O   SER   350     -53.326 112.479 103.295  1.00  0.00           O  
ATOM   2770  CB  SER   350     -52.106 111.735 100.897  1.00  0.00           C  
ATOM   2771  OG  SER   350     -52.261 113.043 100.367  1.00  0.00           O  
ATOM   2772  N   ALA   351     -51.423 113.560 103.871  1.00  0.00           N  
ATOM   2773  CA  ALA   351     -52.078 114.476 104.757  1.00  0.00           C  
ATOM   2774  C   ALA   351     -52.731 115.460 103.859  1.00  0.00           C  
ATOM   2775  O   ALA   351     -52.299 115.629 102.720  1.00  0.00           O  
ATOM   2776  CB  ALA   351     -51.114 115.249 105.675  1.00  0.00           C  
ATOM   2777  N   GLN   352     -53.793 116.134 104.336  1.00  0.00           N  
ATOM   2778  CA  GLN   352     -54.477 116.989 103.417  1.00  0.00           C  
ATOM   2779  C   GLN   352     -53.550 118.052 102.953  1.00  0.00           C  
ATOM   2780  O   GLN   352     -53.385 118.245 101.760  1.00  0.00           O  
ATOM   2781  CB  GLN   352     -55.727 117.661 104.003  1.00  0.00           C  
ATOM   2782  CG  GLN   352     -56.842 116.663 104.313  1.00  0.00           C  
ATOM   2783  CD  GLN   352     -58.107 117.460 104.582  1.00  0.00           C  
ATOM   2784  NE2 GLN   352     -58.525 117.516 105.874  1.00  0.00           N  
ATOM   2785  OE1 GLN   352     -58.706 118.021 103.665  1.00  0.00           O  
ATOM   2786  N   GLN   353     -52.870 118.760 103.853  1.00  0.00           N  
ATOM   2787  CA  GLN   353     -51.955 119.741 103.363  1.00  0.00           C  
ATOM   2788  C   GLN   353     -51.255 120.241 104.562  1.00  0.00           C  
ATOM   2789  O   GLN   353     -50.328 119.611 105.090  1.00  0.00           O  
ATOM   2790  CB  GLN   353     -52.602 120.947 102.669  1.00  0.00           C  
ATOM   2791  CG  GLN   353     -51.536 121.928 102.187  1.00  0.00           C  
ATOM   2792  CD  GLN   353     -50.396 121.076 101.647  1.00  0.00           C  
ATOM   2793  NE2 GLN   353     -50.740 120.112 100.753  1.00  0.00           N  
ATOM   2794  OE1 GLN   353     -49.236 121.256 102.014  1.00  0.00           O  
ATOM   2795  N   LEU   354     -51.733 121.413 105.012  1.00  0.00           N  
ATOM   2796  CA  LEU   354     -51.174 121.990 106.178  1.00  0.00           C  
ATOM   2797  C   LEU   354     -51.325 120.951 107.223  1.00  0.00           C  
ATOM   2798  O   LEU   354     -52.298 120.194 107.222  1.00  0.00           O  
ATOM   2799  CB  LEU   354     -51.927 123.228 106.693  1.00  0.00           C  
ATOM   2800  CG  LEU   354     -51.895 124.439 105.747  1.00  0.00           C  
ATOM   2801  CD1 LEU   354     -52.645 125.634 106.359  1.00  0.00           C  
ATOM   2802  CD2 LEU   354     -50.457 124.788 105.335  1.00  0.00           C  
ATOM   2803  N   GLN   355     -50.348 120.942 108.143  1.00  0.00           N  
ATOM   2804  CA  GLN   355     -50.159 119.946 109.149  1.00  0.00           C  
ATOM   2805  C   GLN   355     -49.592 118.721 108.494  1.00  0.00           C  
ATOM   2806  O   GLN   355     -49.688 117.611 109.015  1.00  0.00           O  
ATOM   2807  CB  GLN   355     -51.446 119.572 109.902  1.00  0.00           C  
ATOM   2808  CG  GLN   355     -51.166 118.775 111.177  1.00  0.00           C  
ATOM   2809  CD  GLN   355     -50.437 119.698 112.149  1.00  0.00           C  
ATOM   2810  NE2 GLN   355     -50.891 119.715 113.431  1.00  0.00           N  
ATOM   2811  OE1 GLN   355     -49.494 120.396 111.776  1.00  0.00           O  
ATOM   2812  N   ALA   356     -49.008 118.924 107.296  1.00  0.00           N  
ATOM   2813  CA  ALA   356     -48.214 117.986 106.550  1.00  0.00           C  
ATOM   2814  C   ALA   356     -46.924 117.862 107.280  1.00  0.00           C  
ATOM   2815  O   ALA   356     -46.180 116.899 107.122  1.00  0.00           O  
ATOM   2816  CB  ALA   356     -47.856 118.450 105.128  1.00  0.00           C  
ATOM   2817  N   ALA   357     -46.637 118.895 108.088  1.00  0.00           N  
ATOM   2818  CA  ALA   357     -45.373 119.133 108.728  1.00  0.00           C  
ATOM   2819  C   ALA   357     -44.878 117.970 109.532  1.00  0.00           C  
ATOM   2820  O   ALA   357     -43.675 117.797 109.632  1.00  0.00           O  
ATOM   2821  CB  ALA   357     -45.398 120.351 109.667  1.00  0.00           C  
ATOM   2822  N   GLN   358     -45.703 117.148 110.186  1.00  0.00           N  
ATOM   2823  CA  GLN   358     -45.064 116.093 110.942  1.00  0.00           C  
ATOM   2824  C   GLN   358     -44.309 115.187 110.006  1.00  0.00           C  
ATOM   2825  O   GLN   358     -43.190 114.745 110.276  1.00  0.00           O  
ATOM   2826  CB  GLN   358     -46.094 115.231 111.680  1.00  0.00           C  
ATOM   2827  CG  GLN   358     -47.035 114.511 110.713  1.00  0.00           C  
ATOM   2828  CD  GLN   358     -48.033 113.700 111.517  1.00  0.00           C  
ATOM   2829  NE2 GLN   358     -48.989 114.403 112.181  1.00  0.00           N  
ATOM   2830  OE1 GLN   358     -47.966 112.473 111.551  1.00  0.00           O  
ATOM   2831  N   VAL   359     -44.928 114.912 108.853  1.00  0.00           N  
ATOM   2832  CA  VAL   359     -44.376 114.051 107.866  1.00  0.00           C  
ATOM   2833  C   VAL   359     -43.138 114.663 107.287  1.00  0.00           C  
ATOM   2834  O   VAL   359     -42.123 113.990 107.146  1.00  0.00           O  
ATOM   2835  CB  VAL   359     -45.376 113.817 106.773  1.00  0.00           C  
ATOM   2836  CG1 VAL   359     -44.751 112.945 105.683  1.00  0.00           C  
ATOM   2837  CG2 VAL   359     -46.633 113.201 107.413  1.00  0.00           C  
ATOM   2838  N   SER   360     -43.164 115.966 106.961  1.00  0.00           N  
ATOM   2839  CA  SER   360     -42.035 116.542 106.281  1.00  0.00           C  
ATOM   2840  C   SER   360     -40.795 116.482 107.131  1.00  0.00           C  
ATOM   2841  O   SER   360     -39.730 116.115 106.637  1.00  0.00           O  
ATOM   2842  CB  SER   360     -42.288 117.986 105.818  1.00  0.00           C  
ATOM   2843  OG  SER   360     -43.329 117.999 104.853  1.00  0.00           O  
ATOM   2844  N   PRO   361     -40.850 116.847 108.376  1.00  0.00           N  
ATOM   2845  CA  PRO   361     -39.665 116.636 109.137  1.00  0.00           C  
ATOM   2846  C   PRO   361     -39.178 115.234 109.179  1.00  0.00           C  
ATOM   2847  O   PRO   361     -37.973 115.041 109.315  1.00  0.00           O  
ATOM   2848  CB  PRO   361     -39.920 117.308 110.485  1.00  0.00           C  
ATOM   2849  CG  PRO   361     -40.961 118.393 110.137  1.00  0.00           C  
ATOM   2850  CD  PRO   361     -41.172 118.235 108.614  1.00  0.00           C  
ATOM   2851  N   ASP   362     -40.062 114.236 109.073  1.00  0.00           N  
ATOM   2852  CA  ASP   362     -39.536 112.908 109.087  1.00  0.00           C  
ATOM   2853  C   ASP   362     -38.658 112.723 107.881  1.00  0.00           C  
ATOM   2854  O   ASP   362     -37.580 112.136 107.960  1.00  0.00           O  
ATOM   2855  CB  ASP   362     -40.626 111.827 108.985  1.00  0.00           C  
ATOM   2856  CG  ASP   362     -41.437 111.797 110.272  1.00  0.00           C  
ATOM   2857  OD1 ASP   362     -41.206 112.679 111.142  1.00  0.00           O  
ATOM   2858  OD2 ASP   362     -42.299 110.888 110.402  1.00  0.00           O1-
ATOM   2859  N   ASP   363     -39.117 113.201 106.711  1.00  0.00           N  
ATOM   2860  CA  ASP   363     -38.404 112.967 105.487  1.00  0.00           C  
ATOM   2861  C   ASP   363     -37.099 113.677 105.432  1.00  0.00           C  
ATOM   2862  O   ASP   363     -36.065 113.063 105.169  1.00  0.00           O  
ATOM   2863  CB  ASP   363     -39.172 113.482 104.262  1.00  0.00           C  
ATOM   2864  CG  ASP   363     -38.399 113.139 103.003  1.00  0.00           C  
ATOM   2865  OD1 ASP   363     -37.422 113.866 102.677  1.00  0.00           O  
ATOM   2866  OD2 ASP   363     -38.790 112.144 102.340  1.00  0.00           O1-
ATOM   2867  N   ILE   364     -37.138 115.010 105.614  1.00  0.00           N  
ATOM   2868  CA  ILE   364     -35.940 115.769 105.420  1.00  0.00           C  
ATOM   2869  C   ILE   364     -34.978 115.662 106.564  1.00  0.00           C  
ATOM   2870  O   ILE   364     -33.773 115.493 106.376  1.00  0.00           O  
ATOM   2871  CB  ILE   364     -36.196 117.215 105.087  1.00  0.00           C  
ATOM   2872  CG1 ILE   364     -34.965 117.791 104.376  1.00  0.00           C  
ATOM   2873  CG2 ILE   364     -36.586 117.978 106.363  1.00  0.00           C  
ATOM   2874  CD1 ILE   364     -34.706 117.163 103.006  1.00  0.00           C  
ATOM   2875  N   SER   365     -35.482 115.816 107.800  1.00  0.00           N  
ATOM   2876  CA  SER   365     -34.611 115.799 108.930  1.00  0.00           C  
ATOM   2877  C   SER   365     -34.146 114.411 109.224  1.00  0.00           C  
ATOM   2878  O   SER   365     -32.951 114.121 109.278  1.00  0.00           O  
ATOM   2879  CB  SER   365     -35.309 116.315 110.198  1.00  0.00           C  
ATOM   2880  OG  SER   365     -35.748 117.652 110.008  1.00  0.00           O  
ATOM   2881  N   LEU   366     -35.127 113.530 109.485  1.00  0.00           N  
ATOM   2882  CA  LEU   366     -34.868 112.185 109.898  1.00  0.00           C  
ATOM   2883  C   LEU   366     -34.371 111.290 108.807  1.00  0.00           C  
ATOM   2884  O   LEU   366     -33.388 110.575 108.994  1.00  0.00           O  
ATOM   2885  CB  LEU   366     -36.119 111.532 110.506  1.00  0.00           C  
ATOM   2886  CG  LEU   366     -36.531 112.145 111.860  1.00  0.00           C  
ATOM   2887  CD1 LEU   366     -36.796 113.649 111.756  1.00  0.00           C  
ATOM   2888  CD2 LEU   366     -37.741 111.422 112.455  1.00  0.00           C  
ATOM   2889  N   GLY   367     -35.021 111.312 107.628  1.00  0.00           N  
ATOM   2890  CA  GLY   367     -34.650 110.387 106.594  1.00  0.00           C  
ATOM   2891  C   GLY   367     -35.440 109.125 106.801  1.00  0.00           C  
ATOM   2892  O   GLY   367     -35.109 108.079 106.246  1.00  0.00           O  
ATOM   2893  N   PHE   368     -36.462 109.167 107.678  1.00  0.00           N  
ATOM   2894  CA  PHE   368     -37.293 108.020 107.901  1.00  0.00           C  
ATOM   2895  C   PHE   368     -38.266 107.817 106.784  1.00  0.00           C  
ATOM   2896  O   PHE   368     -38.583 106.678 106.444  1.00  0.00           O  
ATOM   2897  CB  PHE   368     -38.053 108.044 109.235  1.00  0.00           C  
ATOM   2898  CG  PHE   368     -36.996 108.023 110.284  1.00  0.00           C  
ATOM   2899  CD1 PHE   368     -35.868 107.257 110.102  1.00  0.00           C  
ATOM   2900  CD2 PHE   368     -37.141 108.719 111.459  1.00  0.00           C  
ATOM   2901  CE1 PHE   368     -34.881 107.215 111.055  1.00  0.00           C  
ATOM   2902  CE2 PHE   368     -36.159 108.680 112.420  1.00  0.00           C  
ATOM   2903  CZ  PHE   368     -35.024 107.931 112.218  1.00  0.00           C  
ATOM   2904  N   LEU   369     -38.824 108.904 106.210  1.00  0.00           N  
ATOM   2905  CA  LEU   369     -39.742 108.649 105.141  1.00  0.00           C  
ATOM   2906  C   LEU   369     -39.304 109.368 103.910  1.00  0.00           C  
ATOM   2907  O   LEU   369     -38.410 110.213 103.945  1.00  0.00           O  
ATOM   2908  CB  LEU   369     -41.198 109.030 105.401  1.00  0.00           C  
ATOM   2909  CG  LEU   369     -41.841 108.425 106.654  1.00  0.00           C  
ATOM   2910  CD1 LEU   369     -41.440 109.209 107.909  1.00  0.00           C  
ATOM   2911  CD2 LEU   369     -43.359 108.265 106.487  1.00  0.00           C  
ATOM   2912  N   VAL   370     -39.928 109.011 102.766  1.00  0.00           N  
ATOM   2913  CA  VAL   370     -39.571 109.623 101.518  1.00  0.00           C  
ATOM   2914  C   VAL   370     -40.793 110.322 101.018  1.00  0.00           C  
ATOM   2915  O   VAL   370     -41.907 109.851 101.208  1.00  0.00           O  
ATOM   2916  CB  VAL   370     -39.124 108.639 100.468  1.00  0.00           C  
ATOM   2917  CG1 VAL   370     -40.354 108.060  99.756  1.00  0.00           C  
ATOM   2918  CG2 VAL   370     -38.096 109.305  99.540  1.00  0.00           C  
ATOM   2919  N   ARG   371     -40.629 111.493 100.384  1.00  0.00           N  
ATOM   2920  CA  ARG   371     -41.756 112.234  99.904  1.00  0.00           C  
ATOM   2921  C   ARG   371     -41.778 112.063  98.422  1.00  0.00           C  
ATOM   2922  O   ARG   371     -40.750 112.171  97.758  1.00  0.00           O  
ATOM   2923  CB  ARG   371     -41.635 113.718 100.278  1.00  0.00           C  
ATOM   2924  CG  ARG   371     -40.345 114.349  99.762  1.00  0.00           C  
ATOM   2925  CD  ARG   371     -39.661 115.271 100.772  1.00  0.00           C  
ATOM   2926  NE  ARG   371     -40.552 116.431 101.028  1.00  0.00           N  
ATOM   2927  CZ  ARG   371     -40.689 116.909 102.299  1.00  0.00           C  
ATOM   2928  NH1 ARG   371     -40.041 116.304 103.337  1.00  0.00           N1+
ATOM   2929  NH2 ARG   371     -41.484 117.989 102.536  1.00  0.00           N  
ATOM   2930  N   ALA   372     -42.969 111.778  97.863  1.00  0.00           N  
ATOM   2931  CA  ALA   372     -43.030 111.464  96.469  1.00  0.00           C  
ATOM   2932  C   ALA   372     -42.615 112.644  95.662  1.00  0.00           C  
ATOM   2933  O   ALA   372     -43.106 113.757  95.849  1.00  0.00           O  
ATOM   2934  CB  ALA   372     -44.432 111.051  95.994  1.00  0.00           C  
ATOM   2935  N   LYS   373     -41.676 112.405  94.726  1.00  0.00           N  
ATOM   2936  CA  LYS   373     -41.284 113.430  93.815  1.00  0.00           C  
ATOM   2937  C   LYS   373     -41.933 113.035  92.537  1.00  0.00           C  
ATOM   2938  O   LYS   373     -41.521 112.080  91.880  1.00  0.00           O  
ATOM   2939  CB  LYS   373     -39.769 113.508  93.566  1.00  0.00           C  
ATOM   2940  CG  LYS   373     -39.360 114.673  92.663  1.00  0.00           C  
ATOM   2941  CD  LYS   373     -37.857 114.954  92.673  1.00  0.00           C  
ATOM   2942  CE  LYS   373     -37.350 115.519  94.001  1.00  0.00           C  
ATOM   2943  NZ  LYS   373     -37.908 116.872  94.221  1.00  0.00           N1+
ATOM   2944  N   GLY   374     -42.990 113.772  92.169  1.00  0.00           N  
ATOM   2945  CA  GLY   374     -43.750 113.460  91.003  1.00  0.00           C  
ATOM   2946  C   GLY   374     -44.938 114.357  91.049  1.00  0.00           C  
ATOM   2947  O   GLY   374     -45.100 115.137  91.988  1.00  0.00           O  
ATOM   2948  N   VAL   375     -45.814 114.270  90.033  1.00  0.00           N  
ATOM   2949  CA  VAL   375     -46.950 115.134  90.066  1.00  0.00           C  
ATOM   2950  C   VAL   375     -48.051 114.412  90.779  1.00  0.00           C  
ATOM   2951  O   VAL   375     -48.525 113.363  90.345  1.00  0.00           O  
ATOM   2952  CB  VAL   375     -47.423 115.570  88.703  1.00  0.00           C  
ATOM   2953  CG1 VAL   375     -47.858 114.344  87.882  1.00  0.00           C  
ATOM   2954  CG2 VAL   375     -48.525 116.624  88.892  1.00  0.00           C  
ATOM   2955  N   VAL   376     -48.460 114.966  91.935  1.00  0.00           N  
ATOM   2956  CA  VAL   376     -49.507 114.383  92.722  1.00  0.00           C  
ATOM   2957  C   VAL   376     -50.380 115.510  93.157  1.00  0.00           C  
ATOM   2958  O   VAL   376     -49.908 116.631  93.349  1.00  0.00           O  
ATOM   2959  CB  VAL   376     -48.997 113.714  93.965  1.00  0.00           C  
ATOM   2960  CG1 VAL   376     -48.100 112.537  93.549  1.00  0.00           C  
ATOM   2961  CG2 VAL   376     -48.270 114.766  94.824  1.00  0.00           C  
ATOM   2962  N   PRO   377     -51.651 115.259  93.312  1.00  0.00           N  
ATOM   2963  CA  PRO   377     -52.514 116.328  93.724  1.00  0.00           C  
ATOM   2964  C   PRO   377     -52.195 116.685  95.127  1.00  0.00           C  
ATOM   2965  O   PRO   377     -52.061 115.784  95.946  1.00  0.00           O  
ATOM   2966  CB  PRO   377     -53.938 115.823  93.506  1.00  0.00           C  
ATOM   2967  CG  PRO   377     -53.782 114.825  92.342  1.00  0.00           C  
ATOM   2968  CD  PRO   377     -52.343 114.292  92.475  1.00  0.00           C  
ATOM   2969  N   GLY   378     -52.106 117.989  95.444  1.00  0.00           N  
ATOM   2970  CA  GLY   378     -51.766 118.338  96.790  1.00  0.00           C  
ATOM   2971  C   GLY   378     -50.546 119.202  96.738  1.00  0.00           C  
ATOM   2972  O   GLY   378     -49.776 119.160  95.780  1.00  0.00           O  
ATOM   2973  N   SER   379     -50.371 120.028  97.787  1.00  0.00           N  
ATOM   2974  CA  SER   379     -49.312 120.986  97.907  1.00  0.00           C  
ATOM   2975  C   SER   379     -47.975 120.372  98.212  1.00  0.00           C  
ATOM   2976  O   SER   379     -46.963 120.903  97.756  1.00  0.00           O  
ATOM   2977  CB  SER   379     -49.576 122.047  98.989  1.00  0.00           C  
ATOM   2978  OG  SER   379     -50.720 122.818  98.657  1.00  0.00           O  
ATOM   2979  N   THR   380     -47.907 119.261  98.984  1.00  0.00           N  
ATOM   2980  CA  THR   380     -46.603 118.761  99.363  1.00  0.00           C  
ATOM   2981  C   THR   380     -46.475 117.304  99.015  1.00  0.00           C  
ATOM   2982  O   THR   380     -47.449 116.649  98.649  1.00  0.00           O  
ATOM   2983  CB  THR   380     -46.325 118.772 100.837  1.00  0.00           C  
ATOM   2984  CG2 THR   380     -46.654 120.164 101.395  1.00  0.00           C  
ATOM   2985  OG1 THR   380     -47.113 117.787 101.490  1.00  0.00           O  
ATOM   2986  N   ALA   381     -45.231 116.768  99.108  1.00  0.00           N  
ATOM   2987  CA  ALA   381     -44.983 115.373  98.858  1.00  0.00           C  
ATOM   2988  C   ALA   381     -45.323 114.604 100.095  1.00  0.00           C  
ATOM   2989  O   ALA   381     -45.081 115.056 101.213  1.00  0.00           O  
ATOM   2990  CB  ALA   381     -43.525 115.071  98.476  1.00  0.00           C  
ATOM   2991  N   PRO   382     -45.918 113.454  99.916  1.00  0.00           N  
ATOM   2992  CA  PRO   382     -46.294 112.598 101.005  1.00  0.00           C  
ATOM   2993  C   PRO   382     -45.130 111.757 101.393  1.00  0.00           C  
ATOM   2994  O   PRO   382     -44.383 111.344 100.511  1.00  0.00           O  
ATOM   2995  CB  PRO   382     -47.407 111.715 100.465  1.00  0.00           C  
ATOM   2996  CG  PRO   382     -47.183 111.707  98.951  1.00  0.00           C  
ATOM   2997  CD  PRO   382     -46.593 113.102  98.679  1.00  0.00           C  
ATOM   2998  N   LEU   383     -44.983 111.414 102.683  1.00  0.00           N  
ATOM   2999  CA  LEU   383     -43.858 110.587 102.983  1.00  0.00           C  
ATOM   3000  C   LEU   383     -44.258 109.154 103.121  1.00  0.00           C  
ATOM   3001  O   LEU   383     -45.074 108.807 103.967  1.00  0.00           O  
ATOM   3002  CB  LEU   383     -43.168 110.883 104.298  1.00  0.00           C  
ATOM   3003  CG  LEU   383     -42.281 112.118 104.324  1.00  0.00           C  
ATOM   3004  CD1 LEU   383     -41.344 111.964 105.519  1.00  0.00           C  
ATOM   3005  CD2 LEU   383     -41.579 112.378 102.985  1.00  0.00           C  
ATOM   3006  N   GLU   384     -43.634 108.275 102.313  1.00  0.00           N  
ATOM   3007  CA  GLU   384     -43.836 106.856 102.347  1.00  0.00           C  
ATOM   3008  C   GLU   384     -42.505 106.219 102.634  1.00  0.00           C  
ATOM   3009  O   GLU   384     -41.455 106.827 102.427  1.00  0.00           O  
ATOM   3010  CB  GLU   384     -44.347 106.298 101.009  1.00  0.00           C  
ATOM   3011  CG  GLU   384     -43.405 106.583  99.837  1.00  0.00           C  
ATOM   3012  CD  GLU   384     -44.066 106.079  98.562  1.00  0.00           C  
ATOM   3013  OE1 GLU   384     -45.300 106.290  98.417  1.00  0.00           O  
ATOM   3014  OE2 GLU   384     -43.350 105.479  97.718  1.00  0.00           O1-
ATOM   3015  N   PHE   385     -42.517 104.975 103.158  1.00  0.00           N  
ATOM   3016  CA  PHE   385     -41.299 104.273 103.465  1.00  0.00           C  
ATOM   3017  C   PHE   385     -40.763 103.723 102.177  1.00  0.00           C  
ATOM   3018  O   PHE   385     -41.519 103.351 101.282  1.00  0.00           O  
ATOM   3019  CB  PHE   385     -41.522 103.113 104.450  1.00  0.00           C  
ATOM   3020  CG  PHE   385     -41.943 103.707 105.756  1.00  0.00           C  
ATOM   3021  CD1 PHE   385     -43.232 104.160 105.934  1.00  0.00           C  
ATOM   3022  CD2 PHE   385     -41.050 103.836 106.795  1.00  0.00           C  
ATOM   3023  CE1 PHE   385     -43.631 104.711 107.130  1.00  0.00           C  
ATOM   3024  CE2 PHE   385     -41.444 104.385 107.993  1.00  0.00           C  
ATOM   3025  CZ  PHE   385     -42.736 104.822 108.166  1.00  0.00           C  
ATOM   3026  N   LEU   386     -39.422 103.631 102.068  1.00  0.00           N  
ATOM   3027  CA  LEU   386     -38.771 103.214 100.857  1.00  0.00           C  
ATOM   3028  C   LEU   386     -39.210 101.826 100.519  1.00  0.00           C  
ATOM   3029  O   LEU   386     -39.308 101.463  99.347  1.00  0.00           O  
ATOM   3030  CB  LEU   386     -37.234 103.270 100.944  1.00  0.00           C  
ATOM   3031  CG  LEU   386     -36.694 104.706 101.117  1.00  0.00           C  
ATOM   3032  CD1 LEU   386     -35.161 104.726 101.186  1.00  0.00           C  
ATOM   3033  CD2 LEU   386     -37.248 105.652 100.037  1.00  0.00           C  
ATOM   3034  N   HIS   387     -39.456 100.992 101.542  1.00  0.00           N  
ATOM   3035  CA  HIS   387     -39.932  99.668 101.263  1.00  0.00           C  
ATOM   3036  C   HIS   387     -40.993  99.398 102.285  1.00  0.00           C  
ATOM   3037  O   HIS   387     -41.040 100.045 103.328  1.00  0.00           O  
ATOM   3038  CB  HIS   387     -38.824  98.606 101.401  1.00  0.00           C  
ATOM   3039  CG  HIS   387     -39.152  97.271 100.796  1.00  0.00           C  
ATOM   3040  CD2 HIS   387     -39.024  96.841  99.510  1.00  0.00           C  
ATOM   3041  ND1 HIS   387     -39.651  96.198 101.501  1.00  0.00           N  
ATOM   3042  CE1 HIS   387     -39.797  95.181 100.614  1.00  0.00           C  
ATOM   3043  NE2 HIS   387     -39.430  95.524  99.393  1.00  0.00           N  
ATOM   3044  N   ILE   388     -41.890  98.440 101.998  1.00  0.00           N  
ATOM   3045  CA  ILE   388     -42.950  98.073 102.889  1.00  0.00           C  
ATOM   3046  C   ILE   388     -42.321  97.549 104.143  1.00  0.00           C  
ATOM   3047  O   ILE   388     -42.788  97.804 105.252  1.00  0.00           O  
ATOM   3048  CB  ILE   388     -43.826  96.992 102.318  1.00  0.00           C  
ATOM   3049  CG1 ILE   388     -44.471  97.470 101.003  1.00  0.00           C  
ATOM   3050  CG2 ILE   388     -44.846  96.582 103.394  1.00  0.00           C  
ATOM   3051  CD1 ILE   388     -45.327  98.727 101.158  1.00  0.00           C  
ATOM   3052  N   THR   389     -41.214  96.810 103.983  1.00  0.00           N  
ATOM   3053  CA  THR   389     -40.528  96.150 105.054  1.00  0.00           C  
ATOM   3054  C   THR   389     -40.035  97.153 106.059  1.00  0.00           C  
ATOM   3055  O   THR   389     -40.004  96.870 107.254  1.00  0.00           O  
ATOM   3056  CB  THR   389     -39.359  95.350 104.559  1.00  0.00           C  
ATOM   3057  CG2 THR   389     -38.236  96.298 104.113  1.00  0.00           C  
ATOM   3058  OG1 THR   389     -38.885  94.500 105.584  1.00  0.00           O  
ATOM   3059  N   PHE   390     -39.602  98.338 105.594  1.00  0.00           N  
ATOM   3060  CA  PHE   390     -39.095  99.378 106.447  1.00  0.00           C  
ATOM   3061  C   PHE   390     -40.230  99.842 107.311  1.00  0.00           C  
ATOM   3062  O   PHE   390     -40.055 100.058 108.507  1.00  0.00           O  
ATOM   3063  CB  PHE   390     -38.571 100.553 105.593  1.00  0.00           C  
ATOM   3064  CG  PHE   390     -37.637 101.471 106.319  1.00  0.00           C  
ATOM   3065  CD1 PHE   390     -36.398 101.030 106.726  1.00  0.00           C  
ATOM   3066  CD2 PHE   390     -37.968 102.789 106.539  1.00  0.00           C  
ATOM   3067  CE1 PHE   390     -35.517 101.873 107.363  1.00  0.00           C  
ATOM   3068  CE2 PHE   390     -37.092 103.639 107.175  1.00  0.00           C  
ATOM   3069  CZ  PHE   390     -35.861 103.183 107.589  1.00  0.00           C  
ATOM   3070  N   GLN   391     -41.440  99.995 106.735  1.00  0.00           N  
ATOM   3071  CA  GLN   391     -42.572 100.446 107.503  1.00  0.00           C  
ATOM   3072  C   GLN   391     -42.824  99.428 108.560  1.00  0.00           C  
ATOM   3073  O   GLN   391     -43.122  99.758 109.706  1.00  0.00           O  
ATOM   3074  CB  GLN   391     -43.910 100.449 106.740  1.00  0.00           C  
ATOM   3075  CG  GLN   391     -44.003 101.354 105.522  1.00  0.00           C  
ATOM   3076  CD  GLN   391     -45.462 101.391 105.085  1.00  0.00           C  
ATOM   3077  NE2 GLN   391     -46.390 101.032 106.013  1.00  0.00           N  
ATOM   3078  OE1 GLN   391     -45.769 101.735 103.945  1.00  0.00           O  
ATOM   3079  N   CYS   392     -42.722  98.147 108.173  1.00  0.00           N  
ATOM   3080  CA  CYS   392     -43.004  97.081 109.078  1.00  0.00           C  
ATOM   3081  C   CYS   392     -42.036  97.106 110.219  1.00  0.00           C  
ATOM   3082  O   CYS   392     -42.416  96.857 111.362  1.00  0.00           O  
ATOM   3083  CB  CYS   392     -42.886  95.697 108.450  1.00  0.00           C  
ATOM   3084  SG  CYS   392     -43.056  94.474 109.767  1.00  0.00           S  
ATOM   3085  N   PHE   393     -40.750  97.377 109.935  1.00  0.00           N  
ATOM   3086  CA  PHE   393     -39.757  97.395 110.969  1.00  0.00           C  
ATOM   3087  C   PHE   393     -40.055  98.504 111.928  1.00  0.00           C  
ATOM   3088  O   PHE   393     -40.006  98.314 113.142  1.00  0.00           O  
ATOM   3089  CB  PHE   393     -38.334  97.620 110.426  1.00  0.00           C  
ATOM   3090  CG  PHE   393     -37.393  97.668 111.584  1.00  0.00           C  
ATOM   3091  CD1 PHE   393     -36.967  96.512 112.196  1.00  0.00           C  
ATOM   3092  CD2 PHE   393     -36.924  98.872 112.054  1.00  0.00           C  
ATOM   3093  CE1 PHE   393     -36.097  96.547 113.260  1.00  0.00           C  
ATOM   3094  CE2 PHE   393     -36.052  98.915 113.120  1.00  0.00           C  
ATOM   3095  CZ  PHE   393     -35.637  97.754 113.726  1.00  0.00           C  
ATOM   3096  N   PHE   394     -40.392  99.694 111.401  1.00  0.00           N  
ATOM   3097  CA  PHE   394     -40.654 100.829 112.240  1.00  0.00           C  
ATOM   3098  C   PHE   394     -41.822 100.538 113.117  1.00  0.00           C  
ATOM   3099  O   PHE   394     -41.831 100.907 114.292  1.00  0.00           O  
ATOM   3100  CB  PHE   394     -40.958 102.106 111.448  1.00  0.00           C  
ATOM   3101  CG  PHE   394     -39.632 102.604 111.012  1.00  0.00           C  
ATOM   3102  CD1 PHE   394     -38.864 101.861 110.160  1.00  0.00           C  
ATOM   3103  CD2 PHE   394     -39.165 103.815 111.448  1.00  0.00           C  
ATOM   3104  CE1 PHE   394     -37.638 102.304 109.750  1.00  0.00           C  
ATOM   3105  CE2 PHE   394     -37.937 104.270 111.041  1.00  0.00           C  
ATOM   3106  CZ  PHE   394     -37.173 103.513 110.192  1.00  0.00           C  
ATOM   3107  N   ALA   395     -42.853  99.892 112.553  1.00  0.00           N  
ATOM   3108  CA  ALA   395     -44.025  99.570 113.308  1.00  0.00           C  
ATOM   3109  C   ALA   395     -43.658  98.621 114.407  1.00  0.00           C  
ATOM   3110  O   ALA   395     -44.145  98.736 115.530  1.00  0.00           O  
ATOM   3111  CB  ALA   395     -45.114  98.893 112.461  1.00  0.00           C  
ATOM   3112  N   ALA   396     -42.802  97.630 114.111  1.00  0.00           N  
ATOM   3113  CA  ALA   396     -42.451  96.673 115.117  1.00  0.00           C  
ATOM   3114  C   ALA   396     -41.661  97.311 116.209  1.00  0.00           C  
ATOM   3115  O   ALA   396     -41.813  96.969 117.381  1.00  0.00           O  
ATOM   3116  CB  ALA   396     -41.646  95.505 114.589  1.00  0.00           C  
ATOM   3117  N   PHE   397     -40.773  98.244 115.834  1.00  0.00           N  
ATOM   3118  CA  PHE   397     -39.933  98.946 116.756  1.00  0.00           C  
ATOM   3119  C   PHE   397     -40.834  99.698 117.686  1.00  0.00           C  
ATOM   3120  O   PHE   397     -40.611  99.728 118.895  1.00  0.00           O  
ATOM   3121  CB  PHE   397     -39.068  99.979 116.011  1.00  0.00           C  
ATOM   3122  CG  PHE   397     -38.134 100.652 116.954  1.00  0.00           C  
ATOM   3123  CD1 PHE   397     -38.535 101.754 117.673  1.00  0.00           C  
ATOM   3124  CD2 PHE   397     -36.852 100.180 117.113  1.00  0.00           C  
ATOM   3125  CE1 PHE   397     -37.666 102.375 118.539  1.00  0.00           C  
ATOM   3126  CE2 PHE   397     -35.979 100.796 117.976  1.00  0.00           C  
ATOM   3127  CZ  PHE   397     -36.387 101.896 118.690  1.00  0.00           C  
ATOM   3128  N   TYR   398     -41.880 100.337 117.131  1.00  0.00           N  
ATOM   3129  CA  TYR   398     -42.804 101.110 117.913  1.00  0.00           C  
ATOM   3130  C   TYR   398     -43.554 100.213 118.847  1.00  0.00           C  
ATOM   3131  O   TYR   398     -43.726 100.552 120.017  1.00  0.00           O  
ATOM   3132  CB  TYR   398     -43.841 101.857 117.056  1.00  0.00           C  
ATOM   3133  CG  TYR   398     -44.742 102.618 117.971  1.00  0.00           C  
ATOM   3134  CD1 TYR   398     -44.371 103.848 118.465  1.00  0.00           C  
ATOM   3135  CD2 TYR   398     -45.965 102.104 118.330  1.00  0.00           C  
ATOM   3136  CE1 TYR   398     -45.206 104.547 119.307  1.00  0.00           C  
ATOM   3137  CE2 TYR   398     -46.805 102.797 119.170  1.00  0.00           C  
ATOM   3138  CZ  TYR   398     -46.426 104.022 119.662  1.00  0.00           C  
ATOM   3139  OH  TYR   398     -47.281 104.741 120.527  1.00  0.00           O  
ATOM   3140  N   LEU   399     -44.026  99.046 118.363  1.00  0.00           N  
ATOM   3141  CA  LEU   399     -44.783  98.172 119.213  1.00  0.00           C  
ATOM   3142  C   LEU   399     -43.945  97.708 120.357  1.00  0.00           C  
ATOM   3143  O   LEU   399     -44.403  97.691 121.497  1.00  0.00           O  
ATOM   3144  CB  LEU   399     -45.283  96.895 118.526  1.00  0.00           C  
ATOM   3145  CG  LEU   399     -46.599  97.024 117.747  1.00  0.00           C  
ATOM   3146  CD1 LEU   399     -46.997  95.687 117.101  1.00  0.00           C  
ATOM   3147  CD2 LEU   399     -47.711  97.545 118.666  1.00  0.00           C  
ATOM   3148  N   ALA   400     -42.692  97.314 120.077  1.00  0.00           N  
ATOM   3149  CA  ALA   400     -41.830  96.817 121.109  1.00  0.00           C  
ATOM   3150  C   ALA   400     -41.599  97.915 122.093  1.00  0.00           C  
ATOM   3151  O   ALA   400     -41.549  97.686 123.301  1.00  0.00           O  
ATOM   3152  CB  ALA   400     -40.459  96.373 120.574  1.00  0.00           C  
ATOM   3153  N   LEU   401     -41.455  99.151 121.587  1.00  0.00           N  
ATOM   3154  CA  LEU   401     -41.177 100.283 122.419  1.00  0.00           C  
ATOM   3155  C   LEU   401     -42.324 100.457 123.362  1.00  0.00           C  
ATOM   3156  O   LEU   401     -42.115 100.772 124.530  1.00  0.00           O  
ATOM   3157  CB  LEU   401     -41.023 101.572 121.594  1.00  0.00           C  
ATOM   3158  CG  LEU   401     -40.603 102.805 122.411  1.00  0.00           C  
ATOM   3159  CD1 LEU   401     -39.204 102.617 123.023  1.00  0.00           C  
ATOM   3160  CD2 LEU   401     -40.707 104.085 121.565  1.00  0.00           C  
ATOM   3161  N   SER   402     -43.566 100.274 122.871  1.00  0.00           N  
ATOM   3162  CA  SER   402     -44.754 100.441 123.666  1.00  0.00           C  
ATOM   3163  C   SER   402     -44.866  99.380 124.721  1.00  0.00           C  
ATOM   3164  O   SER   402     -45.160  99.674 125.879  1.00  0.00           O  
ATOM   3165  CB  SER   402     -46.037 100.363 122.821  1.00  0.00           C  
ATOM   3166  OG  SER   402     -46.066 101.428 121.882  1.00  0.00           O  
ATOM   3167  N   ALA   403     -44.647  98.109 124.337  1.00  0.00           N  
ATOM   3168  CA  ALA   403     -44.821  97.004 125.238  1.00  0.00           C  
ATOM   3169  C   ALA   403     -43.835  97.065 126.364  1.00  0.00           C  
ATOM   3170  O   ALA   403     -44.171  96.734 127.500  1.00  0.00           O  
ATOM   3171  CB  ALA   403     -44.643  95.639 124.558  1.00  0.00           C  
ATOM   3172  N   ASP   404     -42.581  97.465 126.079  1.00  0.00           N  
ATOM   3173  CA  ASP   404     -41.584  97.448 127.115  1.00  0.00           C  
ATOM   3174  C   ASP   404     -41.473  98.806 127.748  1.00  0.00           C  
ATOM   3175  O   ASP   404     -40.428  99.144 128.303  1.00  0.00           O  
ATOM   3176  CB  ASP   404     -40.189  97.112 126.561  1.00  0.00           C  
ATOM   3177  CG  ASP   404     -40.222  95.689 126.018  1.00  0.00           C  
ATOM   3178  OD1 ASP   404     -41.229  94.977 126.273  1.00  0.00           O  
ATOM   3179  OD2 ASP   404     -39.236  95.293 125.341  1.00  0.00           O1-
ATOM   3180  N   VAL   405     -42.552  99.616 127.718  1.00  0.00           N  
ATOM   3181  CA  VAL   405     -42.499 100.927 128.318  1.00  0.00           C  
ATOM   3182  C   VAL   405     -42.754 100.806 129.782  1.00  0.00           C  
ATOM   3183  O   VAL   405     -43.436  99.896 130.252  1.00  0.00           O  
ATOM   3184  CB  VAL   405     -43.564 101.901 127.878  1.00  0.00           C  
ATOM   3185  CG1 VAL   405     -43.388 102.278 126.408  1.00  0.00           C  
ATOM   3186  CG2 VAL   405     -44.938 101.297 128.205  1.00  0.00           C  
ATOM   3187  N   PRO   406     -42.158 101.707 130.520  1.00  0.00           N  
ATOM   3188  CA  PRO   406     -42.441 101.879 131.919  1.00  0.00           C  
ATOM   3189  C   PRO   406     -43.815 102.443 132.165  1.00  0.00           C  
ATOM   3190  O   PRO   406     -44.317 102.230 133.271  1.00  0.00           O  
ATOM   3191  CB  PRO   406     -41.309 102.738 132.476  1.00  0.00           C  
ATOM   3192  CG  PRO   406     -40.650 103.370 131.236  1.00  0.00           C  
ATOM   3193  CD  PRO   406     -40.913 102.341 130.124  1.00  0.00           C  
ATOM   3194  N   PRO   407     -44.408 103.190 131.252  1.00  0.00           N  
ATOM   3195  CA  PRO   407     -45.722 103.715 131.527  1.00  0.00           C  
ATOM   3196  C   PRO   407     -46.797 102.695 131.307  1.00  0.00           C  
ATOM   3197  O   PRO   407     -46.724 101.932 130.347  1.00  0.00           O  
ATOM   3198  CB  PRO   407     -45.903 104.937 130.632  1.00  0.00           C  
ATOM   3199  CG  PRO   407     -44.469 105.418 130.376  1.00  0.00           C  
ATOM   3200  CD  PRO   407     -43.626 104.140 130.466  1.00  0.00           C  
ATOM   3201  N   ALA   408     -47.828 102.691 132.172  1.00  0.00           N  
ATOM   3202  CA  ALA   408     -48.924 101.781 132.052  1.00  0.00           C  
ATOM   3203  C   ALA   408     -49.702 102.102 130.816  1.00  0.00           C  
ATOM   3204  O   ALA   408     -50.177 101.206 130.121  1.00  0.00           O  
ATOM   3205  CB  ALA   408     -49.892 101.860 133.247  1.00  0.00           C  
ATOM   3206  N   LEU   409     -49.858 103.404 130.513  1.00  0.00           N  
ATOM   3207  CA  LEU   409     -50.675 103.802 129.405  1.00  0.00           C  
ATOM   3208  C   LEU   409     -50.114 103.273 128.119  1.00  0.00           C  
ATOM   3209  O   LEU   409     -50.845 102.682 127.328  1.00  0.00           O  
ATOM   3210  CB  LEU   409     -50.788 105.329 129.274  1.00  0.00           C  
ATOM   3211  CG  LEU   409     -51.495 105.990 130.471  1.00  0.00           C  
ATOM   3212  CD1 LEU   409     -51.651 107.503 130.255  1.00  0.00           C  
ATOM   3213  CD2 LEU   409     -52.825 105.291 130.797  1.00  0.00           C  
ATOM   3214  N   LEU   410     -48.796 103.440 127.890  1.00  0.00           N  
ATOM   3215  CA  LEU   410     -48.178 103.024 126.657  1.00  0.00           C  
ATOM   3216  C   LEU   410     -48.275 101.537 126.540  1.00  0.00           C  
ATOM   3217  O   LEU   410     -48.497 100.999 125.456  1.00  0.00           O  
ATOM   3218  CB  LEU   410     -46.690 103.415 126.575  1.00  0.00           C  
ATOM   3219  CG  LEU   410     -46.469 104.937 126.486  1.00  0.00           C  
ATOM   3220  CD1 LEU   410     -44.976 105.290 126.405  1.00  0.00           C  
ATOM   3221  CD2 LEU   410     -47.279 105.546 125.330  1.00  0.00           C  
ATOM   3222  N   ARG   411     -48.102 100.833 127.671  1.00  0.00           N  
ATOM   3223  CA  ARG   411     -48.178  99.404 127.660  1.00  0.00           C  
ATOM   3224  C   ARG   411     -49.560  99.039 127.228  1.00  0.00           C  
ATOM   3225  O   ARG   411     -49.751  98.097 126.460  1.00  0.00           O  
ATOM   3226  CB  ARG   411     -47.958  98.778 129.051  1.00  0.00           C  
ATOM   3227  CG  ARG   411     -47.966  97.248 129.024  1.00  0.00           C  
ATOM   3228  CD  ARG   411     -48.073  96.586 130.400  1.00  0.00           C  
ATOM   3229  NE  ARG   411     -46.921  97.036 131.230  1.00  0.00           N  
ATOM   3230  CZ  ARG   411     -46.495  96.261 132.269  1.00  0.00           C  
ATOM   3231  NH1 ARG   411     -47.045  95.028 132.475  1.00  0.00           N1+
ATOM   3232  NH2 ARG   411     -45.518  96.719 133.106  1.00  0.00           N  
ATOM   3233  N   HIS   412     -50.567  99.792 127.713  1.00  0.00           N  
ATOM   3234  CA  HIS   412     -51.938  99.502 127.402  1.00  0.00           C  
ATOM   3235  C   HIS   412     -52.157  99.658 125.930  1.00  0.00           C  
ATOM   3236  O   HIS   412     -52.833  98.837 125.312  1.00  0.00           O  
ATOM   3237  CB  HIS   412     -52.938 100.429 128.113  1.00  0.00           C  
ATOM   3238  CG  HIS   412     -54.357 100.012 127.868  1.00  0.00           C  
ATOM   3239  CD2 HIS   412     -55.150  99.158 128.570  1.00  0.00           C  
ATOM   3240  ND1 HIS   412     -55.119 100.446 126.806  1.00  0.00           N  
ATOM   3241  CE1 HIS   412     -56.326  99.836 126.916  1.00  0.00           C  
ATOM   3242  NE2 HIS   412     -56.392  99.045 127.972  1.00  0.00           N  
ATOM   3243  N   LEU   413     -51.597 100.722 125.324  1.00  0.00           N  
ATOM   3244  CA  LEU   413     -51.791 100.909 123.913  1.00  0.00           C  
ATOM   3245  C   LEU   413     -51.171  99.771 123.163  1.00  0.00           C  
ATOM   3246  O   LEU   413     -51.762  99.251 122.217  1.00  0.00           O  
ATOM   3247  CB  LEU   413     -51.168 102.197 123.343  1.00  0.00           C  
ATOM   3248  CG  LEU   413     -51.957 103.487 123.634  1.00  0.00           C  
ATOM   3249  CD1 LEU   413     -51.978 103.846 125.125  1.00  0.00           C  
ATOM   3250  CD2 LEU   413     -51.447 104.634 122.752  1.00  0.00           C  
ATOM   3251  N   PHE   414     -49.962  99.340 123.572  1.00  0.00           N  
ATOM   3252  CA  PHE   414     -49.300  98.277 122.870  1.00  0.00           C  
ATOM   3253  C   PHE   414     -50.157  97.068 122.967  1.00  0.00           C  
ATOM   3254  O   PHE   414     -50.328  96.333 121.995  1.00  0.00           O  
ATOM   3255  CB  PHE   414     -47.923  97.898 123.454  1.00  0.00           C  
ATOM   3256  CG  PHE   414     -47.494  96.664 122.732  1.00  0.00           C  
ATOM   3257  CD1 PHE   414     -47.099  96.730 121.420  1.00  0.00           C  
ATOM   3258  CD2 PHE   414     -47.475  95.442 123.363  1.00  0.00           C  
ATOM   3259  CE1 PHE   414     -46.710  95.600 120.743  1.00  0.00           C  
ATOM   3260  CE2 PHE   414     -47.083  94.308 122.690  1.00  0.00           C  
ATOM   3261  CZ  PHE   414     -46.703  94.382 121.374  1.00  0.00           C  
ATOM   3262  N   ASN   415     -50.708  96.826 124.166  1.00  0.00           N  
ATOM   3263  CA  ASN   415     -51.569  95.707 124.351  1.00  0.00           C  
ATOM   3264  C   ASN   415     -52.761  95.916 123.487  1.00  0.00           C  
ATOM   3265  O   ASN   415     -53.280  94.966 122.940  1.00  0.00           O  
ATOM   3266  CB  ASN   415     -52.063  95.528 125.800  1.00  0.00           C  
ATOM   3267  CG  ASN   415     -50.925  94.974 126.652  1.00  0.00           C  
ATOM   3268  ND2 ASN   415     -50.489  95.771 127.663  1.00  0.00           N  
ATOM   3269  OD1 ASN   415     -50.438  93.866 126.433  1.00  0.00           O  
ATOM   3270  N   CYS   416     -53.257  97.144 123.305  1.00  0.00           N  
ATOM   3271  CA  CYS   416     -54.440  97.271 122.498  1.00  0.00           C  
ATOM   3272  C   CYS   416     -54.139  96.809 121.104  1.00  0.00           C  
ATOM   3273  O   CYS   416     -54.953  96.136 120.472  1.00  0.00           O  
ATOM   3274  CB  CYS   416     -54.948  98.717 122.404  1.00  0.00           C  
ATOM   3275  SG  CYS   416     -56.443  98.840 121.379  1.00  0.00           S  
END
